# Supplementary material for: Gut Mycobiota of Three Rhinopithecus Species Provide New Insights into the Association Between Diet and Environment
Source: Integr Zool. 2024 Dec 17;20(5):936–47. doi: 10.1111/1749-4877.12932 (PMC12463750; doi:10.1111/1749-4877.12932)
Supplement: Supplementary file 1 — Table S1 Metadata of the samples, including sampleID, sample name, host, locations, longitude and latitude, and altitude. [file INZ2-20-936-s005.xls]

## Sheet: metadata_of_the_samples
Supplementary Table S1. Metadata of the samples, including sampleID, sample name, host, locations, longitude and latitude, and altitude.
Sample ID	Sample_name	cohorts	Host	Location	Longitude and Latitude	Altitude
Rb01	RbXZM01	R. bieti	Rhinopithecus bieti	Mangkang, Tibet	E: 98°37′4.69″ N: 29°14′53.70″	3600-3700m
Rb02	RbXZM02	R. bieti	Rhinopithecus bieti	Mangkang, Tibet	E: 98°37′4.69″ N: 29°14′53.70″	3600-3700m
Rb03	RbXZM03	R. bieti	Rhinopithecus bieti	Mangkang, Tibet	E: 98°37′4.69″ N: 29°14′53.70″	3600-3700m
Rb04	RbXZM04	R. bieti	Rhinopithecus bieti	Mangkang, Tibet	E: 98°37′4.69″ N: 29°14′53.70″	3600-3700m
Rb05	RbXZM05	R. bieti	Rhinopithecus bieti	Mangkang, Tibet	E: 98°37′4.69″ N: 29°14′53.70″	3600-3700m
Rb06	RbXZM06	R. bieti	Rhinopithecus bieti	Mangkang, Tibet	E: 98°37′4.69″ N: 29°14′53.70″	3600-3700m
Rb07	RbXZM07	R. bieti	Rhinopithecus bieti	Mangkang, Tibet	E: 98°37′4.69″ N: 29°14′53.70″	3600-3700m
Rb08	RbXZM08	R. bieti	Rhinopithecus bieti	Mangkang, Tibet	E: 98°37′4.69″ N: 29°14′53.70″	3600-3700m
Rb09	RbXZM09	R. bieti	Rhinopithecus bieti	Mangkang, Tibet	E: 98°37′4.69″ N: 29°14′53.70″	3600-3700m
Rb10	RbYNL01	R. bieti	Rhinopithecus bieti	Mt. Lasha, Yunnan Province	E: 102°45′16.95″ N: 25°3′54.6″	1928m
Rb11	RbYNL02	R. bieti	Rhinopithecus bieti	Mt. Lasha, Yunnan Province	E: 102°45′16.95″ N: 25°3′54.6″	1928m
Rb12	RbYNL03	R. bieti	Rhinopithecus bieti	Mt. Lasha, Yunnan Province	E: 102°45′16.95″ N: 25°3′54.6″	1928m
Rb13	RbYNL04	R. bieti	Rhinopithecus bieti	Mt. Lasha, Yunnan Province	E: 102°45′16.95″ N: 25°3′54.6″	1928m
Rb14	RbYNL05	R. bieti	Rhinopithecus bieti	Mt. Lasha, Yunnan Province	E: 102°45′16.95″ N: 25°3′54.6″	1928m
Rb15	RbYNL06	R. bieti	Rhinopithecus bieti	Mt. Lasha, Yunnan Province	E: 102°45′16.95″ N: 25°3′54.6″	1928m
Rb16	RbYNL07	R. bieti	Rhinopithecus bieti	Mt. Lasha, Yunnan Province	E: 102°45′16.95″ N: 25°3′54.6″	1928m
Rb17	RbYNL08	R. bieti	Rhinopithecus bieti	Mt. Lasha, Yunnan Province	E: 102°45′16.95″ N: 25°3′54.6″	1928m
Rb18	RbYNL09	R. bieti	Rhinopithecus bieti	Mt. Lasha, Yunnan Province	E: 102°45′16.95″ N: 25°3′54.6″	1928m
Rb19	RbYNL10	R. bieti	Rhinopithecus bieti	Mt. Lasha, Yunnan Province	E: 102°45′16.95″ N: 25°3′54.6″	1928m
Rb20	RbYNT01	R. bieti	Rhinopithecus bieti	Tacheng, Yunnan Province	E: 99°22′52.57″ N: 27°36′53.14″	2800m
Rb21	RbYNT02	R. bieti	Rhinopithecus bieti	Tacheng, Yunnan Province	E: 99°22′52.57″ N: 27°36′53.14″	2800m
Rb22	RbYNT03	R. bieti	Rhinopithecus bieti	Tacheng, Yunnan Province	E: 99°22′52.57″ N: 27°36′53.14″	2800m
Rb23	RbYNT04	R. bieti	Rhinopithecus bieti	Tacheng, Yunnan Province	E: 99°22′52.57″ N: 27°36′53.14″	2800m
Rb24	RbYNT05	R. bieti	Rhinopithecus bieti	Tacheng, Yunnan Province	E: 99°22′52.57″ N: 27°36′53.14″	2800m
Rb25	RbYNT06	R. bieti	Rhinopithecus bieti	Tacheng, Yunnan Province	E: 99°22′52.57″ N: 27°36′53.14″	2800m
Rb26	RbYNT07	R. bieti	Rhinopithecus bieti	Tacheng, Yunnan Province	E: 99°22′52.57″ N: 27°36′53.14″	2800m
Rb27	RbYNT08	R. bieti	Rhinopithecus bieti	Tacheng, Yunnan Province	E: 99°22′52.57″ N: 27°36′53.14″	2800m
Rb28	RbYNT09	R. bieti	Rhinopithecus bieti	Tacheng, Yunnan Province	E: 99°22′52.57″ N: 27°36′53.14″	2800m
Rb29	RbYNT10	R. bieti	Rhinopithecus bieti	Tacheng, Yunnan Province	E: 99°22′52.57″ N: 27°36′53.14″	2800m
Rr01	RrMY01	R. roxellana	Rhinopithecus roxellana	Mianyang, Sichuan Province	E: 104°14′4″ N: 32°37′11″	1992m
Rr02	RrMY02	R. roxellana	Rhinopithecus roxellana	Mianyang, Sichuan Province	E: 104°14′4″ N: 32°37′11″	1992m
Rr03	RrMY03	R. roxellana	Rhinopithecus roxellana	Mianyang, Sichuan Province	E: 104°14′4″ N: 32°37′11″	1992m
Rr04	RrMY04	R. roxellana	Rhinopithecus roxellana	Mianyang, Sichuan Province	E: 104°14′4″ N: 32°37′11″	1992m
Rr05	RrMY05	R. roxellana	Rhinopithecus roxellana	Mianyang, Sichuan Province	E: 104°14′4″ N: 32°37′11″	1992m
Rr06	RrMY06	R. roxellana	Rhinopithecus roxellana	Mianyang, Sichuan Province	E: 104°14′4″ N: 32°37′11″	1992m
Rr07	RrMY07	R. roxellana	Rhinopithecus roxellana	Mianyang, Sichuan Province	E: 104°14′4″ N: 32°37′11″	1992m
Rr08	RrMY08	R. roxellana	Rhinopithecus roxellana	Mianyang, Sichuan Province	E: 104°14′4″ N: 32°37′11″	1992m
Rr09	RrMY09	R. roxellana	Rhinopithecus roxellana	Mianyang, Sichuan Province	E: 104°14′4″ N: 32°37′11″	1992m
Rr10	RrSNJ01	R. roxellana	Rhinopithecus roxellana	Shennongjia, Hubei Province	E: 110°19′9.08″ N: 31°29′33.40″	2300m
Rr11	RrSNJ02	R. roxellana	Rhinopithecus roxellana	Shennongjia, Hubei Province	E: 110°19′9.08″ N: 31°29′33.40″	2300m
Rr12	RrSNJ03	R. roxellana	Rhinopithecus roxellana	Shennongjia, Hubei Province	E: 110°19′9.08″ N: 31°29′33.40″	2300m
Rr13	RrSNJ04	R. roxellana	Rhinopithecus roxellana	Shennongjia, Hubei Province	E: 110°19′9.08″ N: 31°29′33.40″	2300m
Rr14	RrSNJ05	R. roxellana	Rhinopithecus roxellana	Shennongjia, Hubei Province	E: 110°19′9.08″ N: 31°29′33.40″	2300m
Rr15	RrSNJ06	R. roxellana	Rhinopithecus roxellana	Shennongjia, Hubei Province	E: 110°19′9.08″ N: 31°29′33.40″	2300m
Rr16	RrSNJ07	R. roxellana	Rhinopithecus roxellana	Shennongjia, Hubei Province	E: 110°19′9.08″ N: 31°29′33.40″	2300m
Rr17	RrSNJ08	R. roxellana	Rhinopithecus roxellana	Shennongjia, Hubei Province	E: 110°19′9.08″ N: 31°29′33.40″	2300m
Rr18	RrSNJ09	R. roxellana	Rhinopithecus roxellana	Shennongjia, Hubei Province	E: 110°19′9.08″ N: 31°29′33.40″	2300m
Rr19	RrSNJ10	R. roxellana	Rhinopithecus roxellana	Shennongjia, Hubei Province	E: 110°19′9.08″ N: 31°29′33.40″	2300m
Rr20	RrSNJ11	R. roxellana	Rhinopithecus roxellana	Shennongjia, Hubei Province	E: 110°19′9.08″ N: 31°29′33.40″	2300m
Rr21	RrSNJ12	R. roxellana	Rhinopithecus roxellana	Shennongjia, Hubei Province	E: 110°19′9.08″ N: 31°29′33.40″	2300m
Rr22	RrSNJ13	R. roxellana	Rhinopithecus roxellana	Shennongjia, Hubei Province	E: 110°19′9.08″ N: 31°29′33.40″	2300m
Rr23	RrSNJ14	R. roxellana	Rhinopithecus roxellana	Shennongjia, Hubei Province	E: 110°19′9.08″ N: 31°29′33.40″	2300m
Rs01	RsW01	R. strykeri	Rhinopithecus strykeri	Mt. Gaoligong, Yunnan Province	E: 98°43′0.48″ N: 25°58′37.92″	2650m
Rs02	RsW02	R. strykeri	Rhinopithecus strykeri	Mt. Gaoligong, Yunnan Province	E: 98°43′0.48″ N: 25°58′37.92″	2650m
Rs03	RsW03	R. strykeri	Rhinopithecus strykeri	Mt. Gaoligong, Yunnan Province	E: 98°43′0.48″ N: 25°58′37.92″	2650m
Rs04	RsW04	R. strykeri	Rhinopithecus strykeri	Mt. Gaoligong, Yunnan Province	E: 98°43′0.48″ N: 25°58′37.92″	2650m
Rs05	RsW05	R. strykeri	Rhinopithecus strykeri	Mt. Gaoligong, Yunnan Province	E: 98°43′0.48″ N: 25°58′37.92″	2650m
Rs06	RsW06	R. strykeri	Rhinopithecus strykeri	Mt. Gaoligong, Yunnan Province	E: 98°43′0.48″ N: 25°58′37.92″	2650m
Rs07	RsW07	R. strykeri	Rhinopithecus strykeri	Mt. Gaoligong, Yunnan Province	E: 98°43′0.48″ N: 25°58′37.92″	2650m
Rs08	RsW08	R. strykeri	Rhinopithecus strykeri	Mt. Gaoligong, Yunnan Province	E: 98°43′0.48″ N: 25°58′37.92″	2650m
Rs09	RsW09	R. strykeri	Rhinopithecus strykeri	Mt. Gaoligong, Yunnan Province	E: 98°43′0.48″ N: 25°58′37.92″	2650m
