# Supplementary material for: Gut Mycobiota of Three Rhinopithecus Species Provide New Insights into the Association Between Diet and Environment
Source: Integr Zool. 2024 Dec 17;20(5):936–47. doi: 10.1111/1749-4877.12932 (PMC12463750; doi:10.1111/1749-4877.12932)
Supplement: Supplementary file 2 — Table S2 The most anundant genus ranked top10. [file INZ2-20-936-s004.xls]

## Sheet: feature_table_taxonomy
1. Supplementary Table S2. Feature table of fungal taxonomy.
#OTU ID	RbXZM01	RbXZM02	RbXZM03	RbXZM04	RbXZM05	RbXZM06	RbXZM07	RbXZM08	RbXZM09	RbYNL01	RbYNL02	RbYNL03	RbYNL04	RbYNL05	RbYNL06	RbYNL07	RbYNL08	RbYNL09	RbYNL10	RbYNT01	RbYNT02	RbYNT03	RbYNT04	RbYNT05	RbYNT06	RbYNT07	RbYNT08	RbYNT09	RbYNT10	RrMY01	RrMY02	RrMY03	RrMY04	RrMY05	RrMY06	RrMY07	RrMY08	RrMY09	RrSNJ01	RrSNJ02	RrSNJ03	RrSNJ04	RrSNJ05	RrSNJ06	RrSNJ07	RrSNJ08	RrSNJ09	RrSNJ10	RrSNJ11
a2878a4e252dfa8b1162300ca2040ca5	16	45	88	139	197	55	0	8	0	0	48	8996	0	0	9	43	19	0	0	23	5389	113	231	113	34	0	0	0	11	0	0	0	35	120	369	144	12	0	0	0	0	81	0	44	23	76	0	0	3
a88b74b5c17a06c40ed3131077146462	0	4548	3359	2959	1839	16892	1669	1545	11621	5	688	1315	24	446	0	1337	22	0	0	37377	0	63	86	21	744	36073	3727	394	2696	0	0	0	0	19	15	138	14	10650	16	0	0	190	0	121	78	0	8	21	37
e61403f32126030be43b07153af57d9d	0	0	0	0	0	187	126	186	207	0	0	0	0	75	0	0	0	0	0	0	0	0	0	0	0	0	2861	0	0	0	0	0	0	0	0	1725	0	10538	0	0	0	0	0	0	0	0	13	6	0
7714ff67547eaf595067cc338c4c633e	65	270	156	203	157	1291	537	436	1180	444	0	146	233	1798	3431	828	85	212	5	0	0	647	67	0	51	2447	1647	0	0	251	245	12741	545	2159	0	1006	6	1645	0	51	78	0	271	183	1394	1791	0	0	0
55305ed697f0fcb0cb8e7bdcf7fa9913	38	2747	3451	6568	5052	7055	12486	2956	3410	1564	198	983	1267	617	856	5607	975	342	0	78	581	2463	120	2101	0	0	295	30	1160	72	360	148	86	0	0	0	529	0	119	1736	457	93	2251	678	11570	14334	0	28	64
523838c556b2f22632861cb5dbe5f580	0	0	0	0	0	0	0	11	19	0	0	0	0	0	0	0	4	66	26	0	0	0	0	0	0	0	31	984	58	0	0	0	0	0	0	253	35899	0	0	0	0	0	0	0	0	0	0	6	0
1c7fb11c103dc6ad8d7cdc02103f528e	4518	2995	952	294	337	329	2893	421	3648	1801	689	4542	2881	3332	237	208	693	4598	0	2748	328	279	1568	63	2762	426	258	1805	189	7953	2404	5203	6412	1538	835	558	325	38	899	185	136	0	0	151	311	206	53	0	0
12d5c67e1169d4fc5a8b3bdece841872	0	344	119	100	180	252	398	159	115	474	437	488	3008	1658	487	1007	0	2027	15	494	4059	1306	1149	839	363	595	1639	64	2268	0	0	0	19	40	0	745	0	4504	0	0	0	0	0	0	0	25	0	0	0
7ad6b80bfde65c4cf3f7c51c202341a7	0	0	133	106	0	95	0	0	0	0	0	0	0	0	0	0	0	0	0	0	0	0	0	0	0	0	0	0	0	0	0	0	2	0	0	0	0	0	0	0	0	0	0	97	0	0	0	5	0
7fbb93d82e4abea98be2b43aa3e311fd	0	377	144	0	150	88	351	319	928	399	125	839	847	1411	77	0	210	756	0	160	541	214	4433	113	473	446	283	496	86	17268	4665	2378	4220	817	690	1281	807	44	670	882	515	90	109	124	279	141	51	100	905
bb00b400752d3a31b28f924ea71262d4	0	0	0	0	0	0	0	0	0	0	0	0	153	22	0	0	0	0	0	0	0	0	0	0	0	0	0	0	0	0	0	0	0	0	0	28	0	0	0	0	0	0	0	0	0	0	0	0	0
12f4b1278dfcfb14cea72d20e1ef4523	0	0	0	0	0	0	0	0	0	0	0	0	0	0	0	0	0	0	0	0	0	0	0	0	0	0	0	0	0	119	85	0	0	0	0	0	0	0	72	107	80	1155	43019	0	0	0	0	0	0
52b31e9384669a0d58628d298a891bec	0	0	0	0	0	0	0	0	0	0	0	0	0	0	0	0	0	0	0	0	0	0	0	0	0	0	19	0	0	305	41676	171	38	164	0	516	0	13	120	211	90	0	82	0	0	14	0	0	0
1647f941fc2797891326bbd7b0bdfc42	0	55	0	425	74	589	170	111	381	205	55	0	75	2568	128	394	0	0	0	609	37	63	58	0	0	9757	66	0	46	0	0	5024	508	180	25	0	0	0	118	41	0	123	178	116	2668	8852	0	23	0
a47749c5700533a078eca59d6a7be77e	0	0	0	0	0	0	0	0	0	0	0	0	0	57	0	0	0	0	0	0	0	0	0	0	0	0	39	0	0	0	0	0	0	0	0	0	0	1639	0	0	0	0	0	0	0	0	0	0	0
ad103682b39f5bc1c39890d4b5bf5785	0	0	0	0	0	0	0	0	0	0	0	0	0	0	0	0	0	57	35162	0	0	0	0	0	0	0	0	0	0	0	0	0	0	0	0	200	81	0	0	0	0	0	0	0	0	0	0	0	0
68dfabc9ce76e0e1498187f87c0a01f1	0	0	0	0	0	0	0	0	0	0	0	41	5	0	0	0	0	0	0	575	1765	2095	1229	20107	2007	1230	0	0	0	0	0	0	41	0	0	0	0	0	0	0	0	0	0	0	0	0	0	0	0
bde718847f41be286a85301fdf2cd739	0	22	0	0	28	40	0	28	0	19	0	104	55	10	0	0	0	12	0	163	51	102	705	37	1132	314	83	0	0	5942	374	1287	1077	3840	5491	2129	198	40	69	195	95	85	36	108	388	162	0	36	0
bab0cda04bc3af0330a3d1901a77741e	0	0	0	0	0	0	0	0	0	0	0	0	0	0	0	0	0	52	26185	0	0	0	0	0	0	0	0	0	0	0	0	0	0	0	0	236	92	0	0	0	0	0	0	0	0	0	0	0	0
c9cb921803085da46f6d66042077b307	106	0	0	0	0	0	32	82	70	0	0	0	0	0	0	0	0	0	0	0	0	0	0	0	0	0	0	0	0	0	0	0	0	0	0	0	0	0	0	0	0	0	0	0	0	0	0	162	0
b61010de2f58d8e68d0426eefdfbb4ab	673	769	4189	4120	4849	1406	5170	2859	409	0	83	183	0	0	0	0	0	0	0	0	0	0	0	0	0	0	0	0	0	0	0	0	0	0	0	0	0	0	0	0	0	0	0	116	132	0	0	0	0
3f155bbb27c0853a9651c11238d6a9bf	0	0	0	105	32	0	0	190	0	0	0	0	0	0	0	0	0	0	0	0	0	0	0	0	0	0	0	0	0	52	41	50	74	0	0	0	0	0	83	370	2062	171	673	13427	902	720	0	0	199
aa7071c8b7da2e5f29cf13113e448e36	0	0	0	0	0	0	0	3	0	0	0	136	0	0	0	0	0	0	0	0	0	258	154	0	0	21	0	0	0	96	157	4653	7257	6976	2986	4	67	0	0	0	0	0	0	105	97	218	0	0	0
53fc6e77a9d78597c82da5cfd7514f52	0	0	0	0	0	0	0	2	0	0	0	0	0	0	0	0	0	0	0	0	0	0	0	0	0	0	0	2	0	0	46	0	4	0	0	0	0	0	0	0	0	21689	0	0	0	48	0	0	0
e4b630519f981232e464f4e8bf85e1cd	20052	0	0	0	0	0	0	0	0	0	0	0	0	0	0	0	0	0	9	0	0	0	0	0	0	0	0	0	0	0	0	0	0	0	0	0	0	0	0	0	0	0	0	0	0	0	0	0	0
b8cb7ce0e03ec141addc3f870b6635d3	0	0	0	0	0	49	29	62	57	0	0	7	24	6	0	41	0	5	0	0	171	0	0	0	31	41	738	0	0	0	0	0	0	0	0	445	0	6574	0	0	0	0	0	0	0	0	0	0	0
3a61e5333bf0cec15b42226a5655a806	0	66	0	0	0	0	0	0	0	4932	65	539	948	423	0	12	1426	8768	33	91	440	439	35	0	0	0	64	0	94	18	7	0	12	0	0	159	42	0	35	58	173	62	111	67	63	0	17	35	30
934d033433bda85cbb4e027fb8df6cb7	0	27	28	0	0	0	0	0	8	0	0	17	0	4	0	15	218	0	0	0	0	121	11	0	0	39	0	18	0	1636	590	240	5138	179	8992	68	1532	0	185	66	45	213	28	52	31	9	2	38	0
c79ff214dfd7258eb6537756b96d0d79	0	0	0	0	0	0	0	0	0	64	0	65	0	0	0	0	0	0	0	0	8	191	110	0	261	7	0	0	27	78	64	9869	4423	2361	385	10	21	0	26	38	19	0	0	177	155	356	0	4	0
4d64ef7f20db0c4995cbdefe39e394ac	26	95	454	840	1141	206	1576	931	237	1811	154	1341	1409	2709	24	670	424	2094	25	141	93	136	42	298	196	32	46	23	34	23	0	0	0	32	0	73	15	0	0	81	0	0	48	48	35	7	15	24	0
40a651671e6a38bfc12ea02f2fb93ff9	0	0	0	0	0	0	0	0	0	0	0	0	0	0	0	0	0	0	0	0	0	0	0	0	0	0	0	0	0	0	0	0	0	0	0	0	0	0	0	0	0	0	0	0	0	0	0	0	0
424a6e62b017245563ee047112ffb533	0	0	0	0	26	0	0	0	0	0	0	246	29	0	0	0	0	0	0	44	22	134	4180	193	17	14	18	0	0	266	198	4736	1580	3389	273	503	88	0	197	167	73	0	0	165	631	224	0	15	16
e28aaed68e4a72e92f8fb5e1bba1ec96	0	0	0	0	0	0	0	0	0	0	0	0	0	0	0	0	0	0	0	0	0	0	0	0	0	0	0	0	0	111	132	0	0	0	0	0	0	0	16757	94	37	0	45	0	0	0	0	0	0
6cf8d1e54879cd96da82e84f3125ec1a	0	0	0	0	0	0	16241	266	98	0	0	0	0	0	0	0	0	0	0	0	0	0	0	0	0	0	0	0	0	0	0	0	0	0	0	3	0	0	0	0	0	0	0	0	0	0	0	0	0
e3d2162247629c0684dd444660cdd020	0	0	0	0	0	0	0	0	0	193	767	606	245	2224	0	0	207	11852	68	0	0	0	0	0	0	0	0	0	0	0	0	0	0	0	0	138	60	0	0	0	0	0	0	0	0	0	0	0	0
5b60c87497092b2b03e5ebc715969440	0	0	0	0	0	0	0	0	0	0	0	0	0	0	0	0	0	0	0	0	0	0	0	0	0	0	0	0	0	166	157	0	0	0	0	0	0	0	15794	87	31	0	0	0	0	0	0	0	0
8b5efe456130dc80afd44768086b7761	0	61	1453	3112	3119	203	1315	1094	627	0	57	77	0	0	0	0	0	0	0	25	0	2189	22	0	1567	0	0	0	0	0	0	0	22	0	0	0	0	0	0	0	0	0	0	108	168	0	0	0	5
b6666a24b99d08846252a3a98d174122	0	0	87	0	0	0	0	0	0	44	0	0	0	0	0	0	0	0	0	0	0	0	0	0	35	0	0	0	0	0	0	0	0	0	0	0	0	0	0	0	0	0	0	0	0	0	0	52	0
18fc5d43a0b08762c961fb7c164fcc20	0	0	0	0	0	0	0	0	0	0	0	0	0	0	0	0	0	14	7	0	0	0	0	0	0	0	52	31	0	2023	8249	14	78	160	70	2512	1610	38	42	68	34	0	35	0	0	0	0	16	0
ed4d7be8047d841a4b2bceff0c2ea832	18	3184	719	1919	1121	1407	1050	939	1401	0	71	0	0	0	0	0	0	1048	6	0	0	0	0	0	0	0	943	0	0	0	0	0	0	0	0	80	0	0	0	0	0	0	0	77	0	0	0	0	0
c6d0f9cd201589b34e2beb20eff6383f	0	0	0	0	0	0	0	0	0	139	4074	61	227	1467	7964	4	0	29	19	193	0	0	0	0	0	0	0	0	0	0	0	0	0	0	0	0	0	0	0	0	0	0	0	0	0	0	0	0	0
283d4c5396473f18fee2575b0e0c7a7c	26	0	0	0	0	52	0	0	0	0	0	0	0	0	0	0	0	0	0	0	0	0	0	0	0	0	0	0	0	0	0	0	0	0	0	0	0	0	0	0	0	0	0	0	0	0	0	28	0
d687d9a3bd9c96949832728d4c512bdc	0	0	0	66	47	63	0	0	0	0	0	0	0	0	0	0	0	0	0	36	0	0	44	20	10	0	0	0	0	0	3	90	0	0	0	0	0	0	100	0	25	18	0	9	0	13698	0	0	0
d8cf64c499a471f9fa10dccda7c90907	0	0	0	0	0	0	0	0	0	0	0	0	0	0	0	0	0	0	0	0	0	0	0	0	0	0	0	0	0	177	112	0	0	0	0	0	0	0	125	209	12515	0	54	0	0	0	0	0	0
54eec79f1493c7d032bafc86a8bc739b	0	0	0	0	0	0	0	0	0	0	0	0	0	0	0	0	0	0	0	0	0	0	0	0	0	0	0	0	0	0	0	0	13118	0	0	0	0	0	0	0	0	0	0	0	0	0	0	0	0
9ad23d2b83b58fbad55b84aa8638100b	138	903	91	217	1214	3008	360	227	532	0	0	25	0	0	0	0	0	0	0	0	0	0	126	0	82	3333	0	0	0	0	0	321	0	1243	0	0	0	0	0	68	0	0	0	98	0	0	0	0	12
c32aa0c6cd17b4b42d6c6bc65a55983e	0	0	0	0	0	0	22	230	10641	0	0	0	0	0	0	0	0	0	0	0	0	0	0	0	0	0	0	0	0	0	0	0	0	0	0	0	0	0	0	0	0	0	0	0	0	0	0	14	14
3957a5272bd3e2f486f75cd32a21cb81	0	0	0	0	0	74	20	42	37	0	0	0	13	0	0	0	0	0	0	0	0	0	0	0	0	0	257	0	0	0	0	0	0	0	0	168	0	248	0	0	0	0	0	0	0	0	0	5	0
fe1f5d7aaec7cd857a599408478d92f7	0	0	3133	2823	712	868	1601	204	233	0	0	0	0	0	0	2266	0	0	0	0	0	0	0	0	0	0	0	0	0	0	0	0	0	0	0	0	0	0	0	0	0	0	0	195	0	0	0	0	0
9a610b485c381454c0380fc41f3c2121	0	255	0	0	150	0	84	0	27	0	0	0	0	0	0	0	0	0	0	18	10	3431	0	0	159	0	197	0	0	0	0	0	37	0	0	152	0	54	52	0	0	0	0	0	0	7	0	0	0
a3c40a404a64934fcde6fd1f35f642b5	0	0	0	0	0	0	0	0	0	0	151	133	10684	487	10	0	0	0	0	17	0	0	0	0	0	0	0	0	0	0	0	0	0	3	0	0	0	0	0	0	0	0	0	0	0	0	0	0	0
359798f4b19613f3f5d268d670b0e616	0	0	0	0	0	0	0	0	0	0	0	0	0	0	0	0	7	0	0	0	0	0	0	0	0	0	64	52	10908	0	0	0	0	0	0	0	0	0	0	0	0	0	0	0	0	0	0	17	14
505ab0d9a79ce988d8e37027d765ccc9	0	0	0	0	0	0	0	61	0	0	0	0	0	0	0	0	0	0	0	0	0	0	0	0	0	0	77	0	0	117	72	9	0	0	0	0	0	0	208	1371	4751	13	342	411	158	379	157	40	941
6c0c7a9be2284af6aa9573dc4c720f46	0	0	0	0	6	10581	0	0	0	0	0	0	0	0	0	0	0	0	0	0	0	0	0	0	0	0	0	0	0	0	0	0	0	0	0	0	0	0	0	0	0	0	0	0	0	0	0	0	0
6cdec8f3201aab0c6d2a60a51719143d	0	0	0	0	0	0	0	0	0	0	0	82	0	0	0	0	0	0	0	0	0	159	93	0	0	0	0	0	0	0	0	592	5371	3696	616	0	0	0	0	0	0	0	0	100	74	46	0	0	0
a8f862d9443489ffbb75fc6f11614b33	0	0	0	0	0	0	0	0	0	0	0	0	0	0	0	0	0	0	0	0	0	0	0	0	0	0	0	0	0	0	0	0	0	10701	0	0	0	0	0	0	0	0	0	0	0	0	0	0	0
a72c981083dab1cfec2a54b56f61978c	0	0	0	0	0	50	0	0	19	0	2	69	0	50	0	0	0	0	0	27	12	33	2511	707	0	220	7	42	0	53	0	34	0	103	0	0	22	3	251	7	5	24	0	0	0	11	0	0	0
7e31612174eac4b9e0d0d204b8a8d04c	0	0	0	0	39	0	0	704	0	0	0	0	0	0	0	0	28	0	0	0	0	0	0	0	0	0	131	46	40	0	15	0	0	0	0	0	0	0	35	177	229	64	939	77	1419	102	17	45	129
24edf3d39fa8f8b8d6e53bcc99fd6ba6	81	485	418	712	1028	283	2028	473	456	0	0	0	0	0	0	0	0	0	0	0	0	0	0	216	0	0	0	0	0	0	0	0	0	0	0	0	0	0	0	0	0	0	0	0	50	0	0	0	0
1dc0cb6f971eadc326e9da981ecac4ae	0	0	0	49	0	0	0	0	0	0	0	0	0	0	0	0	0	0	0	0	0	0	0	0	0	0	0	0	0	0	0	0	0	0	0	0	0	0	0	0	0	0	0	8990	0	140	0	813	62
8a6cc9dfdd8a46cee7bcc2d75332e586	0	0	396	751	612	0	329	192	7	0	148	0	19	0	0	0	0	0	0	19	0	0	0	0	0	0	244	0	0	0	0	0	0	0	0	107	0	6931	0	0	0	0	0	46	0	0	0	0	0
9606ec645ad1fd85b7598f949ce6a7f0	0	0	0	0	70	0	71	15	0	0	0	734	42	0	0	680	0	1178	0	0	0	0	0	0	0	0	0	0	0	6933	27	0	0	11	0	68	0	0	0	33	8	0	0	0	0	0	0	0	0
b16ae6db744f95c8352927e3e50d7a20	24	0	460	1210	1855	184	487	5127	65	0	10	20	0	0	0	0	0	0	0	0	0	0	0	0	0	0	0	0	0	0	0	0	0	0	0	0	0	0	0	0	0	0	0	50	51	0	0	0	4
3ccf5b91c6eb97dc6b422bd747c17120	0	0	39	69	0	0	0	0	0	0	0	0	0	0	0	0	0	0	0	0	0	0	0	0	0	0	0	0	0	0	0	0	0	0	0	0	0	0	0	0	0	0	0	129	0	0	0	0	0
e59e9bbf0379a1503e98ba30c0da209c	0	0	0	0	0	0	0	0	0	0	0	303	0	25	0	0	0	0	0	0	0	0	0	0	0	0	0	0	0	0	0	0	0	0	0	0	0	0	0	0	0	0	0	0	0	0	0	0	0
11416cb051c496d8b3ac58972faa5537	0	43	0	0	51	0	25	0	24	76	0	146	137	63	0	0	0	79	0	0	0	40	125	0	0	0	22	0	0	851	982	299	416	2894	65	105	173	0	117	314	113	0	0	120	1846	113	0	15	0
d4058c6510958e6a98e0c5033168fef8	60	0	0	0	0	0	0	0	0	0	0	0	0	0	0	0	0	0	0	0	0	0	0	0	0	0	0	0	0	0	0	0	0	0	0	0	0	0	0	0	0	0	0	0	0	0	0	0	0
71461d1f81ab739c9042c1b5e2fcd503	0	0	0	0	0	0	0	0	0	0	0	0	0	0	0	0	0	0	0	0	0	0	0	0	0	0	9203	0	0	0	0	0	0	0	0	0	0	0	0	0	0	0	0	0	0	0	0	0	0
c1c0075aa5041305c875be6038a7b865	0	31	0	362	71	347	271	149	110	211	20	0	0	665	0	0	49	55	0	0	0	0	0	0	0	0	89	0	0	0	0	5809	20	20	0	0	0	0	29	0	12	0	0	73	349	145	0	0	0
1b9fddc99d7a340d1a053e05b9468118	0	0	0	0	0	0	0	0	0	0	0	0	0	0	0	0	0	0	0	16	8552	17	102	14	0	0	0	0	0	0	0	0	0	0	0	0	0	0	0	0	0	0	0	0	0	9	0	0	0
433d44d390967bcd4585c79cd73dd80c	0	0	0	0	0	0	0	0	0	0	0	0	46	52	8471	0	0	0	0	0	0	0	0	0	0	0	0	0	0	0	0	0	0	0	0	0	0	0	0	0	0	0	0	0	0	0	0	0	0
5ae655394f38c0587f4db77d60e74d0d	0	0	0	0	0	56	0	0	0	0	0	0	0	84	0	0	0	0	0	0	0	0	0	0	0	0	0	0	0	0	0	0	0	0	0	0	0	0	0	0	0	0	0	0	0	0	0	0	0
a5dda06cd9dea283aaa35a8245a8c0c2	0	0	0	78	0	0	0	0	0	0	0	0	4	0	0	0	0	0	0	0	0	0	0	0	0	0	0	0	0	0	0	0	0	0	0	0	0	0	0	0	0	0	0	102	0	0	0	0	0
98e750404eb7af887b7fb48e4a7dce4e	0	0	0	0	211	0	63	35	0	734	35	533	1577	683	156	3080	49	226	5	0	0	0	32	93	0	0	0	0	0	0	0	0	0	19	0	10	0	8	0	0	0	0	0	0	23	0	0	0	0
4845fed63d38b2fdbd14b6ed577fccf8	39	37	384	1055	2474	362	533	2755	73	0	40	0	0	0	0	0	0	0	0	0	0	0	0	0	0	0	0	0	0	0	0	0	0	0	0	0	0	0	0	0	0	0	0	53	71	0	0	0	7
90b1527627116cc6d67d804da4bef4de	0	0	0	0	0	0	0	0	0	0	36	0	0	0	0	0	2433	0	0	0	0	0	0	0	0	0	65	12	6	0	0	0	0	0	0	0	0	0	0	0	0	27	0	0	0	0	0	0	0
51f4e0c9f24734733e6c4214ab077b7e	0	413	138	427	229	0	0	0	0	0	187	1488	0	0	0	0	0	0	0	91	548	862	273	517	48	0	0	0	0	0	0	66	327	129	0	0	0	0	0	0	0	0	0	282	0	160	0	0	0
35368f7281fbc22c6a95dcde3831b812	0	0	0	0	0	0	0	0	0	0	0	0	0	0	0	0	0	0	0	0	0	0	0	0	0	0	0	0	0	0	0	0	0	0	0	21	0	17	0	0	0	0	0	0	0	0	0	0	0
a485440a588acfa6fe4b0ccbf95d2321	0	0	26	93	0	0	0	0	0	0	0	0	0	0	0	0	0	0	0	0	0	0	0	0	0	0	0	0	0	0	0	0	0	0	0	0	0	0	0	0	0	0	0	104	0	0	0	0	0
1760aa9c2e67ad251d529beab9be10fe	0	0	0	0	0	0	0	0	0	0	0	0	0	0	0	0	0	0	0	0	0	0	0	0	0	7478	0	0	0	0	0	0	0	0	7	0	0	0	0	0	0	0	0	0	0	0	0	0	0
68928ff5d9cb55d5168d15e19c4e54c3	0	0	0	0	0	0	0	0	0	0	0	0	0	0	0	0	0	0	0	0	0	161	0	0	0	0	0	0	0	0	0	14	7098	27	0	0	0	0	0	0	0	0	0	50	82	0	0	0	0
22a998b8c1ad33fe27587ea9e8600865	0	0	0	0	0	0	0	0	0	0	0	0	0	0	0	0	0	0	0	0	0	0	0	0	0	0	0	0	0	75	91	0	0	0	0	0	0	0	7035	54	0	0	30	0	0	0	0	0	0
d322d8eee98d7dea325d78f590998b93	0	83	0	38	9	0	0	0	0	18	10	40	138	55	16	0	0	0	0	83	2682	0	166	49	0	0	0	0	0	212	366	7	21	0	75	0	0	0	75	268	216	0	167	62	39	663	0	0	0
5754aa9281cf9e5459fa6d3ce5dc6c32	0	0	0	0	0	0	0	0	0	0	0	50	0	0	0	0	0	0	0	0	0	58	51	0	0	0	0	0	0	0	0	490	2830	2798	615	0	0	0	0	0	0	0	0	70	0	0	0	0	0
654ed75b12658d2fc92f9cd8d3c71c65	0	0	0	0	0	0	0	0	0	94	0	0	0	613	179	337	0	295	0	0	0	75	0	718	0	0	0	20	0	0	0	0	0	0	0	48	0	0	630	0	0	75	0	0	1585	2280	0	0	0
1d82a05351ea483afa8fa4d037cd3758	0	363	451	0	569	261	1301	487	561	111	60	0	0	592	43	1783	98	0	0	0	0	0	0	0	0	0	0	0	0	0	0	0	0	0	0	0	0	0	0	0	0	6	0	0	15	0	0	0	0
b467c69d08123093e04f7a0de4e56697	0	79	113	0	182	0	261	58	125	58	98	63	1346	1020	267	1559	0	310	0	0	0	405	0	0	269	0	33	21	0	0	0	0	13	0	0	0	0	0	0	0	0	0	0	0	21	0	0	0	0
f3306083fa75c8379174d57e01d86e90	0	0	0	0	0	0	0	0	0	0	0	0	0	0	0	0	138	0	0	0	0	0	0	0	0	0	333	5607	383	0	0	0	0	0	0	0	82	3	0	0	0	0	0	0	0	0	0	16	0
f5c746b61164096c0860af3f1df0a9da	0	0	0	0	0	0	0	0	0	0	0	93	0	0	0	0	0	0	0	96	43	134	5094	198	41	664	3	7	0	0	0	0	0	108	0	0	0	0	0	0	0	0	0	0	0	35	0	0	0
a7f407bad5ec6fd356cb120a21eb1b3d	0	0	0	0	0	0	0	0	0	0	0	0	0	0	0	0	0	0	0	0	0	0	0	0	0	0	0	0	0	0	0	0	0	0	0	0	0	0	0	0	0	0	0	0	0	0	0	0	0
8c3a4fd54f892818059d4f4ac6f0b90e	0	0	0	0	0	0	0	0	0	0	0	0	23	0	0	0	0	0	0	35	27	46	409	2574	2368	251	0	19	0	19	0	0	32	19	0	56	324	0	0	10	0	20	0	0	0	50	0	0	0
a90eb7c669e237d50ee30d5d4e6d8eca	0	0	0	71	0	0	0	0	0	0	0	0	0	0	0	0	0	0	0	0	0	0	0	0	0	0	0	0	0	0	0	0	0	0	0	0	0	0	0	0	0	0	0	5863	65	0	0	0	0
57126e689b9edcb145ef54450eeee009	0	0	0	0	0	0	0	0	0	0	0	0	49	16	0	6271	0	0	0	0	0	0	0	0	0	0	0	0	0	0	0	0	0	0	0	0	0	0	0	0	0	0	0	0	0	0	0	0	0
f4ecf56038a3019dcaf30c9c4e8177bd	0	0	33	0	0	5	0	0	0	0	0	0	0	0	0	0	0	0	0	0	0	0	0	0	0	0	0	0	0	0	0	0	0	0	0	0	0	0	0	0	0	0	0	0	0	0	0	4	0
890747c622960236d937dbc5a17f9edb	0	0	0	0	0	0	0	0	0	0	0	0	0	0	0	0	0	0	0	37	28	52	49	19	5748	0	0	0	0	0	0	0	0	0	0	0	0	0	0	0	0	0	0	0	0	32	0	0	0
a0251e2d169f6c82ea769604c3f13b4e	0	0	0	0	0	0	0	0	0	0	0	0	0	0	0	0	0	11	0	0	0	0	0	0	0	0	134	0	0	0	0	0	0	0	0	5772	18	51	0	0	0	0	0	0	0	0	0	0	0
856e8a3ac2a329f0dd38feba06843d4e	0	0	0	0	0	0	0	0	0	0	0	0	0	0	0	0	0	0	0	0	0	0	0	0	0	0	0	0	0	0	0	0	0	0	0	0	0	0	0	0	0	0	0	0	0	0	0	0	0
6ce7604e712f963bbd0ae0f6b7a3cf5e	0	20	0	8	0	4	3	3	0	88	57	0	0	0	0	0	0	8	0	23	6	275	14	0	0	11	3	8	5	165	11	39	48	6	62	0	9	2	5	0	27	26	0	0	3	19	0	3	7
aaa7d14af59e79f2f7f8d93f046a4a8b	0	0	0	109	0	0	0	0	0	0	0	0	0	0	0	0	0	0	0	0	0	0	0	0	0	0	0	0	0	0	0	0	0	0	0	0	0	0	0	0	0	0	0	263	0	0	0	0	0
4af7c2a4669e11e56f491d1347f900aa	0	47	223	4955	225	44	53	88	0	0	16	36	0	0	0	0	0	0	0	0	0	0	0	0	0	0	0	0	0	0	0	0	0	0	0	0	0	0	0	0	0	0	0	140	18	0	0	0	0
ac3ef13ec48e9d81f1fe7b90538e912a	0	6	8	0	0	0	0	0	0	0	0	5689	0	0	0	0	0	0	0	0	0	0	110	0	0	0	0	0	0	0	0	0	0	37	0	0	0	0	0	0	0	0	0	0	0	0	0	0	0
a66105e6b538adb4291d42334fd5b900	0	0	0	0	0	0	43	1326	3567	0	0	0	0	0	0	0	0	0	0	0	0	0	0	0	0	0	0	2	0	0	0	0	0	0	0	0	0	0	16	0	0	0	0	0	0	0	0	0	7
39082bf0f9dc9e7073d42fde69d009b8	0	0	0	0	0	0	0	0	0	0	0	0	0	0	0	0	0	0	0	0	0	12	447	0	150	59	90	10	0	0	0	10	21	105	4227	215	275	0	0	0	14	0	0	0	28	0	0	0	0
92d5289cd422f5f4363e60e6c0ca5249	0	0	0	0	0	0	0	157	0	0	0	0	0	0	0	0	0	0	0	0	0	106	0	0	0	0	111	0	0	0	0	0	0	0	0	0	0	0	0	0	0	94	0	0	0	932	0	0	0
6aad39c8bcceb164fe2f067ed987c622	59	250	515	972	1427	384	521	876	171	0	0	46	0	0	0	0	0	0	0	0	0	0	0	0	0	0	0	0	0	0	0	0	0	0	0	0	0	0	0	0	0	0	0	53	40	0	0	0	0
be90ccd41d48b863f87087d4aa08ff9d	0	0	15	0	15	0	0	21	0	89	0	0	0	5	28	0	0	0	0	0	0	104	0	0	0	34	49	0	0	0	0	0	23	0	0	0	0	0	0	0	0	4491	0	0	0	0	0	23	188
28be65be98463ef89c5c001c92deb214	0	0	0	0	0	0	0	0	0	0	0	0	0	0	0	0	0	0	0	0	5190	0	0	0	0	0	0	0	0	0	0	0	0	0	0	0	0	0	0	0	0	0	0	0	0	15	0	0	0
2d8df5ae9e770cb9bacbcd13173fa0ca	0	0	0	0	0	0	0	0	0	0	0	0	0	0	0	0	0	0	0	23	0	0	228	0	4768	52	0	0	0	0	0	0	0	0	0	0	0	0	0	0	0	0	0	0	0	27	0	0	0
ba14b83d3509898c8d33ee1642f84354	5	3	0	21	8	0	0	99	0	24	53	400	56	52	0	9	21	12	0	13	0	0	18	425	90	60	54	19	12	43	0	0	0	8	38	0	0	0	193	231	516	999	0	0	160	0	0	0	111
848719f032fa6c7aaeb4c595a3ecb6ae	0	0	47	0	0	0	0	0	0	0	0	0	0	0	0	0	0	0	0	0	0	0	0	0	0	0	0	0	0	0	0	0	0	0	0	0	0	0	0	0	0	0	0	0	0	0	0	0	0
3b243c489d81c854b8b7de484b7fcc7a	172	483	884	0	313	209	0	360	2014	0	0	24	0	0	0	0	0	0	0	0	0	0	0	0	0	0	0	0	0	0	0	0	0	0	0	0	0	0	0	0	0	0	0	0	11	0	0	0	0
6b2edd2ab20077d4fd909b813a15aeda	0	0	0	0	0	0	0	0	0	0	0	0	0	0	0	0	0	0	0	120	1094	52	207	0	3395	0	0	0	0	0	0	0	0	0	0	0	0	6	0	0	5	0	0	18	0	0	0	0	0
25b880a5a9aefa14fa24dbe1697f5fe6	0	0	0	0	0	0	0	0	0	0	49	0	0	0	0	0	0	0	0	2098	1378	0	0	0	707	0	0	0	0	0	0	0	0	0	0	0	0	0	0	0	0	141	0	0	0	0	0	0	0
3a0cb9920795a8c54023d4f5ac33122d	0	0	0	35	0	0	0	95	0	0	0	0	0	0	0	0	0	0	0	0	0	0	0	0	0	0	23	24	0	0	0	0	0	0	0	0	0	0	0	0	0	0	0	4099	0	0	0	0	0
9090ce58c8fff619fe2b883ea2f99192	0	0	0	0	0	0	9	10	0	0	0	0	43	0	0	0	54	0	0	546	13	3641	0	13	0	0	0	0	0	0	0	0	38	0	0	0	2	0	0	0	0	0	0	0	0	0	0	26	0
b3b1f8c37f8f475173ec3e06a952e2e5	128	0	81	0	96	16	0	33	23	189	310	22	175	2656	24	35	296	15	16	0	0	0	0	0	0	0	30	176	0	0	0	0	0	0	0	0	4	0	13	0	0	132	23	9	160	0	0	14	5
98f2f8cb3a1d3513ea9fa40a458048d3	0	0	0	0	0	0	0	0	0	0	0	0	0	0	0	0	0	0	0	0	0	0	0	0	0	0	21	0	0	86	42	0	0	0	0	0	0	0	44	673	3065	114	215	0	0	0	15	134	305
500277c0201842874afbca3e6e74996e	0	0	0	0	0	0	0	0	0	0	0	0	0	0	0	0	0	0	0	0	0	0	0	4792	0	0	0	0	0	0	0	0	0	0	0	0	0	0	0	0	0	0	0	0	0	0	0	0	0
d667d31c9673061ca56000998ee6bd64	0	0	22	10	0	6	0	0	0	0	0	0	0	0	0	0	0	0	0	0	0	0	0	0	0	0	0	0	0	0	0	0	0	0	0	0	0	0	0	0	0	0	0	23	0	0	0	0	0
545e36d4a908e45f8318c2fbe435165b	0	0	0	0	0	0	10	17	8	0	0	0	0	0	0	0	4	0	0	0	241	28	13	0	29	62	7	0	0	0	0	0	13	0	0	0	0	5	0	0	0	88	0	14	0	0	0	7	0
04a0c872ff3b1c16f8f0c9eb06a7ebc5	0	0	0	0	0	0	0	17	0	0	0	0	0	0	0	0	0	0	0	78	0	47	0	0	0	0	0	0	0	0	0	0	0	0	0	0	0	0	0	51	800	36	0	1310	0	0	75	0	79
f35d26c0564f05be37f1e287c333605c	0	0	52	0	0	7	0	0	0	0	0	0	0	0	0	0	0	0	0	0	0	0	0	0	0	0	0	0	0	0	0	0	0	0	0	0	0	0	0	0	0	0	0	0	0	0	0	0	0
9da2ecdcc1b04d08c635e413dd79f34c	0	0	0	0	0	0	0	0	0	0	36	0	0	0	0	0	0	0	0	1125	9	16	105	876	1906	34	0	0	16	0	0	0	0	0	0	0	0	4	0	0	0	0	0	0	0	12	0	0	0
8514eb6df10587cba550a7f6ccb8a58f	0	0	0	1380	913	233	928	212	68	0	0	0	0	0	0	0	0	0	0	0	0	0	0	0	0	0	0	0	0	0	0	0	0	0	0	0	0	0	0	0	0	0	0	91	66	0	0	0	0
8d38995155f2825f9eb91ef75d34eedf	0	0	17	74	0	0	0	0	0	0	0	0	0	0	0	0	0	0	0	0	0	0	0	0	0	0	0	0	0	0	0	0	0	0	0	0	0	0	0	0	0	0	0	143	0	0	0	0	0
5303676a44c71a39221d6fbb7047b8b8	0	0	0	331	0	87	139	0	0	292	19	0	1036	0	0	0	0	0	0	0	8	1816	0	0	0	68	0	0	0	0	0	0	30	0	0	0	0	0	0	0	0	0	0	19	0	0	0	0	0
6750897836946bab5ae8943dbacbbdc0	0	0	34	0	0	0	0	0	0	0	0	0	0	0	0	0	0	0	0	0	0	0	0	0	0	0	0	0	0	0	0	0	0	0	0	0	0	0	0	0	0	0	0	0	0	0	0	0	0
2b5767cc825c232e3a6e82d7f90c4ba5	0	0	0	0	0	0	0	0	0	0	0	113	0	0	0	0	0	0	0	0	0	0	124	0	0	0	0	0	0	0	0	78	141	3157	69	0	0	0	0	6	0	0	0	75	88	0	0	0	0
b38697a23e21f34f566288cfc2c7f24a	0	0	0	0	0	0	40	17	0	0	0	0	0	0	0	0	0	0	0	12	9	2859	17	9	822	0	0	0	0	0	0	0	18	0	0	0	0	0	0	0	0	0	0	0	0	9	0	0	0
668449fff0ed7eeb47d1a350baeae869	0	0	0	0	0	0	0	0	0	0	0	0	0	19	3776	0	0	0	0	0	0	0	0	0	0	0	0	0	0	0	0	0	0	0	0	0	0	0	0	0	0	0	0	0	0	0	0	0	0
b29062653ccf6764cd3cca6b38fa7ab0	0	0	0	0	0	0	0	0	0	0	0	0	0	0	0	0	0	0	0	9	3604	9	10	8	0	0	0	0	0	0	0	0	0	0	0	0	0	0	0	0	0	0	0	0	0	9	0	0	0
75b17957c3c24b1c362e557c8ba5cd20	0	0	0	0	0	0	0	0	0	0	0	0	0	0	0	0	0	0	0	0	0	0	0	0	0	0	0	0	0	0	0	0	0	0	0	0	0	0	0	30	0	3591	0	0	0	0	0	0	0
04b47df5b4a8e23da386bbceefd5649d	0	0	0	0	0	0	0	0	0	15	0	29	0	0	0	0	0	0	0	0	0	0	31	0	0	14	0	0	0	0	0	27	80	789	2599	0	0	0	0	0	0	0	0	11	16	0	0	0	0
2356121b50cfa28e182620423e170bc0	0	0	0	185	0	0	75	124	364	0	0	0	0	198	158	0	0	0	0	0	0	0	0	0	0	0	0	0	0	0	0	0	0	0	0	0	0	0	0	0	0	0	0	55	0	0	0	0	0
5181e9498df0cbd44ffb9de093afbd45	0	0	0	0	0	0	0	0	0	0	0	0	0	0	3566	0	0	0	0	0	0	0	0	0	0	0	0	0	0	0	0	0	0	0	0	0	0	0	0	0	0	0	0	0	0	0	0	0	0
ac819b0c9cea6b46f2e603f2a804d39f	3454	0	0	0	0	0	0	0	0	0	0	0	0	0	0	0	0	0	0	0	0	0	0	0	0	0	0	0	0	0	0	0	0	0	0	0	0	0	0	0	0	0	0	0	0	0	0	0	0
20d641df9f4d4140a5a488ce3a5f8c60	9	0	4	0	0	0	0	0	4	0	0	0	0	0	0	0	0	0	0	0	0	0	0	0	0	0	0	0	0	0	0	0	0	0	0	0	0	0	0	0	0	0	0	0	0	0	0	19	0
b61a4f5ccf0bd0c1216c2ecd99f18f1a	0	0	0	0	0	0	0	0	0	0	0	0	0	0	0	0	0	0	0	0	0	0	0	0	0	0	0	0	0	0	0	0	0	0	0	0	0	0	0	0	0	0	0	0	0	107	0	0	0
8a64c24a86f9c9cac64e3655de6e4013	0	0	0	0	0	0	0	0	0	0	0	0	0	0	0	0	0	0	0	0	0	10	21	0	0	0	0	0	0	0	0	19	0	0	0	0	0	0	0	0	0	0	0	0	0	3453	0	0	0
e79ceac20186825cd500ba9a79896784	0	0	0	0	0	0	0	0	0	0	0	0	57	27	3403	0	0	0	0	0	0	0	0	0	0	0	0	0	0	0	0	0	0	0	0	0	0	0	0	0	0	0	0	0	0	0	0	0	0
1869a32de8c3a4195752407d5a584b26	4	0	6	0	0	0	105	0	0	0	0	0	0	0	0	0	0	0	0	0	0	0	0	0	0	0	0	0	0	0	0	0	0	0	0	0	492	0	0	0	0	0	0	0	0	0	0	0	13
888f478c0dec5a414f0d2030adc1cb4a	0	0	0	0	0	0	0	0	0	0	0	20	0	0	0	0	0	0	0	0	0	0	292	0	0	18	0	0	0	0	0	0	0	19	3119	0	0	0	0	0	0	0	0	0	0	0	0	0	0
89331d5e9d1a4145ce34c5a9e34f9a21	0	0	0	0	0	0	0	0	0	0	0	0	0	0	3433	0	0	0	0	0	0	0	0	0	0	0	0	0	0	0	0	0	0	0	0	0	0	0	0	0	0	0	0	0	0	0	0	0	0
c05babc4cd7e2d5601fc9f31b95add39	0	0	0	0	0	0	0	0	0	11	0	0	0	0	0	0	0	0	0	32	0	21	32	17	3069	105	0	0	0	0	0	0	0	0	0	0	0	0	0	0	0	0	0	0	0	19	0	0	0
d678f8048a05dd5dcd2a12677e4da8c1	0	0	0	0	0	0	0	0	0	0	0	0	0	0	0	0	0	0	0	0	0	0	0	0	0	0	0	0	0	0	0	0	0	0	0	0	0	0	0	0	0	0	0	0	0	0	0	30	0
d2bb24f8957dda6afca248ffcb46f336	0	0	0	0	0	0	0	0	0	0	0	0	0	0	0	0	0	0	0	0	0	0	0	0	0	0	0	0	0	83	32	0	0	0	0	0	0	0	42	3187	21	0	7	0	15	0	0	0	0
dbcdc38968ca56d2d6cb5b47141046ab	0	0	0	0	0	0	0	0	0	0	0	0	75	0	0	0	0	0	0	0	0	0	195	510	0	127	0	0	0	0	183	0	0	0	1673	142	0	0	0	0	0	49	0	21	0	4	0	3	0
25848ce08364d739895f12cab98a260c	0	0	0	0	0	0	0	0	0	0	0	0	0	0	0	0	0	9	0	0	0	0	0	72	0	54	0	0	0	118	244	0	0	0	1662	835	86	0	0	49	0	0	18	0	0	0	0	0	0
0f325cb5e59ea4a69a0008db5e32237e	0	0	0	0	0	0	0	0	0	0	0	0	0	0	0	0	0	0	0	0	0	0	0	0	0	0	0	0	0	56	17	0	0	0	0	0	0	0	29	3029	17	0	12	0	0	0	0	0	0
c55cd09f24f86fce989537cf458c73a4	0	346	211	197	500	163	320	878	369	0	0	18	0	0	0	0	0	0	0	0	0	0	0	0	0	0	0	0	0	0	0	0	0	0	0	0	0	0	0	0	0	0	0	0	0	0	0	0	0
d7ec057f25a492d60d3fa41fdac086f7	0	0	0	0	0	0	0	0	0	0	0	0	0	0	0	0	0	0	0	0	0	0	0	0	0	0	0	0	0	0	0	0	0	0	0	0	0	0	0	0	0	0	0	0	0	0	0	0	0
2478d9c43912c93848e329426aa12347	0	0	0	0	0	16	0	0	0	0	0	0	104	0	0	0	0	0	0	12	0	10	9	2500	0	45	0	0	0	24	0	0	0	0	218	0	0	0	0	58	0	46	0	0	0	0	0	0	0
6c2ce2e4ce0d66488ff99f03581f2f87	0	0	0	0	0	0	0	0	0	0	0	0	0	0	0	0	0	0	0	0	0	3081	0	0	0	0	0	0	0	0	0	0	0	0	0	0	0	0	0	0	0	0	0	0	0	0	0	0	0
82e4aadd4b65f28e6f7c2990cfdccb5b	85	54	228	307	837	168	221	876	73	0	0	0	0	0	0	0	0	0	0	0	0	0	0	0	0	0	0	0	0	0	0	0	0	0	0	0	0	0	0	0	0	0	0	46	75	0	0	0	0
73a2680fcc62f4d5962d397a2140688d	0	0	0	0	0	0	0	0	0	0	0	0	0	0	0	0	0	0	0	0	0	3049	0	0	0	0	0	0	0	0	0	0	0	0	0	0	0	0	0	0	0	0	0	0	0	0	0	0	0
6f2d8623c29a633e85bd2ca6a8e04098	0	0	0	0	0	0	0	0	0	0	0	0	0	0	0	0	0	0	0	0	0	0	0	0	25	0	0	0	0	0	0	0	0	0	0	0	0	0	0	0	0	0	0	0	0	0	0	0	0
bf346f5fb740e48c2077f1ffd7ca583a	0	0	0	7	0	0	0	0	0	5	0	75	2876	0	0	0	0	45	0	0	0	0	0	0	0	0	0	0	0	0	0	0	0	0	0	0	0	0	0	0	0	0	0	0	0	0	0	0	0
ba514a920775ab30d99b4faa14e62a0d	0	0	0	0	0	60	0	0	0	0	11	120	53	0	0	0	0	0	0	41	0	27	2192	0	0	62	0	0	0	48	0	0	0	94	0	20	0	0	0	102	0	73	0	0	0	33	0	0	0
19604fae37029f75524575a973c5bab0	0	0	0	0	1130	164	340	1351	0	0	0	0	0	0	0	0	0	0	0	0	0	0	0	0	0	0	0	0	0	0	0	0	0	0	0	0	0	0	0	0	0	0	0	0	0	0	0	0	0
b9c5e3d264f9c845a094f831a5ba4d2a	0	0	0	0	0	0	0	0	0	25	0	0	28	22	2893	0	0	8	0	0	0	0	0	0	0	0	0	0	0	0	0	0	0	0	0	0	0	0	0	0	0	0	0	0	0	0	0	0	0
a39ba8b94eacb850e45f52b3b063a462	0	0	4	26	0	0	0	0	0	0	0	0	0	0	0	2	0	3	0	0	0	0	0	33	0	0	0	0	0	0	28	0	0	0	0	2	0	0	0	0	0	0	0	43	0	0	0	0	0
dcf846ee27a5ac50d4763adf32ff2563	0	29	112	0	0	0	0	18	0	0	0	0	0	0	0	0	0	0	0	0	0	0	0	95	0	0	0	0	0	46	70	0	0	0	0	0	0	0	28	33	2446	37	0	0	0	9	0	8	0
4338c47a61dcaf5497a47bf00ab1a6a8	0	0	0	0	10	0	0	0	0	1884	0	0	0	4	0	0	0	3	0	0	0	0	0	0	0	0	0	5	0	29	0	0	0	0	0	0	0	0	0	0	0	718	15	16	0	0	0	0	19
5d6d6c05afdbb3cf368a2f0a0328a077	0	0	0	0	0	0	0	0	0	10	0	0	0	0	0	0	0	0	0	0	0	0	0	83	0	0	12	0	0	0	0	0	0	0	0	0	0	0	0	21	0	20	24	0	0	0	16	33	0
283ec7b0ae17ce3408b9ffb40a59fce1	0	0	0	0	50	0	7	22	10	0	0	255	316	710	130	89	0	26	0	6	11	427	15	529	64	0	0	0	0	0	0	0	0	0	0	0	0	0	0	0	0	0	0	0	0	0	0	0	0
d46aae71c659080f1743534e9bdc70c5	0	0	0	0	0	0	0	0	0	0	0	0	0	0	0	0	0	0	0	0	0	0	0	0	0	0	0	0	0	0	0	0	0	0	0	0	0	0	0	0	0	0	0	0	0	0	0	0	0
f34c637729e325bd421bea6d7d513043	0	0	0	0	0	0	0	0	3	0	0	0	0	0	0	0	0	0	0	0	0	0	0	0	0	0	0	0	0	0	0	0	0	0	0	0	0	0	0	0	0	0	0	0	0	0	0	4	0
d7112695eb53303b9a36167e9ab84607	0	14	9	14	10	0	9	34	11	0	0	0	0	0	0	0	0	19	0	8	757	523	0	1113	8	77	10	0	0	0	0	0	5	0	0	0	0	7	0	0	7	0	0	0	6	0	0	0	0
9449316181dc2a5ff922e687e0059f2e	0	0	0	0	0	0	0	0	0	0	0	0	0	0	0	0	0	0	0	0	0	0	0	0	0	0	0	0	0	0	0	0	0	0	0	0	0	0	0	0	0	0	0	0	0	0	0	0	0
bbdf8291289b404fdf541b02cac26538	0	0	0	0	0	0	0	0	0	0	0	0	0	0	0	0	0	0	0	18	6	24	25	0	2650	0	0	0	0	0	0	0	0	0	0	0	0	0	0	0	0	0	0	0	0	15	0	0	0
4210ee523c7a57ba465ec4586db1ec0f	0	0	0	0	0	0	0	0	0	0	0	0	0	0	2783	0	0	0	0	0	0	0	0	0	0	0	0	0	0	0	0	0	0	0	0	0	0	0	0	0	0	0	0	0	0	0	0	0	0
846a4b0ba2efbc990dbbe7f6d1e02eb9	2191	10	0	0	0	29	0	0	0	0	0	0	0	0	0	0	0	0	0	0	0	0	0	31	0	0	0	77	0	0	0	0	0	0	0	0	0	0	0	0	0	0	0	0	0	0	0	0	0
43c8ab9d8f5e8b6cf8168b3912b09bcf	0	0	211	213	582	132	91	1056	48	0	0	38	0	0	0	0	0	0	0	89	0	0	139	127	0	0	3	0	0	0	0	0	0	8	0	0	0	0	0	0	0	0	0	0	0	0	0	0	0
7a96e4b9054fe1d03c159d948a67e1c1	10	0	30	0	0	0	0	0	0	0	0	0	0	0	0	0	0	0	0	0	0	0	0	20	0	0	0	0	0	0	0	0	0	0	0	0	0	0	0	0	0	0	0	0	0	0	0	0	0
985da83f02a15e52f79d4b1e69657760	0	148	61	150	116	42	59	123	72	527	0	171	117	0	0	0	155	764	0	0	0	0	0	256	0	0	0	0	0	0	0	0	0	13	0	0	0	0	0	0	0	0	0	0	0	0	0	0	0
31710f04c1d3def7bfea4ec1a43757f0	155	0	8	0	0	29	16	36	99	0	67	0	33	0	0	0	8	0	0	39	0	9	0	0	0	0	23	30	53	763	0	259	480	23	7	50	15	0	0	20	0	30	0	0	0	38	16	14	10
0117eec501a7505684af5a631352e7e6	0	19	0	20	11	0	0	0	0	0	621	113	0	0	0	54	4	0	0	487	10	339	43	43	22	0	0	0	0	0	0	22	166	27	0	0	0	0	0	0	0	0	0	0	0	48	0	0	0
073c1d3320a1e847395164037d1774f1	0	0	0	56	0	0	0	0	0	0	0	0	0	0	0	0	0	0	0	0	0	0	0	0	0	0	0	0	0	0	0	0	0	0	0	0	0	0	0	0	0	0	0	79	0	0	0	0	0
9550175f5384416b8d897e1dc8349978	0	0	0	0	0	0	0	0	0	0	0	0	0	0	0	0	0	2657	6	0	0	0	0	0	0	0	0	0	0	0	0	0	0	0	0	26	0	0	0	0	0	0	0	0	0	0	0	0	0
8e8e4b02e0b9f56f6b377eeff23e9d5e	0	0	131	117	902	326	135	956	57	0	0	0	0	0	0	0	0	0	0	0	0	0	0	0	0	0	0	0	0	0	0	0	0	0	0	0	0	0	0	0	0	0	0	0	53	0	0	0	0
4fbdb954f7305856115c68cbe0a12c2d	0	0	0	18	31	0	0	0	0	0	0	0	0	0	0	0	0	0	0	0	9	0	0	0	0	0	0	0	0	0	0	19	302	0	0	0	0	0	0	0	0	0	0	653	1660	0	0	0	0
1a635d7f44057da33d627fee31eac6eb	0	0	0	0	0	0	0	0	0	0	0	0	0	0	0	0	0	0	0	0	0	2680	0	0	0	0	0	0	0	0	0	0	0	0	0	0	0	0	0	0	0	0	0	0	0	0	0	0	0
28c2b8653121d6f295bb1104cadacb26	0	0	0	0	0	0	0	0	0	0	0	0	0	0	0	0	0	0	0	0	0	0	0	0	0	0	0	0	0	0	27	2319	51	86	0	0	0	0	32	0	0	0	0	61	0	99	0	0	0
b4d36c3a20ca1e93e94b8a844a3c4a72	348	303	436	273	0	61	259	157	481	0	0	0	0	0	0	0	0	0	0	0	281	0	0	0	0	0	0	0	0	0	0	0	0	0	0	0	0	0	0	0	0	0	0	0	0	0	0	0	0
419092982290ea9ec18770618cd1a1e0	0	0	0	0	0	0	0	0	0	0	0	0	0	0	0	0	0	0	0	0	0	60	0	0	0	0	0	0	0	165	0	907	1081	396	0	0	0	0	0	0	0	0	0	0	0	49	0	9	0
b2388fde7dbed938e2f33f2a0f94da41	318	0	0	0	0	0	2123	222	0	0	0	0	0	0	0	0	0	0	0	0	0	0	0	0	0	0	0	0	0	0	0	0	0	0	0	0	0	0	0	0	0	0	0	0	0	0	0	0	0
ea60d65a2b35515acf3b503345edba0e	0	133	228	189	718	260	125	853	99	0	0	0	0	0	0	0	0	0	0	0	0	0	0	0	0	0	0	0	0	0	0	0	0	0	0	0	0	0	0	0	0	0	0	0	0	0	0	0	0
730bff8fede0036a458a4ff311ea548f	0	0	0	11	0	0	0	0	0	0	2336	0	0	83	34	0	0	0	0	120	0	0	0	0	0	0	0	0	0	0	0	0	0	0	0	0	0	0	0	0	0	0	0	0	0	0	0	0	0
917100dfd4e71028d51cae63a9363584	0	0	0	0	0	0	0	0	0	8	0	21	0	0	0	0	5	0	0	0	9	0	488	159	364	418	43	23	956	0	0	0	0	12	0	0	0	0	0	0	0	0	0	0	0	0	0	0	0
702e33473aed0ca9df117cfd7e5e2e92	116	0	2312	0	46	0	0	0	0	0	0	20	0	0	0	0	0	0	0	0	0	0	0	0	0	0	0	0	0	0	0	0	0	0	0	0	0	0	0	0	0	0	0	0	0	0	0	0	0
d7b62dbde087dbc489094fcd096b428d	0	0	0	0	0	0	0	0	0	0	2444	0	0	0	0	0	0	0	0	110	0	0	0	0	0	0	0	0	0	0	0	0	0	0	0	0	0	0	0	0	0	0	0	0	0	0	0	0	0
0b74ac055698fef8ebdf1b414f29ca40	0	0	0	0	22	0	0	0	0	0	2294	0	0	0	0	0	0	0	0	120	0	0	0	0	0	0	0	112	0	0	0	0	0	0	0	0	0	0	0	0	0	0	0	0	0	0	0	0	0
0f9d7a4fa1825da3c6bd8534a3abe91a	0	0	0	0	0	0	0	0	0	353	0	116	0	8	0	17	125	1291	5	0	2	41	75	7	351	15	25	0	0	0	0	0	0	6	0	35	13	0	0	0	0	0	0	0	0	5	0	0	0
39020a17a75e66d46821aaeed25db421	0	0	0	0	0	0	0	0	0	0	0	0	0	0	0	0	0	0	0	0	0	2522	0	0	0	0	0	0	0	0	0	0	0	0	0	0	0	0	0	0	0	0	0	0	0	0	0	0	0
014e5cbe189c9372130c28b276bfd636	0	0	0	0	0	0	0	0	0	0	0	0	0	0	0	0	0	0	0	0	0	0	0	0	0	0	0	0	0	0	0	0	0	0	0	0	0	0	0	0	0	0	0	0	0	0	2468	0	0
2717159e3db25980e01460847fc5b970	0	0	0	253	0	0	0	45	0	0	0	0	0	0	0	0	0	0	0	3	0	0	10	0	0	0	23	0	0	0	0	0	0	0	0	0	0	0	0	110	105	0	0	49	0	374	598	0	101
5cdac261176efdc8bd8278f01fea2379	0	0	0	0	0	0	0	0	0	0	0	0	0	0	0	0	0	0	0	0	0	73	0	0	0	0	110	0	0	0	0	0	0	0	0	65	0	225	0	0	0	0	0	0	0	0	0	0	0
54a77a09e7a69b1b5d3a0cc2d6d5dbae	0	0	0	26	29	0	0	0	0	0	0	0	0	0	0	0	0	0	0	0	0	0	0	0	0	0	0	0	0	0	0	0	10	10	44	0	8	0	0	183	96	47	45	1036	710	0	0	0	25
423e843ff9859a6a18dbe199496ef6a4	0	0	0	0	0	0	0	0	0	0	0	0	0	0	0	0	0	0	0	0	0	0	0	0	0	0	0	0	0	41	28	0	0	0	0	0	0	0	28	0	1853	0	277	215	0	0	0	0	0
1b7aa87f90aa82af243c992690ca4fec	0	60	0	15	0	0	0	0	0	0	0	0	0	0	0	0	0	0	0	8	5	0	0	0	0	0	0	0	0	0	0	0	0	0	0	0	0	0	0	0	0	0	0	14	0	8	0	0	0
039a5362029191557401ff5e157eaf09	0	0	0	0	0	0	0	0	0	0	0	0	0	0	0	0	0	0	0	0	0	0	0	0	0	0	0	0	0	0	0	0	0	0	0	0	0	0	0	0	0	0	0	0	0	0	0	0	0
a1801c1228292605595b55dd8349f1f9	281	29	1729	32	39	16	0	64	13	0	12	68	0	0	0	0	0	0	0	0	0	0	0	0	0	0	0	0	0	0	0	0	0	0	0	0	0	0	0	0	0	0	0	0	0	0	0	0	0
17a7c227abbc797832e84dcb13ffb959	0	0	0	0	0	0	0	0	0	0	0	49	0	0	0	0	0	0	0	0	0	0	63	0	0	0	0	0	0	0	12	33	91	2058	0	0	6	0	0	0	0	0	0	33	27	0	0	0	0
3d6f44858c6061a632bdb5e5a63122d5	0	0	0	0	0	0	0	0	0	66	0	755	47	0	0	0	28	220	0	46	211	638	49	45	0	0	70	0	18	0	0	0	0	0	0	0	0	0	0	0	0	0	0	0	0	0	0	0	16
4844a3f035e759cb49e48dba23aa5704	0	0	0	0	0	0	0	0	0	0	0	59	0	0	0	0	0	0	0	0	0	0	2253	0	0	0	0	0	0	0	0	0	0	0	0	0	0	0	0	0	0	0	0	0	0	0	0	0	0
f9e6c2e90cd54eed887bda741e41d270	0	0	0	0	0	17	0	0	0	0	0	0	0	0	0	0	0	0	0	0	0	0	0	0	0	11	0	0	0	40	12	0	0	0	0	0	0	0	0	27	0	1500	0	0	0	0	0	0	0
71c3ee0d1320cf3eb26d4a38571a33bf	0	0	0	0	0	0	0	0	0	0	0	0	0	0	0	0	0	0	0	0	0	0	0	0	0	0	0	0	0	0	0	57	1441	779	0	0	0	0	0	0	0	0	0	0	0	0	0	0	0
42ecdf7eb2afcabae42112daa70bb6ae	0	0	0	63	0	0	0	0	0	0	0	0	0	0	0	0	0	0	0	0	0	0	0	0	0	0	0	0	0	0	0	0	0	0	0	0	0	0	0	0	0	0	0	65	0	0	0	0	0
bb7187f2488e098260ffd00f914bb349	0	0	0	0	0	0	0	0	0	338	32	167	296	65	18	7	141	481	0	31	248	176	0	0	13	0	19	6	17	0	0	0	0	0	0	0	0	4	0	0	38	0	0	0	0	0	0	0	0
133c85b8fffaeadbb9509f24d0e5542d	0	0	0	0	0	0	0	0	0	0	31	0	0	0	0	0	0	0	0	2149	0	4	0	5	60	0	0	0	0	0	0	0	0	0	0	0	0	0	0	0	0	0	0	0	0	0	0	0	0
6cf4c6bf55f8ee7b5fbc9a8b8b64a1c0	0	0	0	0	16	0	0	19	0	0	0	0	0	0	0	0	0	0	0	0	0	0	23	381	0	0	0	0	0	0	14	9	0	0	0	0	0	0	0	0	0	29	0	30	619	1018	0	6	0
b63f42ab4bf91c3dda70232bb6c4977f	0	0	0	0	0	0	0	0	0	0	0	0	0	0	0	0	0	0	0	0	0	0	0	0	0	0	0	0	0	57	46	0	0	0	0	0	0	0	1213	756	0	0	0	0	107	0	0	0	0
6dd14f5cb63ebb22948b6ef5f3289279	0	0	0	0	0	0	0	0	0	0	13	0	0	0	0	0	0	0	0	2150	0	6	0	0	0	0	0	0	0	0	0	0	0	0	0	0	0	0	0	0	0	0	0	0	0	0	0	0	0
9a750d4bd21ac4c763c21f109ecbf903	0	0	0	0	0	0	0	0	0	0	0	0	0	0	0	0	0	0	0	0	0	0	0	0	0	0	0	0	0	0	0	0	0	0	2133	0	0	0	0	0	0	0	0	0	0	0	0	0	0
80d8a47d299c4a5cc04aa0d2952dd53e	0	0	0	0	0	0	0	0	0	1360	0	250	0	0	0	0	28	437	2	0	0	0	10	0	0	0	0	0	0	0	0	0	0	0	0	0	0	0	0	0	0	0	0	0	0	0	0	0	0
a41c1d4bf67fde44e5536087d18e3b3f	0	0	0	0	0	0	0	0	0	0	0	0	14	0	2071	0	0	0	0	0	0	0	0	0	0	0	0	0	0	0	0	0	0	0	0	0	0	0	0	0	0	0	0	0	0	0	0	0	0
1628c454e48415825f7dc957c26fd9c9	139	26	52	29	29	76	0	53	0	127	0	0	33	99	0	0	49	129	0	68	336	520	0	95	50	0	27	13	63	0	0	0	9	0	0	0	0	0	0	0	0	0	0	0	0	0	0	6	0
2fdc70a1836db3de347caf1cf16bf91c	0	0	0	0	0	0	128	53	0	0	0	371	289	276	50	103	0	227	0	0	0	0	0	0	0	0	82	0	0	0	0	0	0	18	0	34	0	71	0	0	21	0	0	0	0	0	0	0	0
faf93968241d5de6ad6e7d8fda2d98d0	0	0	38	0	0	0	0	0	0	0	0	0	0	0	0	0	0	0	0	0	0	0	0	0	0	0	0	0	0	0	0	0	4	0	0	0	0	0	0	0	0	0	0	0	0	0	0	0	0
db318f4af951c821930cbe0903956c49	0	0	0	0	0	0	0	0	0	0	0	0	39	0	1992	0	0	0	0	0	0	0	0	0	0	0	0	0	0	0	0	0	0	0	0	0	0	0	0	0	0	0	0	0	0	0	0	0	0
4f60f068ecc014570d50b4607656287e	0	0	0	0	0	0	0	0	3	0	0	0	0	0	0	0	0	0	0	0	0	0	0	0	0	0	0	0	0	0	0	0	0	0	0	0	0	0	0	0	0	0	0	0	0	0	0	10	0
2c7a09070e5529a7251556357c4d6a6b	0	0	0	0	29	0	0	0	0	0	0	0	0	0	0	0	0	0	0	0	53	0	0	0	0	0	0	0	0	0	0	32	230	0	0	0	0	0	0	0	0	0	0	421	1173	0	0	0	0
7023813074fd53073ee71e310ba4c344	14	0	0	0	0	0	0	0	0	0	0	0	0	0	0	0	0	0	0	0	0	0	0	0	0	0	0	0	0	0	0	0	0	0	0	0	0	0	0	0	0	0	0	16	0	0	0	0	0
918c399f75550de67c4504f76754544a	0	0	5	1843	23	0	0	0	0	0	0	20	0	0	0	0	0	0	0	0	0	0	0	0	0	0	0	0	0	0	0	0	0	0	0	0	0	0	0	0	0	0	0	75	0	0	0	0	0
91d3b90ad74e3d67650f7b71c16e3b07	24	0	40	0	0	9	0	0	0	0	0	0	0	0	0	0	0	0	0	0	274	49	90	0	62	0	0	0	0	233	191	0	0	0	0	0	0	0	0	0	0	0	153	0	0	0	0	0	0
d26e70d7e832e26e5f9a45d5c3f37d23	0	0	0	0	0	0	0	0	0	0	0	0	0	0	0	0	0	0	0	0	0	0	0	0	0	0	18	0	0	17	89	0	49	22	0	0	0	0	20	1447	147	0	30	0	0	0	0	0	75
b8c3b41b897be43e1b57f04fc9bf14ac	0	0	0	0	0	0	0	0	0	0	0	0	0	0	0	0	0	0	0	0	0	0	0	0	0	0	0	0	0	0	0	0	0	0	1933	0	0	0	0	0	0	0	0	0	0	0	0	0	0
668698d5f7778329ee1b26df08cde20d	1893	0	0	0	0	0	0	0	0	0	0	0	0	0	0	0	0	0	0	0	0	0	0	0	0	0	0	0	0	0	0	0	0	0	0	0	0	0	0	0	0	0	0	0	0	0	0	0	0
f4be2d36a83aa06c6c3f0ded917845d6	0	0	0	0	0	0	0	0	0	0	0	0	0	0	1923	0	0	0	0	0	0	0	0	0	0	0	0	0	0	0	0	0	0	0	0	0	0	0	0	0	0	0	0	0	0	0	0	0	0
d7b8e4ce7b04a530c61081b727fd7bf6	0	0	0	0	0	0	0	0	0	0	0	0	0	0	0	0	0	0	0	0	0	0	0	0	0	0	0	0	0	0	0	0	0	0	0	0	0	0	0	163	0	0	0	72	0	0	0	0	232
b8606d17c04ff86d9de452cca0624e46	0	0	0	0	0	0	0	0	0	0	0	0	0	0	0	0	0	0	8	3	12	10	7	1783	0	0	0	70	0	0	0	0	0	0	0	0	0	0	0	0	0	0	0	0	0	0	0	0	0
75c23ef3e033620af18daa0d1d083f75	0	0	0	0	0	0	0	0	0	0	1758	0	0	0	0	0	0	0	0	121	0	0	0	0	0	0	0	0	0	0	0	0	0	0	0	0	0	0	0	0	0	0	0	0	0	0	0	0	0
ad493bd7612b97582b69df6e320f1bc0	0	0	0	0	0	0	0	0	0	0	0	0	0	0	0	0	0	0	0	0	0	0	0	0	0	0	0	0	0	0	0	0	0	0	0	0	0	0	0	0	0	0	0	0	0	0	0	0	1866
09e5bab1121c18c40fd9c83d26025bce	0	0	0	0	0	0	0	0	0	0	0	0	0	0	0	0	0	0	0	0	0	0	0	0	0	0	0	0	0	0	0	0	0	0	0	0	0	0	0	0	0	0	0	0	0	0	0	0	0
f6bde897f73f0cc90624526330e057e1	1806	0	0	0	0	0	0	0	0	0	0	0	0	0	0	0	0	0	0	0	0	0	0	0	0	0	0	0	0	0	0	0	0	0	0	0	0	0	0	0	0	0	0	0	0	0	0	0	0
413136fe2d03cd090965a1bdc10b6cc0	0	0	159	0	0	0	0	0	0	0	0	0	0	0	0	0	0	0	0	0	0	14	0	0	0	27	0	0	0	0	0	263	172	26	1120	0	0	0	0	0	0	3	16	19	15	10	0	0	0
58434d905bc0d0df26002c5cc7999221	0	0	0	0	0	0	0	0	0	0	0	0	0	0	0	0	1837	0	0	0	0	0	0	0	0	0	0	0	0	0	0	0	0	0	0	0	0	0	0	0	0	0	0	0	0	0	0	0	0
49fc3507bf9c723df5c0dab5e0739e1b	114	19	48	0	0	8	0	23	18	206	732	74	55	226	9	0	67	117	34	34	0	0	0	0	0	0	0	0	0	0	0	0	0	0	0	0	0	0	0	0	0	0	0	0	0	0	3	0	0
14f455bc1e5f09c83f2331dd92be1bea	0	0	5	0	0	0	0	0	0	0	1773	0	0	0	0	0	0	0	0	56	0	0	0	0	0	0	0	0	0	0	0	0	0	0	0	0	0	0	0	0	0	0	0	0	0	0	0	0	0
a73ede2959ffb6d6e374e201b310f1c8	0	0	0	0	0	0	0	29	0	0	0	0	0	0	0	0	0	0	0	0	0	0	0	0	0	0	0	0	0	0	0	0	0	0	0	0	0	0	0	37	226	0	0	517	0	0	0	10	0
8880d77bb595ff49a233a8130c1bf4ef	0	0	24	0	0	3	0	0	0	0	0	0	0	0	0	0	0	0	0	0	0	0	0	0	0	0	0	0	0	0	0	0	0	0	0	0	0	0	0	0	0	0	0	0	0	0	0	0	0
9aaa192c61675b5124483e8e24dbef17	0	0	0	0	60	0	0	0	0	0	0	0	0	0	0	0	0	0	0	0	0	0	0	0	0	0	0	0	0	0	0	0	30	0	0	0	0	0	0	0	0	0	0	36	1672	0	0	0	0
e3266060ed478acb98f7a75607a5a046	34	1557	62	0	0	0	0	0	102	0	0	0	0	0	0	0	0	0	0	0	0	0	0	0	0	0	0	0	0	0	0	0	0	0	0	0	0	0	0	0	0	0	0	0	0	0	0	0	3
83474992a6a5e30329048507f7b0b3eb	0	0	0	0	0	0	0	0	0	0	0	0	0	0	0	0	0	0	0	0	0	0	0	0	0	1773	0	0	0	0	0	0	0	0	0	0	0	0	0	0	0	0	0	0	0	0	0	0	0
2745254d2d89e8913e57167c32830893	0	0	0	0	0	0	0	0	0	0	0	0	0	0	0	0	0	0	0	0	0	0	0	0	0	0	0	0	0	0	0	0	6	0	0	0	0	0	0	0	0	0	0	0	0	0	0	0	0
73a3fe8939e90575889442653b0ae4e3	0	0	0	0	0	0	0	0	0	0	0	0	0	204	0	0	0	0	1546	0	0	0	0	0	0	0	0	0	0	0	0	0	0	0	0	16	0	0	0	0	0	0	0	0	0	0	0	0	0
c5f7662f761908f5c5a059ff8bf287e7	0	232	89	93	80	37	261	158	644	0	0	0	0	0	0	0	0	0	0	0	0	0	0	0	0	0	0	0	0	0	0	0	0	0	0	0	0	0	0	0	0	0	0	0	0	0	0	0	0
7297511ec76f118be0f9753de8d817a9	0	0	0	0	0	0	0	0	0	0	0	0	0	0	0	0	0	0	0	0	0	0	0	423	35	116	0	0	0	48	555	0	0	0	0	56	0	0	0	0	0	0	0	0	528	0	0	0	0
4e544a0e09b87d2656f2ed7d700f447b	0	0	0	0	0	0	16	0	0	131	13	925	265	118	0	0	50	174	0	0	0	0	29	0	0	0	0	0	0	0	0	0	0	9	0	0	0	0	0	0	0	0	0	0	0	0	0	0	0
18c659ea9f26b2c71f73f75a724d3fc4	0	1705	0	15	0	0	0	0	0	0	7	23	0	0	0	0	0	0	0	0	0	0	0	0	0	0	0	0	0	0	0	0	0	0	0	0	0	0	0	0	0	0	0	0	0	0	0	0	0
24e74d80a14c45a5cf5d90ec5a781cc7	0	0	0	29	0	48	0	0	0	0	0	0	36	0	0	0	0	0	0	0	0	0	0	0	0	25	0	0	8	81	0	0	0	0	0	0	0	0	2	48	0	0	0	31	48	60	0	0	0
2c6563772a58ab7ffac95d5d38f494fd	0	0	0	0	0	0	0	0	0	0	0	48	0	0	0	0	0	0	0	0	0	0	1614	0	69	0	0	0	0	0	0	0	0	0	0	0	0	0	0	0	0	0	0	0	0	0	0	0	0
825ea67930fcd4eeeb49cf368dc53b60	0	0	0	0	0	0	0	0	0	0	0	0	0	0	0	0	0	0	0	0	0	0	0	0	0	0	0	0	0	0	0	0	0	0	0	0	0	0	0	0	0	0	0	0	0	0	0	0	0
a3b966a3aebe53b4ddb6e473876cabc3	0	0	8	9	5	0	0	0	0	0	1647	0	0	0	0	0	0	0	0	48	0	0	0	0	0	0	0	0	0	0	0	0	0	0	0	0	0	0	0	0	0	0	0	0	0	0	0	0	0
20bc6a00c884eee1496e1145aae2cf07	0	0	0	0	0	0	0	0	0	0	0	40	0	0	0	0	0	0	0	0	5	5	1624	4	0	0	0	0	0	0	0	0	0	38	0	0	0	0	0	0	0	0	0	0	0	0	0	0	0
db6781709f13aad6bc08177859b8a11e	0	0	0	0	0	0	0	0	0	0	0	44	0	0	0	0	0	0	0	0	0	0	63	0	0	0	0	0	0	0	0	0	15	1526	0	0	0	0	0	0	0	0	0	43	16	0	0	0	0
6767c97e6e74c3725fc55cda8f74f6b5	0	1351	0	12	50	0	0	33	187	0	16	0	28	7	0	0	0	0	0	0	0	0	0	0	0	0	11	0	0	0	0	0	0	0	0	0	0	0	0	0	0	0	0	0	0	0	0	0	0
9d7c07ac73f2b711ae176d205552398b	0	0	141	0	0	0	0	0	0	0	0	0	0	0	0	0	0	9	0	0	0	46	0	0	11	0	0	5	0	0	0	239	526	25	0	0	0	0	0	0	0	0	0	19	14	5	0	0	0
322258465e429d6c84a45f2081262d63	0	0	0	0	0	0	0	0	0	0	0	0	0	0	0	0	5	0	0	0	0	0	0	0	0	0	0	0	0	0	0	0	0	0	0	0	0	0	0	0	0	0	15	0	0	0	0	0	0
6ba422ef45bbdb0267025d5263ff49f9	0	0	0	0	0	0	0	0	0	0	0	0	0	0	0	0	0	0	0	0	0	0	0	0	0	0	0	0	0	0	0	0	0	0	0	0	0	0	0	0	0	0	0	0	0	0	0	0	0
ede79cdc34d6897c3eea51c1c15568bb	0	0	0	0	0	30	0	0	0	0	0	0	22	2	0	0	0	0	0	0	8	982	92	11	358	13	0	0	0	21	0	0	15	0	0	0	0	0	0	29	0	26	0	0	0	6	0	0	0
80c41f2db821bece497cd345fc03c32a	37	60	391	120	230	65	120	277	207	0	0	24	0	0	0	0	0	0	0	0	0	0	0	0	0	0	0	0	0	0	0	0	0	0	0	0	0	0	0	0	0	0	0	0	11	0	0	0	0
1536560df83c885ca7c1f890df55d844	0	0	0	0	0	0	0	0	0	0	0	0	15	41	598	23	812	0	0	0	4	0	8	0	99	0	11	0	0	0	0	0	0	0	0	0	0	0	0	0	0	0	0	0	0	0	0	0	0
121bbe93e8e67487dd1f661434ab4234	0	0	0	0	0	0	0	0	0	0	0	0	0	0	0	0	8	0	0	0	0	0	0	0	0	0	55	1503	0	0	0	0	0	0	0	0	13	0	0	0	0	0	0	0	0	0	2	7	0
40b27814cd2ead9304cc245ecb21c9da	0	0	0	0	0	0	0	0	0	0	0	0	0	0	0	0	0	0	0	0	0	0	0	0	0	0	0	0	0	0	0	0	0	0	0	0	0	0	0	117	24	39	295	50	0	0	40	0	420
86b70f6537f56b629aa1b91217e4b6c8	27	35	0	0	94	0	0	36	0	0	0	0	0	0	0	0	0	0	0	0	0	0	0	0	0	0	0	0	0	8	0	5	0	0	0	0	0	0	0	374	119	50	111	41	0	302	104	14	33
77b6b54bf10081dc94b4fa1ea6c57dfc	0	0	0	0	0	0	0	0	0	0	387	0	18	1149	8	0	0	0	0	29	0	0	0	0	0	0	0	0	0	0	0	0	0	0	0	0	0	0	0	0	0	0	0	0	0	0	0	0	0
662602d284d7dee79ab61b76d824d692	0	0	0	0	0	0	0	0	0	0	0	27	0	0	0	0	0	0	0	0	0	0	780	738	0	0	0	0	0	0	0	0	0	50	0	0	0	0	0	0	0	0	0	0	0	9	0	0	0
a2884ffa07a0f37ed601a910aa972229	6	0	31	0	0	0	13	0	0	0	24	4	0	0	0	0	0	0	0	1450	0	0	0	0	0	73	0	0	0	0	0	0	0	0	0	0	0	0	0	0	0	0	0	0	0	0	0	0	0
0b16afc265849a6ba269b70ffe621daa	1483	116	0	0	0	0	0	0	0	0	0	0	0	0	0	0	0	0	0	0	0	0	0	0	0	0	0	0	0	0	0	0	0	0	0	0	0	0	0	0	0	0	0	0	0	0	0	0	0
c5f88e045cd06cc9c4eca47cc2913a3f	0	0	0	0	1476	0	0	0	0	0	0	0	0	0	0	0	0	0	0	0	0	0	0	0	0	0	0	0	0	0	0	0	0	0	0	0	0	0	0	0	0	0	0	0	123	0	0	0	0
a5876ce3246a8278ff300230372d8b6b	0	0	0	0	0	0	0	0	0	0	0	1511	0	0	0	0	0	0	0	0	0	0	46	0	0	0	0	0	0	0	0	0	0	22	0	0	0	0	0	0	0	0	0	0	0	0	0	0	0
bdf6982f59f987efe561f9911525a871	0	0	0	0	0	0	0	0	0	0	127	36	0	1123	0	0	196	0	46	0	0	0	6	0	0	0	7	0	0	0	0	0	0	3	0	0	0	0	0	0	0	0	0	0	0	0	0	0	0
89387c3e1cc4364c58686328f05e0ce4	0	0	0	0	0	0	0	0	0	0	0	0	0	0	0	0	0	0	0	0	0	0	0	0	0	1560	0	0	0	0	0	0	0	0	0	0	0	0	0	0	0	0	0	0	0	0	0	0	0
c7244602ab33ae00b0e52b7f272a9a1a	0	0	0	0	0	0	0	0	0	0	0	0	0	0	0	0	0	0	0	0	0	0	0	0	0	9	0	0	0	0	0	0	0	0	1544	0	0	0	0	0	0	0	0	0	0	0	0	0	0
58298cc07c37fe2162ac4bfc03c9903a	0	0	0	0	0	0	0	0	0	0	0	0	0	0	0	0	0	0	0	0	0	0	0	0	0	0	0	0	0	0	0	0	0	0	0	0	0	0	0	218	729	0	56	0	40	207	0	0	100
734492e626c6e27b44b4b3d1c0b0848a	0	0	0	0	0	0	0	0	0	0	1472	0	0	0	0	0	0	0	0	65	0	0	0	0	0	0	0	0	0	0	0	0	0	0	0	0	0	0	0	0	0	0	0	0	0	0	0	0	0
9472f012632452de3a11aaf4a8c3da82	13	10	0	36	0	0	0	0	6	0	0	0	0	0	0	0	0	0	0	0	0	0	0	0	0	0	0	0	0	0	0	0	0	0	0	0	0	0	0	0	0	0	0	27	0	0	0	0	0
4b0d00fbb9ad2a48b8d6c23421b03037	0	0	0	18	0	0	0	0	0	0	0	0	0	0	0	0	0	0	0	0	0	0	0	0	0	0	0	0	0	0	0	0	0	0	0	0	0	0	0	0	0	0	0	30	0	0	0	0	0
4091d3af8f26211d68fd169eaaf9e4eb	0	0	0	0	0	0	0	0	0	0	0	0	0	0	0	0	0	0	0	0	0	0	0	0	0	0	0	0	0	0	0	1446	0	15	0	0	0	0	0	0	0	0	0	15	0	42	0	0	0
4af96fa48170d091719ba26f62ca1fa4	0	0	0	0	12	0	0	0	0	0	0	0	0	0	0	0	0	0	0	16	8	0	15	0	0	0	0	0	0	0	0	19	0	0	0	0	0	0	0	0	0	0	0	0	205	1237	0	0	0
fb9065b251311b34b704a3f4ae2a9f80	0	0	0	0	0	0	0	0	0	22	0	0	0	0	0	0	18	18	0	0	0	0	0	0	112	10	0	0	0	31	0	0	0	0	0	0	0	0	1206	17	0	0	0	0	0	0	0	0	0
65eaaf61acf5b84d3f2aed6a2400bb21	0	0	0	0	0	0	0	0	4	0	0	0	0	0	0	0	0	0	0	0	0	0	0	0	0	52	0	0	3	0	0	0	0	0	0	0	0	0	0	0	0	0	0	0	7	0	0	3	0
5c73d377f8e32ea6ccaa4a681916047e	0	0	0	0	0	0	0	0	0	0	0	0	0	0	0	0	0	0	0	0	0	0	0	0	0	0	0	0	0	0	0	1447	0	0	0	0	0	0	0	0	0	0	0	0	20	32	0	0	0
5ce21f48ee30e971c714c147ad173934	0	0	0	0	0	0	0	0	0	0	0	0	0	230	0	0	58	0	0	0	0	0	0	0	0	0	0	0	0	0	0	0	0	0	0	0	0	0	0	0	0	0	0	0	0	0	0	0	0
5b8ab73a1c378e85ce4a863b1f8f9640	0	0	0	0	0	0	0	0	0	0	0	0	0	0	0	0	0	0	0	0	0	0	0	0	0	0	0	0	0	0	1495	0	0	0	0	0	0	0	0	0	0	0	0	0	0	0	0	0	0
82a0d1c528663b000c71b9880ea9e8b5	0	0	11	0	0	0	0	0	0	0	0	0	0	0	0	0	0	0	0	0	0	0	0	0	0	0	0	0	0	0	0	0	0	0	0	0	0	0	0	0	0	0	0	0	0	0	0	6	0
0236f2d525bda17ffea574d4c5491e1d	0	0	0	0	20	0	0	0	0	0	0	0	0	0	0	0	0	0	0	0	0	16	0	0	0	0	0	0	0	9	120	11	135	12	0	371	0	0	0	0	0	0	0	190	579	0	0	0	0
65cae5db66d45e5851802a56021f3dd5	0	5	0	0	0	0	0	0	0	0	1401	7	0	0	0	0	0	0	0	70	0	0	0	0	0	0	0	0	0	0	0	0	0	0	0	0	0	0	0	0	0	0	0	0	0	0	0	0	0
016861f5384ee0654b56a1a41243511c	0	0	0	0	0	0	0	0	0	0	0	0	0	0	0	0	0	0	0	0	0	0	0	0	0	0	0	0	0	21	11	0	0	0	0	0	0	0	9	873	100	8	10	87	35	0	30	24	0
d84686a3e4ca564abf454abc4c6d0367	0	0	0	0	0	0	0	0	0	0	0	0	0	0	0	0	0	0	0	4	2	17	0	1436	3	0	0	0	0	0	0	0	0	0	0	0	0	0	0	0	0	0	0	0	0	0	0	0	0
049382725ae07dfd930780eb9ec8b0e3	0	0	0	0	0	0	0	0	0	0	0	0	0	0	0	0	0	0	0	0	0	0	0	0	0	0	16	0	0	9	17	0	0	0	0	0	0	0	0	952	95	0	20	0	0	0	33	26	181
30a0b12209d1402a88bc485adacd09d0	0	0	0	0	0	0	0	0	0	25	0	0	11	39	0	0	0	0	0	82	0	131	0	438	107	0	14	0	16	40	55	0	0	0	0	0	5	4	0	54	77	41	8	0	0	71	0	0	7
4e77f6b842185168ff7e540ee57586ac	0	0	0	0	0	0	0	0	0	0	0	51	0	0	0	0	0	0	0	7	6	11	1192	0	139	0	0	0	0	0	0	0	0	40	0	0	0	0	0	0	0	0	0	0	0	0	0	0	0
1dc795c216da2036cbcc189b498f7efb	0	0	544	0	420	0	233	95	134	0	0	0	0	0	0	0	0	0	0	0	0	0	0	0	0	0	0	0	0	0	0	0	0	0	0	0	0	0	0	0	0	0	0	0	28	0	0	0	0
6a44ec96d1cb9c635f8a957679e8ea29	0	0	3	0	0	0	0	0	0	264	0	464	95	58	0	35	87	382	3	0	0	0	14	0	0	0	0	0	16	0	0	0	0	0	0	0	0	0	0	0	0	0	0	0	0	0	0	0	0
08f6563a4702ca4747601dbf7082c19a	0	0	0	0	0	0	0	0	0	0	0	0	200	298	0	0	7	48	0	0	0	0	0	0	0	0	36	0	0	0	0	0	0	0	0	0	0	0	0	0	0	0	0	0	0	0	0	0	0
f49435f8688b7df426d484f6c2cecf7f	0	0	0	0	0	0	0	0	0	0	17	0	0	0	0	0	0	0	0	1398	0	3	0	0	0	0	0	0	0	0	0	0	0	0	0	0	0	0	0	0	0	0	0	0	0	0	0	0	0
4520de5ec90c944ea348b8755fd360d7	0	30	0	0	0	0	14	0	0	0	17	7	42	0	0	0	0	0	0	949	118	124	0	5	73	0	0	8	4	0	0	0	0	0	0	0	0	0	8	0	0	0	0	0	0	7	0	0	0
ada968907ce5cc5f4f3251cf5f7462bb	0	30	11	12	0	0	17	14	25	40	0	1000	40	11	0	0	59	62	0	0	0	0	40	0	0	0	0	0	0	0	0	0	0	23	0	0	0	0	0	0	0	0	0	0	0	0	0	0	0
182deb6bc7801d2cc0d78e79842af3df	45	0	128	98	68	407	0	559	30	0	0	0	0	0	0	0	0	3	0	0	0	0	0	0	0	0	0	0	0	0	0	0	0	0	0	0	0	0	0	0	0	0	0	6	0	0	0	0	0
f7a823a17b058a3334399e9289b2ac64	0	0	0	0	28	0	0	0	0	0	0	0	0	0	0	0	0	0	0	0	0	0	0	0	0	0	0	0	0	0	0	5	0	0	0	0	104	0	3	0	0	215	0	0	887	111	0	0	29
f0dd3d8ecf1474aa4b4e886543ed067f	0	0	0	0	0	0	0	79	0	0	0	0	0	0	0	0	0	0	0	0	0	0	0	0	0	0	46	0	0	0	0	0	0	0	0	0	0	0	79	0	0	122	0	0	0	0	4	20	0
9a54aaf28b6adf2b97f4aa27c0dff290	0	0	0	0	0	0	0	0	0	0	0	0	0	0	0	0	0	0	0	0	0	0	0	0	0	0	0	0	0	0	0	0	0	0	0	0	0	0	0	0	0	0	0	0	0	0	0	0	0
48f414c44ae3ce8df973f2b8f49a52e1	0	0	0	0	0	0	0	0	0	0	0	0	0	0	0	0	0	0	0	0	0	0	0	0	0	0	25	0	0	0	0	0	0	0	0	1287	0	9	0	0	0	0	0	0	0	0	0	0	0
7ad4b832b3aa4516fc82d0d622b3dba3	0	0	0	0	0	0	0	0	12	0	0	0	0	0	0	0	0	0	0	0	834	0	0	91	317	37	0	0	0	0	0	0	0	0	0	0	0	0	0	0	0	0	0	0	0	6	0	0	0
d97e7010849d35beb7a04042baa44df3	1244	0	0	0	0	0	0	0	0	0	0	0	0	0	0	0	0	0	0	0	0	0	0	0	0	0	0	0	0	0	0	0	0	0	0	0	0	0	0	0	0	0	0	0	0	0	0	0	0
3652d5680c96e389dd460102b614773d	0	0	29	271	161	0	646	185	35	0	0	0	0	0	0	0	0	0	0	0	0	0	0	0	0	0	0	0	0	0	0	0	0	0	0	0	0	0	0	0	0	0	0	0	0	0	0	0	0
4f2ad83cb8de0d4d89704e82f9d4885a	0	0	0	0	0	0	0	0	0	0	0	0	45	1215	0	0	0	0	0	0	0	0	0	0	0	0	0	0	0	0	0	0	0	0	0	0	0	0	0	0	0	0	0	0	0	0	0	0	0
7e40458a2b6b48fb7f03c33c23829419	0	0	0	0	0	0	0	28	0	0	0	0	0	0	0	0	0	0	0	0	0	0	0	0	0	0	21	0	0	0	0	0	0	0	0	0	0	0	0	69	0	54	814	51	0	0	0	0	9
4290eadd9359066791d1b124051e2e71	0	0	0	0	0	0	0	0	0	0	0	0	0	0	0	0	0	0	0	0	0	0	0	0	0	0	0	0	0	0	0	0	0	0	0	0	0	0	0	0	0	0	0	0	0	0	0	0	0
4dea5782033fde08be2ddd5e09db042d	0	0	0	0	11	0	0	0	0	0	0	0	0	0	0	0	0	0	0	0	0	13	0	0	0	0	0	0	0	0	0	13	484	27	0	107	0	0	0	0	0	6	7	0	582	0	0	56	0
6bbe8e00f6e09884875a9a35775f786b	0	0	0	0	0	0	6	40	0	260	10	0	41	0	13	0	34	9	0	9	28	0	0	0	0	0	36	18	0	0	0	0	0	0	0	7	6	3	0	0	54	35	75	13	0	45	22	17	4
5d63c25ac539ccda2827781c417e566e	0	0	0	0	0	0	0	0	0	0	0	0	0	0	0	0	0	0	0	0	0	0	0	0	0	0	0	0	0	0	0	0	0	0	0	0	0	0	0	0	0	0	0	0	0	0	0	0	0
670da16fa96b671981087a2ab8d911c3	0	0	0	0	0	0	0	0	0	0	0	0	235	1035	0	0	0	0	0	0	0	0	0	0	0	0	0	0	0	0	0	0	0	0	0	0	0	0	0	0	0	0	0	0	0	0	0	0	0
44eec403b082b84c7917354dd06c4f6e	0	0	0	0	0	0	0	0	0	0	0	0	0	0	0	0	0	0	0	0	0	0	0	0	0	0	0	0	0	0	0	0	0	0	0	0	0	2	0	0	0	0	0	0	0	0	0	0	0
a303875388e7b1f6b823ee05293aead6	0	0	0	0	0	0	0	0	0	0	0	26	0	0	0	0	0	0	0	3	0	0	1144	6	0	0	0	0	0	0	0	0	6	9	0	0	0	0	0	23	0	0	0	0	6	9	0	0	44
b524df54ba53311088c9e09996dce683	0	0	0	0	0	0	23	43	0	0	0	0	0	0	0	0	0	0	0	0	48	0	0	0	54	0	0	0	0	0	0	0	0	0	0	0	0	0	0	0	28	0	48	0	32	92	0	0	14
dba491f968f41369d0f8f1e7bab61f12	0	0	0	0	0	0	0	0	0	0	0	0	0	0	0	0	0	0	0	0	0	0	0	0	0	0	0	0	0	0	0	0	0	0	0	0	0	26	0	0	0	0	42	373	0	607	0	0	0
01d8c2320feb95e31a32a0e291b81604	0	0	40	0	0	0	0	0	0	0	0	0	0	0	0	0	0	0	0	0	0	0	0	0	0	0	0	0	0	0	0	0	0	0	0	0	0	0	0	0	0	0	0	0	0	0	0	0	0
e8ec4b1e1b92d90ca62e78c488454b76	0	0	0	0	0	0	0	0	0	0	0	0	0	0	0	0	0	0	0	0	0	0	0	1256	0	0	0	0	0	0	0	0	0	0	0	0	0	0	0	0	0	0	0	0	0	0	0	0	0
a0bb70314fc9ff558464ea0a420337f5	0	0	19	0	0	0	0	0	0	0	0	0	0	0	0	0	0	0	0	0	0	0	0	0	0	0	0	0	0	0	0	0	0	0	0	0	5	0	0	0	0	0	0	0	0	0	0	0	0
223ed511ec331edf2aa311cae11c05f0	0	0	0	0	0	0	0	0	0	0	0	0	0	0	0	0	0	0	0	0	0	0	634	184	129	0	0	0	0	0	0	0	0	0	0	0	0	0	0	0	0	0	0	0	195	0	6	0	0
68f2477855222d796e239a6ba5e2b2ec	0	0	0	0	0	0	0	0	0	0	0	0	0	0	0	0	0	0	0	0	0	0	0	0	0	0	0	0	0	0	0	0	0	0	0	0	1237	0	0	0	0	0	0	0	0	0	0	0	0
623651b86b7fd4cd43b1a259b0c95afa	0	0	0	1226	0	0	0	0	0	0	0	0	0	0	0	0	0	0	0	0	0	0	0	0	0	0	0	0	0	0	0	0	0	0	0	0	0	0	0	0	0	0	0	0	0	0	0	0	0
04d1204aeaf319a05b1ce39011228adb	0	0	0	28	0	0	0	0	0	0	0	0	0	0	0	0	0	0	0	0	0	0	0	0	0	0	0	0	0	0	0	0	0	0	0	0	0	0	0	0	0	0	0	16	0	0	0	0	0
72e7fc9f830b99b330375bca117f1d88	0	0	0	0	0	0	0	0	0	0	0	0	0	0	1219	0	0	0	0	0	0	0	0	0	0	0	0	0	0	0	0	0	0	0	0	0	0	0	0	0	0	0	0	0	0	0	0	0	0
ec0bf992f130dbf4f1396c750b3a8f64	0	0	5	0	0	0	0	0	0	494	0	0	81	0	0	0	0	0	0	0	0	0	35	0	0	0	0	0	0	64	0	0	0	0	0	0	0	0	0	0	54	460	0	0	0	0	0	0	0
37a56153f0cd42f35be90777c68bb3ae	0	10	1109	11	18	0	0	0	0	0	0	20	0	0	0	0	0	0	0	0	0	0	0	0	0	0	0	0	0	0	0	0	0	0	0	0	0	0	0	0	0	0	0	0	0	0	0	0	0
f350aef1d44ffd2ffe603d7acf0436c7	0	42	98	78	441	29	209	142	69	0	0	0	0	0	0	0	0	0	0	0	0	63	0	0	0	0	0	0	0	0	0	0	0	0	0	0	0	0	0	0	0	0	0	9	33	0	0	0	0
b3e1a41a3e483322dde69575ba0ce9dc	0	0	14	0	0	0	0	0	0	0	0	0	0	0	0	0	0	0	0	0	0	0	0	0	0	0	0	0	0	0	0	0	0	0	0	0	0	0	0	0	0	0	0	17	0	0	0	0	0
058667e98b9815ef114d0b81d01f165d	46	9	57	0	43	2	6	0	11	6	0	406	0	0	0	2	0	14	0	0	133	308	14	11	19	21	0	0	0	0	0	0	8	8	0	0	0	0	0	0	0	0	0	15	10	0	2	0	0
212fa10a5e0bdbffcaec4a919d9e3ac0	0	0	0	0	0	0	0	0	0	0	0	0	0	0	0	0	0	0	0	0	0	0	97	0	237	799	0	0	0	0	0	0	0	0	0	0	0	0	0	0	0	0	0	0	0	0	0	0	0
c648b94047f38ec17105af39f7872db6	0	43	413	0	147	72	49	260	83	0	0	25	0	55	0	0	0	0	0	0	0	0	0	0	0	0	0	0	0	0	0	0	0	0	0	0	0	0	0	0	0	0	0	0	0	0	0	0	0
421806924573cd978114fb41c5070f47	1130	0	0	0	0	35	0	16	0	0	0	0	0	0	0	0	0	0	0	0	0	0	0	0	0	0	0	0	0	0	0	0	0	0	0	0	0	0	0	0	0	0	0	0	0	0	0	0	0
8d28def0264ea631fcfcbd46ef871eeb	0	0	0	19	0	0	0	0	0	0	0	0	0	0	0	0	0	0	0	0	0	0	0	0	0	0	0	0	0	0	0	0	0	0	0	0	0	0	0	0	0	0	0	32	0	0	0	0	0
db685aba576f4c607a0d61073eb955a8	0	0	0	0	0	0	0	0	0	0	0	25	0	0	0	0	0	0	0	7	0	10	1117	3	0	0	0	0	0	0	0	0	0	10	0	0	0	0	0	0	0	0	0	0	0	0	0	0	0
2b98c52485cba8063dbc76f48b822e98	0	0	0	0	0	0	0	0	0	0	0	0	0	0	0	0	0	10	0	0	0	0	0	0	0	0	0	15	0	0	0	0	0	0	0	97	1050	0	0	0	0	0	0	0	0	0	0	0	0
d96c355752150ce89e53fdf79a0281d0	0	0	0	0	0	0	0	0	0	0	0	0	0	0	0	0	0	0	0	0	0	0	0	0	0	0	0	0	1169	0	0	0	0	0	0	0	0	0	0	0	0	0	0	0	0	0	0	0	0
469b0d0a7613a8fe71944ef418cecfb1	0	0	0	26	0	0	0	0	0	0	0	0	0	0	0	0	0	0	0	0	0	0	0	0	0	0	0	0	0	0	0	0	0	0	0	0	0	0	0	0	0	0	0	26	0	0	0	0	0
97f624916f8fe2ddf1f1a4276df4667b	0	0	0	0	0	0	0	0	0	0	22	0	573	5	40	35	0	440	0	4	0	0	0	23	0	0	5	0	0	0	0	0	0	0	0	7	0	0	0	0	0	0	0	0	0	0	0	0	0
41c4edd596962f32a75b70edfcbf3db1	0	0	8	0	0	0	0	0	0	0	0	0	0	0	0	0	0	0	0	0	0	0	0	0	0	0	0	0	0	0	0	0	0	0	0	0	0	0	0	0	0	0	0	0	0	0	0	0	0
0fb88dec15c89a159fc00b2d3888b981	0	0	0	0	0	0	0	0	0	0	0	0	0	0	0	0	0	0	0	0	0	0	0	0	0	0	0	0	0	20	20	0	0	0	0	0	0	0	14	1070	21	0	9	0	0	0	0	0	5
d2bb4a9b80f5f0db3a3ae53d74e98b28	0	0	0	0	0	0	0	0	0	0	0	0	0	0	0	0	0	0	0	0	0	0	0	0	0	0	0	0	0	0	0	0	0	1159	0	0	0	0	0	0	0	0	0	0	0	0	0	0	0
bda3301a501edf3ecf6aff0c4cfc413f	0	0	0	0	0	0	0	0	0	0	0	0	0	0	0	0	0	0	0	0	0	0	0	0	0	0	0	0	0	0	0	0	0	0	0	0	0	0	0	0	0	0	0	32	0	0	0	0	0
e74329e6125fd9dd694e23a711d5c937	0	0	0	31	0	0	0	0	0	0	0	0	0	0	0	0	0	0	0	0	0	0	0	0	0	0	0	0	0	0	0	0	0	0	0	0	0	0	0	0	0	0	0	37	0	0	0	0	0
01ba08f1aae2188f5f93482fa8b775b2	0	0	0	0	0	0	0	0	0	0	0	0	0	0	0	0	0	0	0	0	7	1127	0	0	0	0	0	0	0	0	0	0	11	0	0	0	0	0	0	0	0	0	0	0	0	0	0	0	0
38ab456863d8938f7072f670ae6e2371	0	0	0	0	0	0	0	0	0	0	0	31	0	0	0	0	0	0	0	0	4	9	1059	0	4	0	0	0	0	0	0	0	0	14	0	0	0	0	0	0	0	0	0	0	0	10	0	0	0
c04f04a3a744413d3943a562508b26d4	0	0	0	0	0	0	0	0	0	0	0	0	0	0	0	0	0	0	0	0	0	0	0	0	0	0	0	0	0	0	0	0	0	0	0	0	0	0	0	0	0	0	0	0	0	0	0	0	0
1422fb84e69af3d814ff3ee715517c08	0	0	0	0	0	0	0	0	0	74	13	232	64	0	0	50	69	0	0	5	195	330	71	0	0	12	0	0	0	0	0	0	0	0	0	0	0	0	0	0	0	0	0	0	0	0	0	0	0
b4d60d67ebd4725407299c152192f6fd	0	0	0	0	0	0	0	0	0	0	0	0	0	0	0	0	0	0	0	0	0	0	0	0	0	0	0	0	0	0	0	0	0	0	0	0	0	0	0	0	0	0	0	0	0	0	0	0	0
08d2c8c42b404411223db09aaf1ad255	0	0	0	0	0	0	0	0	0	0	0	0	0	0	0	0	0	0	0	0	0	0	0	0	0	0	0	0	0	0	0	0	0	0	0	0	0	0	0	0	0	0	425	0	0	0	441	0	247
19d4ec8c6fb39861be530f83128bf093	0	0	0	0	0	0	0	0	0	0	0	0	0	0	0	0	0	0	0	0	0	0	0	0	0	0	0	0	0	0	0	0	0	0	0	0	0	0	0	0	0	0	0	0	0	0	0	0	0
102192bd4351a882018c59193468d3e7	0	0	0	0	0	0	0	0	0	0	0	0	0	0	0	0	0	0	0	0	0	0	4	0	0	0	0	0	0	0	0	0	0	0	0	0	0	0	0	0	0	528	0	0	554	0	0	0	0
a058f0ea5c1e26b08af74736f2c3c802	0	0	0	0	0	0	0	0	0	80	0	0	113	0	0	0	5	48	0	0	82	267	45	90	223	0	0	0	0	0	0	0	0	0	0	0	0	0	0	0	0	0	0	0	0	0	0	0	0
c2d938956bd3e1e4899e1d4ee85fb879	0	0	0	0	119	18	0	0	0	0	7	85	0	0	0	61	0	0	0	0	0	0	7	724	0	0	18	0	28	0	0	0	0	0	0	0	0	0	0	0	0	0	0	0	6	0	0	0	0
ea5a0014553155fa4f34e3d31f7163d3	4	0	0	0	0	0	0	0	0	32	0	6	0	0	0	0	0	0	0	0	0	7	5	34	0	6	0	0	0	0	8	14	33	15	90	12	3	0	0	0	0	7	0	0	0	0	0	0	0
fc373f84ae5c3fc241037acdd8d1c732	173	0	44	0	0	0	33	85	520	0	0	0	0	0	0	0	0	0	0	0	0	0	0	0	0	0	0	0	0	0	0	0	0	0	0	0	0	0	0	0	0	0	0	0	0	0	0	0	0
2ae2ad9c838784ba206f4b03e0c2790c	2	0	0	0	0	3	0	0	0	0	0	0	0	0	0	0	0	0	0	0	0	0	0	0	0	0	0	0	0	0	0	0	0	0	0	0	0	0	0	0	0	0	0	0	0	0	0	0	0
36a75f7e12c6179473056fedb418fe20	0	0	0	0	0	0	0	0	0	0	998	0	0	0	0	0	0	0	0	54	0	0	0	0	0	0	0	0	0	0	0	0	0	0	0	0	0	0	0	0	0	0	0	0	0	0	0	0	0
78f5ff56199ad528fb0dbd698194eaef	0	0	0	0	0	0	0	0	16	0	0	117	0	0	0	0	0	0	0	0	0	0	0	30	0	0	0	0	0	0	0	0	0	0	0	0	0	0	0	0	0	0	0	0	0	0	0	0	0
f29e6c3fac7ea2271d4465749c7ea3e8	0	0	0	0	0	0	0	0	0	0	0	0	0	0	0	0	0	0	0	0	0	1032	0	0	0	0	0	0	0	0	0	0	18	0	0	0	0	0	0	0	0	0	0	0	0	0	0	0	0
f395036c8738b3474906630532b068e1	1044	0	0	0	0	0	0	0	0	0	0	0	0	0	0	0	0	0	0	0	0	0	0	0	0	0	0	0	0	0	0	0	0	0	0	0	0	0	0	0	0	0	0	0	0	0	0	0	0
a3729100945b17d83709f0d377c65117	0	0	0	0	0	0	0	0	0	0	0	0	0	0	0	0	0	0	0	8	901	67	30	0	0	0	0	0	0	0	0	0	0	0	0	0	0	0	0	0	0	0	0	0	0	0	0	0	0
dddc445e0699825abbb9a03db73849c5	0	0	0	0	0	0	0	0	0	0	0	0	0	0	0	0	0	0	0	0	0	0	0	0	0	0	0	0	0	0	0	1038	0	0	0	0	0	0	0	0	0	0	0	0	0	0	0	0	0
752bf7ce1537249e9335c3ccb8b6344e	0	0	0	0	0	0	0	0	0	0	0	0	10	998	0	0	0	0	0	0	0	0	0	0	0	0	0	0	0	0	0	0	0	0	0	0	0	0	0	0	0	0	0	0	0	0	0	0	0
c55b5624447bdd4cef614d7a3d28d257	929	0	0	0	0	0	0	0	0	0	0	0	0	0	0	0	0	0	0	0	0	0	0	0	0	0	0	0	0	0	0	0	0	0	0	0	0	0	0	0	0	0	0	0	0	0	0	0	0
8135077f7fa4dead3ef1725018786436	952	0	0	0	0	0	0	0	0	0	0	0	0	0	0	0	0	0	0	0	0	0	0	0	0	0	0	0	0	0	0	0	0	0	0	0	0	0	0	0	0	0	0	0	0	0	0	0	0
bcb4b7cbf3bb180fbaa5259005c16bc4	0	0	0	0	0	0	0	0	0	0	0	0	0	0	0	0	0	0	0	0	0	0	0	0	0	0	0	0	0	0	0	0	0	0	0	0	0	0	0	0	0	0	0	0	0	0	0	0	0
7d33ef4d5f0840b7b4cfc3ad7749ead3	7	0	0	0	0	0	0	0	0	0	0	0	0	0	0	0	0	0	0	0	0	0	0	0	0	0	0	0	0	0	0	0	0	0	0	0	0	0	0	0	0	0	0	0	0	0	0	0	0
21ab5b54b3a0c6f704b9809c5b1d539f	0	0	0	0	0	0	0	0	0	0	13	0	490	37	0	0	0	0	0	426	0	0	0	0	0	46	5	0	0	0	0	0	0	0	0	0	0	0	0	0	0	0	0	0	0	0	0	0	0
6e024b22593882c60971d09f0e8185b4	0	0	0	0	0	0	0	0	0	0	0	0	10	6	1000	0	0	0	0	0	0	0	0	0	0	0	0	0	0	0	0	0	0	0	0	0	0	0	0	0	0	0	0	0	0	0	0	0	0
fd08fa4769c6e8a6e76e1dea77478e6c	0	0	13	0	0	0	0	0	0	0	0	0	0	0	0	0	0	0	0	0	0	0	0	0	0	0	0	0	0	0	0	0	0	0	0	0	0	0	0	0	0	0	0	0	0	0	0	0	0
ca6cb59a7a160144cca96b1bfcbec7dc	0	45	0	0	0	0	57	0	96	0	0	0	0	817	0	0	0	0	0	0	0	0	0	0	0	0	0	0	0	0	0	0	0	0	0	0	0	0	0	0	0	0	0	0	0	0	0	0	0
dd4262e6d60dc8967a4114c80d828e99	0	0	0	0	14	0	0	0	0	0	0	0	0	0	0	0	0	0	0	0	0	0	0	0	0	0	0	0	0	0	0	0	0	0	0	0	0	0	0	0	0	0	0	0	236	757	6	0	0
24c71b6e653c2835ea6f04b8cce298a7	0	0	14	24	0	0	0	0	0	0	0	0	0	0	0	0	0	0	0	0	0	0	0	0	0	0	0	0	0	0	0	0	0	0	0	0	0	0	0	0	0	0	0	23	0	0	0	0	0
7c5b5a4f3b1f4cc74717b5317c77e090	0	0	0	0	0	952	0	0	0	0	0	0	0	0	0	0	0	0	0	0	0	0	0	0	0	0	0	0	0	0	0	0	0	0	0	0	0	0	0	0	0	0	0	0	0	0	0	0	0
3408cf7d12730d385bec153e014f4ec9	0	0	0	0	0	0	0	0	0	0	0	0	0	0	0	0	0	0	0	0	1004	0	0	0	0	0	0	0	0	0	0	0	0	0	0	0	0	0	0	0	0	0	0	0	0	0	0	0	0
78e3972e4f963d32de308d167da5fd5b	0	0	0	0	9	0	6	31	58	52	0	37	0	12	0	0	0	9	0	0	0	0	0	0	74	13	40	0	0	0	101	5	0	54	0	20	11	0	0	9	0	13	4	30	76	0	0	0	0
be4c4b79a1369493be954f667e937de1	829	0	0	0	34	0	0	17	0	0	0	0	0	0	0	0	0	0	0	0	0	0	0	16	0	0	0	14	0	0	0	0	0	0	0	0	0	0	0	0	0	0	0	0	8	0	0	0	0
d9e8e093a5ba8641407373d37ce97e51	0	0	0	0	0	0	0	0	0	0	0	0	0	0	0	0	0	0	0	10	5	8	455	6	197	282	0	0	0	0	0	0	0	8	0	0	0	0	0	0	0	0	0	0	0	4	0	0	0
7f90dafba463594a5f06a4ba853cab03	0	0	0	0	0	270	0	0	163	0	0	0	0	0	0	0	0	0	0	0	23	0	0	0	0	230	66	0	0	0	0	0	0	0	0	0	0	116	0	0	0	0	0	0	0	26	0	0	0
8ecb515869105d9c18753c46b9514cd6	0	0	0	0	0	0	0	0	0	0	0	0	0	959	4	0	0	0	0	0	0	0	0	0	0	0	0	0	0	0	0	0	0	0	0	0	0	0	0	0	0	0	0	0	0	0	0	0	0
9d65458e1ee6f8580ad1f8b65d53285f	0	0	0	0	0	0	0	0	0	0	0	0	0	0	0	0	0	0	0	0	0	28	0	0	0	0	0	0	0	0	0	38	697	216	0	0	0	0	0	0	0	0	0	0	0	0	0	0	0
3baaa1a55f67a004e5bdf88baecff544	0	31	0	19	0	0	0	0	0	20	0	0	0	0	0	0	0	0	0	0	0	26	0	15	0	0	17	0	0	48	0	0	0	0	208	17	0	0	0	0	0	0	0	13	0	0	0	0	0
0fa6aa5c4f66f2e72814f1e92cbfdfe4	0	0	0	0	0	0	0	0	0	10	168	21	455	254	0	0	36	23	0	0	0	0	0	0	0	0	0	0	0	0	0	0	0	0	0	0	0	0	0	0	0	0	0	0	0	0	0	0	0
a90d7e1450833b893b667b15d86ea182	0	0	0	0	0	0	0	23	0	0	0	0	0	0	0	0	0	0	0	0	0	0	0	0	0	0	0	0	0	0	0	0	0	0	0	0	0	0	0	0	125	235	335	0	0	0	0	0	0
696d5f700208cfadc09e2d5e8e744f98	0	0	0	0	0	0	0	0	0	0	0	0	0	0	964	0	0	0	0	0	0	0	0	0	0	0	0	0	0	0	0	0	0	0	0	0	0	0	0	0	0	0	0	0	0	0	0	0	0
bf6ff7b833fe7eea7d4db886d599457f	0	0	0	0	0	0	0	0	0	17	0	0	0	0	0	0	0	0	0	0	0	0	0	0	0	0	0	0	0	0	0	0	0	0	0	0	0	0	0	0	0	0	0	0	0	0	0	20	0
e344ff480b929946828b335cc889f296	0	0	0	0	0	0	0	0	0	0	0	0	0	0	0	0	0	0	0	0	0	0	0	0	0	0	0	0	0	0	0	960	0	0	0	0	0	0	0	0	0	0	0	0	0	0	0	0	0
36fd32226e14333d400809aaaa6575c3	0	0	0	0	0	0	0	0	0	0	0	0	0	0	0	0	0	0	0	0	0	0	0	0	0	0	0	0	0	40	35	25	0	0	0	0	0	0	0	666	0	0	0	0	0	179	0	0	9
38c639a417c5d829b38af6e9ef5a1d3d	0	0	0	0	0	0	0	0	0	190	70	141	0	84	0	0	132	312	0	0	0	0	0	0	0	0	0	0	0	0	0	0	0	0	0	24	0	0	0	0	0	0	0	0	0	0	0	0	0
bd3a110385090e1ff2f95aeb10e7fd1f	0	0	0	0	0	0	0	0	0	0	0	0	0	0	0	0	0	0	0	0	0	0	0	0	523	0	0	0	0	0	0	0	0	0	0	0	0	0	0	0	0	0	0	0	115	311	0	0	0
49f0656d246c402e462e8c1603dad501	0	0	0	0	0	0	0	0	0	0	0	0	0	0	0	0	0	0	0	0	0	0	0	0	0	0	0	0	0	0	0	0	0	0	0	0	0	0	0	0	0	0	0	0	0	0	0	12	0
97af696ad96ceb598c731d77297e77a6	0	0	0	0	0	0	0	0	0	105	0	0	0	135	0	0	0	0	0	0	0	0	0	0	0	36	0	0	0	33	0	0	0	0	0	0	0	0	0	0	0	0	0	0	0	0	0	0	0
a712cc9a160e509b7a9fa3cee8a97b73	0	0	0	0	0	5	0	0	0	0	0	0	0	0	0	0	0	0	0	0	0	0	0	0	221	0	0	0	0	0	0	0	0	0	0	0	0	0	0	0	0	0	0	0	0	0	0	0	0
3b394fc0221adbc91c4b720e1e59f7cb	0	0	0	0	0	0	0	0	0	0	0	0	0	0	0	0	0	0	0	0	0	0	0	0	12	0	0	0	0	0	0	0	0	0	0	0	0	0	0	0	0	0	0	0	0	0	0	0	0
77e6b51a63a985fa15aaeb500f2a31ce	0	0	0	0	0	0	0	0	0	0	0	0	0	0	0	0	0	0	0	0	0	922	0	0	0	0	0	0	0	0	0	0	6	0	0	0	0	0	0	0	0	0	0	0	0	0	0	0	0
40cc8ec46e2aff7809a0da22c7809b3a	0	0	0	0	0	0	0	0	0	0	0	36	0	0	0	0	0	0	0	10	8	5	827	5	2	0	0	0	0	0	0	0	0	27	0	0	0	0	0	0	0	0	0	0	0	6	0	0	0
ddd7e97a40bc1ee6892c2cd9efe0a484	0	0	33	37	0	20	92	0	12	0	0	23	0	0	0	40	0	0	0	322	0	0	60	0	0	22	0	0	148	0	0	0	0	3	0	0	0	0	0	0	79	0	0	6	0	0	4	0	0
7f34b4e6f23e3549b6e7a08abb1a34c9	12	0	0	0	0	0	0	3	0	0	0	0	0	0	0	0	0	0	0	0	0	0	0	0	0	0	0	0	0	0	0	0	0	0	0	0	0	0	0	0	0	0	0	0	0	0	0	0	0
7c3139e54d81dfc9d9d74ab77294f799	0	0	0	0	0	0	0	0	0	0	0	0	0	0	0	0	0	0	0	0	0	0	0	0	0	0	0	0	0	0	0	0	0	0	0	0	0	0	0	0	0	0	0	0	0	0	0	0	0
444bfa49c656ee6a806e7257d39fb2c9	33	0	0	0	0	0	0	0	0	0	0	0	0	0	0	0	0	0	0	0	0	0	13	868	0	0	0	0	0	0	0	0	0	0	0	0	0	0	0	0	0	0	0	0	0	0	0	0	0
611e0b207f321acada9246a2575bdaf0	0	178	0	0	93	0	0	89	224	0	0	0	0	0	0	0	0	0	0	0	0	0	0	0	0	0	0	0	0	272	0	0	0	0	0	0	0	0	0	0	0	0	0	0	0	0	0	0	0
02088bdb5f17235ac01e0a31c2a5f3e9	0	0	0	0	0	0	0	11	0	0	0	0	0	0	0	0	0	0	0	3	0	13	20	0	0	0	18	0	0	0	0	125	0	0	248	0	0	0	171	48	41	0	0	0	61	0	0	103	0
4dcdbb604e30307f114b5cecd2241e7a	0	0	0	0	0	0	0	0	0	0	0	0	0	0	0	0	0	0	0	0	0	0	0	0	0	0	35	823	0	0	0	0	0	0	0	0	12	0	0	0	0	0	0	0	0	0	0	4	0
aab3a64029fa9e8adf876575b8d62aec	0	0	0	0	0	0	0	0	0	0	0	0	0	0	901	0	0	0	0	0	0	0	0	0	0	0	0	0	0	0	0	0	0	0	0	0	0	0	0	0	0	0	0	0	0	0	0	0	0
21bc07821d2a3ed60182095114f0d40a	0	0	0	0	0	7	0	0	0	0	25	0	45	14	0	0	0	4	0	0	0	0	0	0	0	6	0	0	0	46	12	0	0	0	0	0	0	0	0	12	371	0	0	0	0	0	0	0	0
a547a39268a6c52bc8e5218d0187c2f7	0	0	0	0	0	0	9	20	8	0	0	0	0	0	0	0	0	0	0	0	0	0	0	0	0	0	110	0	0	0	0	0	0	0	0	58	0	31	0	0	0	0	0	0	0	0	0	0	0
298eeb88f720911f4d0c4470e2bf1ed5	0	0	0	0	0	31	8	0	0	0	0	0	89	0	0	0	0	0	0	0	0	0	0	0	0	73	0	0	0	58	0	0	0	0	468	0	0	0	0	37	0	0	0	0	0	0	0	0	0
6aee4733285222e823941831c9b72bf3	0	0	0	0	0	0	0	0	0	0	701	0	0	155	0	0	0	0	0	35	0	0	0	0	0	0	0	0	0	0	0	0	0	0	0	0	0	0	0	0	0	0	0	0	0	0	0	0	0
c252aad79b8019a12831372944059917	0	0	0	0	0	0	0	0	0	0	0	0	0	0	0	0	0	0	0	0	0	17	12	0	0	0	0	0	0	13	0	20	267	326	128	24	0	0	0	0	0	0	0	17	17	0	0	0	0
8f045032dee120c65e909caf54385cdd	0	0	0	0	0	0	0	0	0	0	0	0	0	0	0	0	3	0	0	0	0	0	0	0	0	0	17	0	0	0	22	0	0	0	0	0	0	0	609	67	0	0	0	0	127	0	0	0	44
656ecfed928079dc3707e85ce2eebbd1	0	687	0	12	0	0	17	5	16	103	0	0	0	9	0	0	4	0	0	0	0	0	0	0	0	0	9	0	3	0	0	0	0	0	0	0	0	0	0	0	0	0	0	0	0	0	0	0	0
cbc17be67d622a0841edf6882bb80180	0	280	0	0	187	135	81	32	34	0	51	8	0	0	0	0	0	0	0	7	0	0	0	0	0	0	0	0	0	0	0	46	0	0	0	0	0	0	0	0	0	0	0	0	0	0	0	0	0
bb8f04d6381e7676109c364b8c8a004f	0	0	0	0	0	0	0	0	0	0	0	0	0	0	0	0	0	0	0	0	0	0	0	0	0	0	0	0	0	31	0	0	0	0	0	0	0	0	0	0	660	0	0	0	0	0	0	0	0
6ba2da3a83ab6a5af100269a6d287d57	0	0	0	0	0	0	0	0	0	0	0	0	0	0	0	0	0	0	0	0	0	0	0	0	0	0	0	0	0	0	0	0	0	0	0	0	0	0	0	0	0	0	0	0	0	0	0	0	0
53b24cbcef440e565e0428f19faeac11	0	240	48	0	35	21	15	29	58	0	0	62	0	39	0	0	0	0	0	286	0	0	0	0	0	0	0	0	19	0	0	0	0	0	0	0	0	0	0	0	0	0	0	0	0	0	0	0	0
bfb0dfa1f32ecd9df5afb70e50a90baf	0	0	0	0	0	0	0	0	0	0	0	0	0	0	0	0	0	0	0	0	0	0	0	0	0	0	0	246	0	0	0	0	0	0	0	0	11	0	564	0	30	0	0	0	0	0	0	0	0
46ab126032c3c68d825f9d38f01b4c0d	0	0	0	0	0	0	0	0	0	0	0	0	0	0	0	0	0	0	0	0	0	0	0	844	0	0	0	0	0	0	0	0	0	0	0	0	0	0	0	0	0	0	0	0	0	0	0	0	0
3eed39a81050de1b1a74d26eb60244eb	0	0	0	0	0	0	0	0	0	0	0	0	0	0	0	0	0	0	0	0	842	0	0	0	0	0	0	0	0	0	0	0	0	0	0	0	0	0	0	0	0	0	0	0	0	0	0	0	0
917d93217272ff18a847ae06f04c732a	0	0	0	0	0	17	0	0	0	0	0	26	0	31	0	0	0	0	0	0	16	0	709	0	0	0	0	0	0	0	0	0	0	24	0	0	0	0	0	0	0	0	0	0	0	18	0	0	0
3915dface3a992fb6237092e5004759c	0	0	0	0	0	0	0	0	0	0	0	0	0	0	0	0	0	0	0	0	0	0	0	0	0	0	0	0	0	0	0	0	0	0	0	0	0	0	0	0	0	0	0	0	0	0	0	0	0
b5f909558f6703b87b3192d07b98507c	0	0	0	28	9	0	0	0	0	0	0	0	0	0	0	0	0	0	0	0	0	0	0	0	0	0	0	0	0	17	0	0	0	0	0	0	0	0	0	0	735	0	8	0	0	0	0	0	0
ebb466164feafbff556003b5727276d5	0	0	0	0	0	0	0	0	0	0	0	0	0	0	0	0	0	0	0	0	0	12	0	12	789	0	0	0	0	0	0	0	0	0	0	0	0	0	0	13	0	0	0	0	0	0	0	0	0
c8aa13e5c2b63e823b247cd8e2c8da92	135	0	0	0	288	46	87	12	0	35	0	20	0	0	0	0	0	0	0	65	0	43	0	0	89	0	0	0	0	0	0	0	0	0	0	0	0	0	0	0	0	0	0	0	0	0	0	0	0
4b1d45ce5eb205470a24c0eb5abd4372	0	0	22	0	0	0	0	0	0	0	0	0	0	0	0	0	0	0	0	0	0	0	0	0	0	0	0	0	0	0	0	0	0	0	0	0	0	0	0	0	0	0	0	0	0	0	0	0	0
738ff37520b5aa6cbb82dea0ec3d6a00	0	0	0	0	0	0	0	10	0	0	0	8	0	0	0	0	0	0	0	0	0	13	0	0	0	0	0	0	0	423	195	23	44	31	21	0	29	0	10	0	0	0	0	0	11	0	0	0	0
fa21ee1e07e41698e5288a1cbf3a8158	0	0	0	0	0	0	0	0	0	0	0	0	0	6	0	0	0	0	0	0	0	0	0	0	0	0	0	0	0	0	0	0	0	0	0	0	0	0	0	0	0	0	0	0	0	0	0	0	0
7e7739ce3164f30a9f2dfe49aec1683b	0	0	0	0	0	0	0	0	0	0	0	0	0	0	0	0	0	0	0	0	0	0	0	0	0	0	0	0	0	0	0	0	0	0	0	0	0	0	0	0	0	0	0	0	0	0	0	0	0
72e4dec197222e736213eb7e58af975e	0	0	0	0	0	0	0	0	0	0	0	0	0	19	0	0	0	0	4	0	0	238	12	0	512	0	0	0	16	0	0	0	0	0	0	0	0	0	0	0	0	0	0	0	0	0	0	0	0
71e64b2cb9868c7e22b6b4b137ca6220	0	0	0	0	0	0	0	0	0	0	0	0	0	0	0	0	0	0	0	0	0	0	0	0	0	0	0	0	0	0	0	0	0	0	0	0	0	0	0	0	0	0	0	0	0	0	828	0	0
f400ed7374061966f2d63540b7c4f2f8	0	0	0	0	0	0	0	0	0	0	0	0	0	0	0	0	0	0	0	0	555	0	9	2	0	0	13	0	0	0	0	0	0	0	0	0	0	0	0	0	0	0	0	0	0	3	0	0	0
5c1932d97107b14fddd6519e5baff4dc	0	0	0	0	0	0	0	0	0	0	0	0	0	0	0	0	0	0	0	0	0	608	0	0	0	0	0	0	0	0	0	0	8	0	0	0	0	0	0	0	0	0	0	0	0	0	0	0	0
9535b4d324322c332a4146da31345e2a	0	0	0	0	22	0	0	0	0	0	0	0	0	0	0	0	0	0	0	0	0	0	0	0	0	0	0	0	0	0	0	0	0	0	0	0	0	0	18	0	0	0	0	0	534	187	0	0	0
15f69e6abcc40df6902310309a98e603	0	0	0	0	0	0	0	23	0	0	0	0	0	0	0	0	730	0	0	0	0	0	0	0	0	0	34	0	0	0	0	0	0	0	0	0	0	0	0	0	0	0	0	0	0	0	0	0	0
5f8c0122493f302a808904c64eb33f41	0	0	0	0	0	0	0	0	0	0	0	0	0	0	0	0	0	0	0	0	0	0	0	0	0	0	0	0	0	302	0	0	0	0	0	0	0	0	0	0	0	0	0	0	0	0	0	0	0
1d33dfd48793871bacb0276233de2bee	0	0	0	0	0	0	0	0	0	0	0	0	0	0	0	0	0	0	0	0	0	0	0	0	0	0	0	0	0	0	0	0	0	0	0	0	0	0	0	158	0	133	0	0	0	0	0	68	0
84e0b092b7b68a7fb61813d73c0ae688	0	0	0	0	0	0	0	13	0	123	0	0	0	0	0	0	0	0	0	0	0	0	0	0	0	0	0	0	0	0	0	0	0	0	0	0	7	0	0	0	0	89	0	0	0	0	0	8	0
970f03ad64d190227d2e4b97cebc26af	0	0	0	0	0	0	0	0	0	0	0	0	0	0	0	0	0	0	0	0	0	0	0	0	0	0	0	0	0	0	0	0	0	0	810	0	0	0	0	0	0	0	0	0	0	0	0	0	0
b689431ee593cb1066f051a37a67342a	0	0	22	0	0	0	0	0	0	0	0	0	0	0	0	0	0	0	0	0	0	0	0	0	0	0	0	0	0	0	0	0	0	0	0	0	0	0	0	0	0	0	0	0	0	0	0	0	0
6d71790686be822ab133f15aec02aa89	81	59	0	76	0	39	21	28	36	44	66	56	0	23	0	0	15	25	7	26	0	34	0	153	0	0	0	13	0	0	0	0	0	0	0	0	0	0	0	0	0	0	0	0	0	0	0	0	0
b358401968ebec07377ba309f22390fa	0	0	0	0	0	0	0	0	0	0	0	0	0	0	0	0	0	0	0	0	0	0	0	0	0	0	0	0	0	0	0	0	0	0	0	0	0	0	0	0	0	0	0	0	0	0	0	0	0
8af6dd5785132e19da4bbb8d04e0bb69	0	0	0	0	0	0	0	10	0	0	0	0	0	0	0	0	0	0	0	0	0	0	0	792	0	0	0	0	0	0	0	0	0	0	0	0	0	0	0	0	0	0	0	0	0	0	0	0	0
0b23c200fc2c9812d76df0026f95543f	0	0	0	0	0	0	0	0	0	0	0	0	0	0	0	0	0	0	0	0	0	0	0	0	0	0	0	0	0	721	0	0	0	0	0	0	79	0	0	0	0	0	0	0	0	0	0	0	0
3bb5db74cc50077668d47b488363d00e	0	0	0	0	0	0	0	0	0	0	0	0	0	0	0	0	0	0	0	0	491	307	0	0	0	0	0	0	0	0	0	0	0	0	0	0	0	0	0	0	0	0	0	0	0	0	0	0	0
7877bbf7c19222b9f3e74700b500b9d9	0	0	0	0	0	0	0	0	0	0	0	0	0	0	0	0	0	0	0	0	0	0	0	0	0	0	0	0	0	0	0	0	0	0	0	0	0	0	0	0	0	0	0	0	0	0	0	0	0
67de7d1dd4f02f3f14737ccb6ed0c337	0	0	235	561	0	0	0	0	0	0	0	0	0	0	0	0	0	0	0	0	0	0	0	0	0	0	0	0	0	0	0	0	0	0	0	0	0	0	0	0	0	0	0	0	0	0	0	0	0
9ef863b06d44f5325727082c0744d249	0	45	0	0	0	0	0	0	9	0	0	6	0	12	0	0	0	0	0	0	633	0	6	0	0	24	14	3	3	0	0	0	0	0	0	0	0	0	0	0	0	0	0	0	0	0	0	0	0
e21163cb02a58dde74eb415c7a803ab8	0	710	0	0	0	0	0	0	0	0	0	0	0	0	0	0	0	0	0	0	0	0	0	0	0	83	0	0	0	0	0	0	0	0	0	0	0	0	0	0	0	0	0	0	0	0	0	0	0
0e153d95c3bec7dc13aa14d8ffe0b845	0	0	0	0	0	0	338	46	333	0	0	0	0	0	0	0	0	0	0	0	0	0	0	0	0	0	0	0	0	0	0	0	0	0	0	0	0	0	0	0	0	0	0	0	0	0	0	0	0
aef5f8af6102274ed6df877cc9bee08a	0	0	0	0	0	0	0	0	0	0	8	0	0	0	0	0	0	0	0	0	0	0	0	0	0	0	0	0	0	0	0	0	0	0	149	0	0	0	0	0	0	0	0	0	0	0	0	0	0
29d5281783dd30e81bceb65f7d2b19a5	0	0	0	0	0	0	0	0	0	305	0	60	0	0	0	0	119	302	0	0	0	0	0	0	0	0	0	0	0	0	0	0	0	0	0	0	0	0	0	0	0	0	0	0	0	0	0	0	0
f1bf63e1d97afe04b036aab478638b8b	0	0	0	0	0	0	0	0	0	0	0	0	0	0	0	0	0	0	0	0	0	0	0	0	0	0	0	0	0	0	780	0	0	4	0	0	0	0	0	0	2	0	0	0	0	0	0	0	0
74094a51a4a6ba0b53800abea7e5af10	0	0	0	0	0	0	0	0	0	0	0	0	0	0	0	0	0	0	0	0	0	0	0	0	11	18	0	0	0	0	0	0	0	0	0	0	0	0	0	0	0	0	0	0	0	0	0	11	0
75712bd948c548cd81ce53d6a4f93fe1	0	0	0	0	0	0	0	0	0	0	12	0	0	0	0	0	0	0	0	767	0	0	0	0	0	0	0	0	0	0	0	0	0	0	0	0	0	0	0	0	0	0	0	0	0	0	0	0	0
53a3928458b6560b38c0c423e594e88e	0	0	0	0	0	0	0	0	0	0	0	0	68	0	0	0	0	0	0	0	0	0	0	0	0	0	0	0	0	0	0	0	0	0	0	0	0	0	0	0	0	0	0	0	0	0	0	0	0
3452c13be611a8829d003c8bfd351e56	0	91	140	0	0	0	4	0	0	0	0	0	0	0	0	0	0	0	0	0	77	28	7	0	0	5	5	0	0	0	0	0	257	24	23	0	0	0	14	0	0	0	0	0	0	0	0	0	0
23bb1cbee988ac98f2fcbb54916b005c	0	0	0	0	0	0	0	0	0	0	0	21	0	0	0	0	0	0	0	0	0	0	19	0	0	0	0	0	0	0	0	42	22	624	0	0	0	0	0	0	0	0	0	33	13	0	0	0	0
09fa1e541d2c1727ba6621d588daa7bb	0	0	0	0	0	0	0	0	0	0	0	0	0	0	0	0	0	0	0	0	0	0	0	0	749	0	0	0	0	0	0	0	0	0	0	0	0	0	0	0	0	0	0	0	0	0	0	0	0
a2a33febd7b3b4c9672012b7c84dbc64	694	0	0	0	0	0	0	0	0	0	0	0	0	0	0	0	0	0	0	0	0	0	0	0	0	0	0	0	0	0	0	0	0	0	0	0	0	0	0	0	0	0	0	0	0	0	0	0	0
d24236c6170939f7d06f4ea46a9e4b45	0	0	0	0	0	0	0	0	0	0	0	0	0	0	0	0	0	0	0	0	0	0	0	0	0	0	0	0	0	0	0	0	0	0	0	0	0	0	0	0	0	0	0	0	0	0	0	0	0
7d25769b7d6dfb6d196c1eb940611131	0	0	0	0	0	0	0	0	0	163	26	137	83	238	0	0	21	94	2	0	0	0	0	0	0	0	0	0	0	0	0	0	0	0	0	0	0	0	0	0	0	0	0	0	0	0	0	0	0
aaed31d9cd4e18e7c7dc677eacfc70f7	0	0	12	0	0	0	0	0	0	0	0	0	0	0	0	0	0	0	0	0	0	0	0	0	0	0	0	0	0	0	0	0	0	0	0	0	0	0	0	0	0	0	0	0	0	0	0	0	0
7b92eda873846a1c74124ca43f11a240	0	0	0	0	0	0	0	6	0	0	17	0	7	320	0	0	0	0	0	0	0	0	0	0	0	0	60	0	0	0	0	0	0	0	0	37	0	14	0	0	0	0	0	0	0	0	0	0	0
e6ecb24abebfc552f687801a7e8c8a83	0	0	0	0	0	0	0	0	0	0	0	0	0	0	0	0	0	0	0	0	0	0	0	0	0	0	0	0	0	0	0	0	0	0	0	0	0	0	0	0	0	19	0	0	0	0	0	0	0
72eed5d1b9d16861651515ab13a23b41	0	0	0	0	0	0	0	0	0	0	0	0	0	0	0	0	0	0	0	145	0	88	0	268	77	168	0	0	0	0	0	0	0	0	0	0	0	0	0	0	0	0	0	0	0	5	0	0	0
d7d6096ec0f48306d978939a2ec748be	693	0	0	0	0	0	0	0	0	0	0	0	0	0	0	0	0	0	0	0	0	0	0	0	0	0	0	0	0	0	0	0	0	0	31	0	0	0	0	0	0	0	0	0	0	0	0	0	0
42078484b7b82b51b66bf8dcecad8d10	0	58	0	0	0	117	0	0	0	0	0	0	0	0	0	0	0	0	0	21	0	34	48	14	0	0	0	0	0	187	0	0	0	0	0	0	0	0	0	26	0	244	0	0	0	0	0	0	0
21c11b2d84888c22ebb1d9f736e13fd4	0	0	0	0	0	0	0	0	0	0	0	0	0	0	126	127	0	478	0	0	0	0	0	18	0	0	0	0	0	0	0	0	0	0	0	0	0	0	0	0	0	0	0	0	0	0	0	0	0
116e6baaf548e703c1f24c89bfd7c095	0	0	0	4	0	0	0	0	0	0	0	691	0	0	0	0	0	0	13	0	0	0	25	0	0	0	0	0	0	0	0	0	0	15	0	0	0	0	0	0	0	0	0	0	0	0	0	0	0
550213db585efa0d292b3aeb679fd16d	0	606	0	0	0	0	0	0	110	0	0	0	0	0	0	0	0	0	0	0	0	0	0	0	0	0	0	31	0	0	0	0	0	0	0	0	0	0	0	0	0	0	0	0	0	0	0	0	0
cda8161fac007099e8a4b5d8fcc0557f	26	0	111	0	95	48	39	58	75	0	0	0	0	0	0	0	0	0	0	54	169	0	0	0	0	8	0	0	13	0	0	0	0	0	0	0	0	0	0	0	0	0	0	0	0	0	0	0	0
48c9f12cafbf8cb67b0653934ff49c12	0	0	0	0	0	0	0	0	0	10	6	0	52	75	0	0	0	10	0	0	0	0	0	0	26	0	0	0	0	0	0	0	0	0	0	0	0	0	0	0	8	380	0	0	0	0	0	0	0
90ca1ace04d1cd085c769258d07f45a1	0	17	0	0	0	0	0	0	0	0	0	0	2	0	0	0	0	0	0	0	9	0	0	4	0	0	2	0	4	0	0	0	0	0	0	0	14	0	0	0	0	0	0	0	0	0	0	0	0
0e21b5237f7cbbdf96e981005c04137a	0	0	0	0	0	0	0	0	0	0	0	0	0	0	0	0	0	0	0	0	0	0	0	0	0	0	0	0	0	0	0	0	0	0	0	0	0	0	0	0	0	0	0	0	0	0	0	0	0
369413d28b85fdb5a81d35717a5fbdfc	0	0	0	0	0	0	0	0	0	0	28	0	709	0	0	0	0	0	0	3	0	0	0	0	0	0	0	0	0	0	0	0	0	0	0	0	0	0	0	0	0	0	0	0	0	0	0	0	0
bccf34c9c2c225cff219bf7affb246d2	0	0	0	0	0	0	0	0	0	0	0	0	0	0	0	0	0	0	0	0	0	0	0	0	0	0	0	0	0	0	0	6	0	0	0	0	0	0	0	0	0	0	0	0	0	0	0	0	0
7adfaed530c82db15e43d5472c015987	0	0	0	0	0	0	0	0	0	0	0	0	0	0	0	0	0	0	0	0	0	0	0	0	0	0	0	0	0	0	0	0	0	0	0	0	0	0	0	0	0	0	0	0	0	0	0	0	0
1e37e4e708d115ad0dcbf981515de2ae	0	30	95	145	113	37	86	170	35	0	0	0	0	0	0	0	0	0	0	0	0	0	0	0	0	0	0	0	0	0	0	0	0	0	0	0	0	0	0	0	0	0	0	0	0	0	0	0	0
79a03784fb94cf6a89e705fce65294e9	0	0	0	0	0	0	0	53	0	0	0	0	7	178	0	0	0	0	0	0	0	0	0	0	0	0	39	0	0	5	0	0	0	0	0	0	0	0	5	11	41	85	7	26	0	0	8	0	0
1a0766d9f7c8e63722b18e81a0b75cc9	0	101	30	176	32	0	0	0	32	0	28	0	0	68	0	0	0	0	0	0	0	0	0	240	16	0	0	0	0	0	0	0	0	0	0	0	0	0	0	0	0	0	0	0	0	0	0	0	0
f0bc88cc5050c1d5f155185d18eeac10	0	0	118	75	163	22	57	153	73	0	0	0	0	0	0	0	0	0	0	0	0	0	0	0	0	0	0	0	0	0	0	0	0	0	0	0	0	0	0	0	0	0	0	15	18	0	0	0	0
a6475a9f37a184afc2500e2c9bf83078	0	0	0	0	0	0	0	0	0	0	0	0	0	0	0	0	0	0	0	0	0	0	0	0	0	0	0	0	0	0	0	0	0	0	0	0	0	0	0	0	0	0	0	0	0	0	0	0	0
a5b1bcab77389347c5f9408de00fd5b4	0	0	0	0	0	0	0	0	0	0	0	0	6	0	721	0	0	0	0	0	0	0	0	0	0	0	0	0	0	0	0	0	0	0	0	0	0	0	0	0	0	0	0	0	0	0	0	0	0
adf601bb84782b6a430503f5b4f99a80	275	0	0	0	0	55	0	0	0	0	0	0	0	0	0	0	0	0	0	0	0	0	0	0	0	0	0	307	0	0	0	0	0	0	0	0	16	0	0	0	0	0	0	0	0	0	0	0	0
bf5b00ab9c4acabea3da61b4d761fef3	0	0	0	0	0	20	0	0	0	0	0	0	0	6	0	0	0	0	0	0	0	0	0	0	0	0	0	0	0	0	0	0	0	0	0	0	0	0	0	0	0	0	0	0	0	0	0	0	0
4e69f94fa27fd76cec3740d92c1e6f7c	0	0	0	6	0	4	0	0	0	27	87	265	0	0	0	0	0	0	0	101	3	0	0	0	210	0	0	0	0	0	0	0	0	0	0	0	0	0	0	0	0	0	0	0	0	3	0	0	0
bf30322fdd9c8a3e9af48b8cee0807af	0	0	0	0	0	0	0	0	0	0	0	0	0	0	0	0	0	0	0	0	0	0	0	0	0	0	0	0	0	0	0	0	0	0	718	0	0	0	0	0	0	0	0	0	0	0	0	0	0
74a1ab3d79baf3c70da87d5fefa48f1c	0	0	0	0	0	0	0	0	0	0	0	0	0	0	0	0	0	0	0	0	0	0	0	0	693	0	0	0	0	0	0	0	0	0	0	0	0	0	0	0	0	0	0	0	0	0	0	0	0
4a1098474b755ab20af48edb69911b5c	0	0	407	0	0	0	0	9	0	0	0	0	0	0	0	0	0	0	0	0	0	6	0	0	0	0	0	0	0	0	0	131	80	0	0	0	0	0	0	0	0	0	0	0	0	13	9	0	0
70f2f0e38d10fc587be2fb7743153211	453	0	0	0	0	0	0	0	9	0	12	5	104	15	0	3	0	0	0	0	0	0	0	0	0	0	0	0	0	0	0	0	0	0	0	0	0	0	0	14	0	0	0	0	0	0	0	0	0
9cddd3d910e13391a55770d01053ec91	0	0	0	0	0	0	0	0	0	0	0	0	0	0	0	0	0	0	0	0	0	0	0	0	0	0	0	0	0	0	0	0	0	0	0	0	0	0	0	0	0	0	0	0	0	0	0	0	0
e93e09a5142247ee7179548646c322ed	0	0	0	0	0	0	0	0	0	0	0	0	0	691	0	0	0	0	0	0	0	0	0	0	0	0	0	0	0	0	0	0	0	0	0	0	0	0	0	0	0	0	0	0	0	0	0	0	0
4f3e0d820b8cad10b3910e509ef726f9	0	0	0	0	0	0	0	0	0	0	0	0	0	0	0	0	0	0	0	0	0	0	0	0	0	0	0	0	0	0	0	0	0	0	0	0	0	0	0	239	59	0	0	229	0	0	51	36	0
fd77fb25606efebc25f4871449b8c2f2	0	0	0	0	0	0	0	0	0	0	0	0	0	0	0	0	0	0	0	0	0	0	0	0	0	0	0	0	0	0	0	0	0	0	0	0	0	0	0	0	0	670	28	0	0	0	0	0	0
19218aad0dafe169fb7ce253d7d961ad	0	0	0	7	0	0	0	0	0	0	0	0	0	0	0	0	0	0	0	0	0	0	0	0	0	0	0	0	0	0	0	0	0	0	0	0	0	0	0	0	0	0	0	10	0	0	0	0	0
e8061be3a6053658275fdf1a3df749cf	0	0	0	0	0	0	0	0	0	0	0	0	0	0	0	0	0	0	0	3	0	0	0	0	0	0	0	0	0	0	0	0	0	0	0	0	0	0	0	0	42	0	0	0	0	652	0	0	0
7bebbbf59014a9ca7be08337f19404e6	0	0	0	0	0	0	0	0	0	0	0	0	0	0	0	0	0	0	0	0	0	697	0	0	0	0	0	0	0	0	0	0	0	0	0	0	0	0	0	0	0	0	0	0	0	0	0	0	0
bb0f9afc0042ea2f9e53120f9729c130	5	0	0	0	0	0	0	0	0	0	0	0	0	0	0	0	0	0	0	0	0	0	0	0	0	0	0	0	0	0	0	0	0	0	0	0	0	0	0	0	0	0	0	0	0	0	0	0	0
1cff622fb5105e8192cb8773871e6525	0	0	0	0	0	0	0	0	0	0	0	0	0	0	0	0	0	0	0	223	0	472	0	0	0	0	0	0	0	0	0	0	0	0	0	0	0	0	0	0	0	0	0	0	0	0	0	0	0
b1b3d35a32c277a7b77079d226be5e9c	126	107	0	0	57	68	47	30	205	0	0	0	0	0	0	0	0	0	0	0	0	0	0	0	0	0	0	0	0	0	0	0	0	0	0	0	0	0	0	0	0	0	0	0	0	0	0	0	0
5a5fd9a3c3995167ccf22b45762b43b0	493	107	0	0	0	0	0	0	0	0	0	0	0	0	0	0	0	0	0	0	0	0	0	0	0	0	0	0	0	0	0	0	0	0	0	0	0	0	0	0	0	0	0	0	0	0	0	0	0
72d78918b45d703c71881c192c2602a0	50	34	94	0	76	41	42	149	140	0	0	0	0	0	0	0	0	0	0	0	0	0	0	0	0	0	0	0	0	0	0	0	0	0	0	0	0	0	0	0	0	0	0	0	0	0	0	0	0
12cf47d21580272994f0d7408b72a21e	0	0	0	0	0	0	0	0	0	0	0	0	0	0	0	0	0	0	0	0	0	0	0	0	0	0	0	0	0	0	0	0	0	0	0	0	0	0	0	0	0	0	0	513	0	0	0	0	0
d037e4d25db531b837382976864ee3c2	0	0	0	0	0	0	0	0	0	0	0	0	0	0	0	0	0	0	0	0	0	0	5	0	5	8	344	3	0	0	0	0	0	28	201	32	0	4	0	0	0	0	0	0	0	0	0	3	0
a186fbee2ee56089eb77e70a68b5649a	0	0	0	0	0	0	0	0	0	0	0	0	0	0	0	0	0	562	76	0	0	0	2	0	0	0	0	0	0	0	0	0	0	0	0	9	0	0	0	0	0	0	0	0	0	0	0	0	0
7ade53aea38e61992e6451fd809ea279	0	0	0	0	0	0	0	0	0	0	0	0	0	0	682	0	0	0	0	0	0	0	0	0	0	0	0	0	0	0	0	0	0	0	0	0	0	0	0	0	0	0	0	0	0	0	0	0	0
00ae15ca718d206b0170e0f1423ab5eb	0	0	0	0	0	0	0	0	0	0	0	0	0	0	0	0	0	0	0	0	0	0	0	0	0	0	0	0	0	0	0	0	0	0	0	0	0	0	2	0	0	0	0	0	214	462	0	0	0
5bc51930695bc0eb94a3498ab3468f28	0	0	0	0	0	0	0	0	0	0	0	0	0	0	0	0	0	0	0	0	0	0	5	659	0	13	0	0	0	0	0	0	0	0	0	0	0	0	0	0	0	0	0	0	0	0	0	0	0
afecf32d4529443b3816669b877fd9a7	0	0	0	0	0	0	0	0	0	0	0	0	0	0	0	0	0	0	0	26	7	0	12	69	468	82	0	0	0	0	0	0	0	0	0	0	0	0	0	0	0	0	0	0	0	0	0	0	0
9903cc87ca605aed75ac2e56b8b0cace	0	0	0	0	0	0	0	0	0	0	0	0	0	0	0	0	0	0	0	0	0	0	0	0	0	0	0	0	0	0	0	0	670	0	0	0	0	0	0	0	0	0	0	0	0	0	0	0	0
defec2c7d98555caed5b6e5db584aca7	0	0	0	0	0	0	0	0	0	0	0	0	0	0	0	0	0	0	0	0	0	0	0	0	0	0	0	0	0	0	0	0	0	0	0	0	0	0	0	0	0	0	0	0	0	0	0	0	0
56e8a86cf2b526c4930c03fac0b62f63	0	3	0	0	0	0	0	0	0	0	182	0	14	443	0	0	0	0	0	14	0	0	0	0	0	0	0	0	0	0	0	0	0	0	0	0	0	0	0	0	0	0	0	0	0	0	0	0	0
d946279b5a8fed83171f8d2039a169c6	0	0	0	0	0	0	0	0	0	0	0	0	0	0	0	0	0	0	0	0	0	0	0	0	0	0	0	0	0	0	0	0	0	0	0	0	0	0	0	0	0	0	0	0	0	0	0	0	0
195ff8f634de8fcc8ea214276d47bcf3	17	0	0	0	0	0	0	0	0	0	0	0	0	0	0	130	0	0	0	0	0	0	0	0	0	0	0	0	0	0	0	0	0	0	0	0	0	0	0	0	0	0	0	0	29	0	0	0	0
b23e4691c9e73ba3c71d3c0d13303e2f	0	0	0	0	0	0	0	0	0	17	0	0	0	49	600	0	0	0	0	0	0	0	0	0	0	0	0	0	0	0	0	0	0	0	0	0	0	0	0	0	0	0	0	0	0	0	0	0	0
38ea0c6acb7d0d1b3f0da1df862a799a	0	0	8	14	0	0	0	0	0	0	0	0	0	0	0	0	0	0	0	0	0	0	0	0	0	0	0	0	0	0	0	0	0	0	0	0	0	0	0	0	0	0	0	10	0	0	0	0	0
c13fa8601ce02184b47291c4625e0362	60	29	0	13	0	0	0	0	0	0	0	0	4	0	0	0	0	0	0	0	0	0	505	26	0	0	0	0	0	0	0	0	0	0	0	0	0	0	0	0	0	0	0	0	0	0	0	0	0
a66f9fcb424ea108a37c9d7841f480e8	0	0	0	0	0	0	0	0	0	0	0	0	13	623	0	2	0	8	0	0	0	0	0	0	0	0	0	4	0	0	0	0	0	0	0	0	0	0	0	0	0	0	0	0	0	0	0	0	0
65bd09ba1ae618d0d8401519eaf860d1	0	0	0	0	0	0	0	0	0	0	0	0	195	0	0	0	0	0	0	0	0	383	0	0	0	0	0	0	0	0	0	0	0	0	0	0	0	0	0	0	0	0	0	0	0	0	0	0	0
454df38d8ca8b773c95ed14641c42622	0	0	0	0	0	0	0	0	0	0	0	0	0	0	0	0	0	0	0	0	0	0	0	0	0	0	0	0	0	10	0	0	0	0	0	0	0	0	635	10	0	0	0	0	0	0	0	0	0
af04d536bfc4a4a4bd5d3369edf9cb75	0	0	0	0	0	0	0	0	0	0	0	0	0	0	0	0	0	0	0	0	0	0	0	0	0	0	0	0	0	0	0	0	0	0	0	0	0	0	0	0	0	0	0	0	0	0	0	0	0
d28578d3c1db3c2e5209164ee80f9586	0	96	0	0	0	0	0	0	6	14	0	5	5	0	0	0	0	0	0	0	438	0	4	0	84	0	0	0	0	0	0	0	0	0	0	0	0	0	0	0	0	0	0	0	0	0	0	0	0
868b7e3566cf41b7fecc243f9a3a964c	0	0	0	0	0	0	0	0	0	0	0	0	0	0	0	0	0	0	0	0	0	0	0	0	0	0	0	0	0	0	0	0	0	0	0	0	0	0	0	0	0	0	0	0	418	235	0	0	0
5ca247be5bdcc73b1ed39e08d3b24340	0	0	0	0	0	0	0	0	0	287	0	0	0	0	0	0	0	362	0	0	0	0	0	0	0	0	0	0	0	0	0	0	0	0	0	0	0	0	0	0	0	0	0	0	0	0	0	0	0
9d7dee951fa958d54e8ff76ed3dbeca1	0	0	0	0	0	0	0	0	0	0	0	0	0	0	0	0	0	0	0	0	0	0	0	0	0	0	0	0	0	0	0	0	0	0	0	0	0	0	0	0	0	0	0	0	0	0	0	3	0
719cd9662226c3ddb6be2f60bfa03962	0	0	0	0	0	0	0	0	0	0	0	0	0	0	0	0	0	0	0	0	0	0	0	0	4	0	0	0	0	0	0	0	0	0	0	0	0	0	0	0	0	0	0	0	0	0	0	0	0
9c06cab9acbc4695b9bc648502b4446b	0	0	0	0	0	0	0	0	0	0	0	0	0	0	0	0	0	0	0	0	0	0	0	0	0	0	0	4	0	40	358	4	14	12	64	8	122	3	4	0	0	0	0	3	0	0	0	0	0
79443ec7475a6c2729ec5a0bb83ac5d0	0	0	0	0	0	0	0	0	0	0	0	0	0	0	0	0	0	0	0	0	0	0	0	0	0	0	0	0	0	0	0	0	0	0	0	0	0	12	0	0	0	0	0	0	0	0	0	19	0
dd42b0b3444fb059a9a287a55c82c16b	0	0	0	0	0	0	0	0	0	0	0	0	0	0	643	0	0	0	0	0	0	0	0	0	0	0	0	0	0	0	0	0	0	0	0	0	0	0	0	0	0	0	0	0	0	0	0	0	0
516b08a1778ba194cd56bfddced36341	0	0	0	0	0	0	0	0	0	0	0	0	0	0	0	0	0	0	0	0	0	0	0	0	0	0	0	0	0	0	0	0	0	0	0	0	0	0	0	229	0	0	346	0	0	0	0	0	0
e0b082a1541d90f542a30c172c8a4c3c	0	0	0	0	0	0	0	0	0	0	0	8	0	0	0	0	0	0	0	3	0	0	552	0	0	0	0	54	0	0	0	0	0	14	0	0	0	0	0	0	0	0	0	0	0	7	0	0	0
ec365f6d77bf126b402c7c58422c99d8	0	0	0	0	0	0	0	0	0	0	0	0	0	0	0	0	0	0	0	0	0	0	0	0	0	0	0	0	0	0	0	0	0	0	0	0	0	0	0	0	0	0	0	0	638	0	0	0	0
046b62721225cfeba86719384088fc3d	0	0	6	0	0	0	0	0	0	0	65	29	0	0	0	0	0	0	0	30	7	170	8	91	0	0	0	0	0	0	0	0	70	4	0	0	0	0	0	0	0	0	0	0	0	0	0	0	0
075956891ec41c54730f6780ff3efba6	0	0	0	0	0	0	0	0	0	30	329	0	0	0	0	0	0	0	0	37	0	0	0	0	0	0	0	0	0	0	0	0	0	0	0	0	0	0	0	0	0	240	0	0	0	0	0	0	0
baac8680e0343f40b68457403b9d779a	0	0	0	0	0	0	0	0	0	0	0	0	0	0	0	0	0	0	0	0	0	0	0	0	0	0	0	0	0	0	0	0	0	0	71	0	0	0	0	0	0	0	0	0	0	0	0	0	0
302af9ca6242c4acbdf844c226e63601	574	0	0	0	0	0	0	0	0	0	0	0	0	0	0	0	0	0	0	0	0	0	0	0	0	0	0	0	0	0	0	0	0	0	0	0	0	0	0	0	0	0	0	0	0	0	0	0	0
6ff4f2ff36523ee020bf30fd94853fa6	0	0	0	0	0	0	6	12	6	0	0	0	0	0	0	0	0	0	0	0	0	0	0	0	0	0	66	0	0	0	0	0	0	0	0	45	0	11	0	0	0	0	0	0	0	0	0	0	0
0bf7d3bada38428ce1198c1b07f20110	0	0	0	0	0	0	0	0	0	0	0	0	0	0	0	0	0	0	0	0	0	0	0	0	0	0	0	0	0	0	0	0	0	0	0	0	0	0	0	0	0	0	0	0	0	0	0	0	0
0b874b8bc481fc5d8790eb79fdfef329	0	0	0	0	0	0	0	0	0	0	50	14	180	366	0	0	0	8	0	13	0	0	0	0	0	0	0	0	0	0	0	0	0	0	0	0	0	0	0	0	0	0	0	0	0	0	0	0	0
f12da1d0d066949a28592ad1f72b84f5	0	0	0	0	0	0	0	0	0	0	0	0	0	0	22	0	0	0	0	0	0	0	0	528	0	0	0	0	0	0	60	0	0	0	0	0	0	0	0	4	0	0	0	0	0	0	0	0	0
8d94d54fce2c9d70184725dedcc014ac	0	2	6	0	0	3	0	0	0	0	0	0	0	0	0	0	0	0	0	0	0	0	0	0	0	618	0	0	0	0	0	0	0	0	0	0	0	0	0	0	0	0	0	0	0	0	0	0	0
5cf9edd72db90d7c839315c2d88d9654	0	0	0	0	0	0	0	0	0	0	0	0	0	0	0	0	0	0	0	0	0	0	0	0	0	0	0	0	0	0	0	0	0	0	0	0	0	0	0	0	0	0	0	0	0	0	0	0	0
cb84c8f716b910909ceed989a1c78bef	0	15	552	14	10	0	0	0	0	0	0	0	0	0	0	0	0	0	0	0	0	0	0	0	0	0	0	0	0	0	0	0	0	0	0	0	0	0	0	0	0	0	0	0	0	0	0	0	0
ff69b0a45b6e3e6f4467f9c1313d4481	0	0	0	0	0	19	0	0	0	0	0	0	149	0	0	0	0	0	0	0	0	0	0	0	0	124	0	0	0	82	0	0	0	0	0	0	0	0	0	76	0	86	0	0	0	0	0	0	0
f747f74812e1472c10b4d6de5c395da4	0	0	0	0	0	0	0	0	0	0	0	0	0	0	0	0	0	0	0	0	0	0	0	0	0	0	0	0	0	0	0	0	0	0	596	30	0	0	0	0	0	0	0	0	0	0	0	0	0
0445ba3f1ba7f29d834f05e79716ea52	0	0	0	0	0	0	0	0	0	0	0	0	0	0	0	0	0	0	0	0	0	0	0	0	0	0	0	0	0	0	0	0	0	0	0	0	0	0	12	254	149	0	23	0	0	0	0	0	49
accac52c1e25ae4a4471a1b6cfdb964d	0	0	0	0	0	0	0	0	0	0	0	0	0	0	0	0	0	0	0	0	0	0	0	0	0	0	0	0	0	0	0	0	0	0	0	0	0	0	0	0	0	620	0	0	0	0	0	0	0
1e7ac6108d47dba86957bfac07887b39	0	0	0	0	0	0	0	0	0	0	0	0	0	0	0	0	0	0	619	0	0	0	0	0	0	0	0	0	0	0	0	0	0	0	0	0	0	0	0	0	0	0	0	0	0	0	0	0	0
312c01596baa802d1b5697801eab5d7d	0	0	0	0	0	0	13	0	0	0	0	0	0	0	0	0	0	0	0	3	0	0	0	0	588	0	0	0	0	0	0	0	0	0	0	0	0	0	0	0	0	0	0	0	0	0	0	0	0
67f029a42c052785b2759360b8321948	0	0	0	0	0	0	0	0	0	0	0	0	0	0	0	0	0	0	0	0	0	0	0	0	0	0	0	0	0	9	0	0	0	0	0	0	0	0	0	0	0	0	0	0	0	0	0	0	0
d9b7dde0b247285cddf4b6b2f9e71054	0	0	0	0	0	0	0	0	0	0	0	0	0	0	613	0	0	0	0	0	0	0	0	0	0	0	0	0	0	0	0	0	0	0	0	0	0	0	0	0	0	0	0	0	0	0	0	0	0
b3d0f2c0fbe732579683fe98c133fcb7	0	0	0	0	0	0	0	0	0	0	0	0	0	0	0	0	0	0	0	0	0	0	0	0	0	0	0	0	0	0	0	0	0	0	0	0	0	0	0	0	0	0	0	0	0	0	0	0	0
4ef5131ceda17651e2bfb9bc5edd9743	0	0	0	0	0	0	0	0	0	0	0	609	0	0	0	0	0	0	0	0	0	0	0	0	0	0	0	0	0	0	0	0	0	0	0	0	0	0	0	0	0	0	0	0	0	0	0	0	0
3ea8fa9fcc41a4c83bfadf3190384101	0	0	0	18	0	0	0	0	0	0	0	0	0	0	0	0	0	0	0	0	0	0	0	0	0	0	0	0	0	0	0	0	0	0	0	0	0	0	0	0	0	0	0	10	0	0	0	0	0
de9320b6cbd64259798c89d20db4bbf8	0	0	0	0	0	0	0	0	0	0	0	0	0	0	0	0	0	0	0	0	0	0	0	0	0	0	0	0	0	0	0	0	0	0	0	0	0	0	0	0	0	0	0	0	0	0	0	0	0
085d5ec259fcf122cdcb3e79771de97d	0	0	0	33	0	0	0	0	0	0	0	0	0	0	0	0	0	0	0	0	0	0	0	0	0	0	0	0	0	0	0	0	0	0	0	0	0	0	0	0	0	0	0	0	0	0	0	0	0
5db914c9bfe1d8031c260deaf133b46a	0	0	0	0	0	0	0	0	0	0	0	16	0	0	0	0	0	0	0	0	0	9	566	0	0	0	0	0	0	0	0	0	0	10	0	0	0	0	0	0	0	0	0	0	0	0	0	0	0
78a6a6fc88d7f3b06316cb5cb45989eb	0	0	0	0	0	0	0	0	0	0	0	0	0	0	0	0	0	0	0	0	580	0	0	0	0	0	0	0	0	0	0	0	0	0	0	0	0	0	0	0	0	0	0	0	0	2	0	0	0
1e8cf4f9f54e0d57945c803ce5b38b6f	0	0	0	0	0	0	0	0	0	0	0	0	0	0	0	0	0	0	0	0	0	0	0	0	0	0	0	0	0	0	0	0	0	0	0	0	0	0	0	0	0	0	0	600	0	0	0	0	0
22fa399bf0db9138a5a8483e350ba22e	0	0	0	0	0	0	0	0	0	0	0	0	0	0	0	0	0	0	0	0	0	0	0	0	0	0	0	0	0	0	0	0	0	0	0	0	0	0	0	0	0	0	0	0	0	0	0	0	0
08dda5c59990a0ff6e125ef4c55079a9	0	0	0	0	0	0	0	0	0	590	0	0	0	0	0	0	0	0	0	0	0	0	0	0	0	0	0	0	0	0	0	0	0	0	0	0	0	0	0	0	0	0	0	0	0	0	0	0	0
fb2f9d3aeec17ebbbb5bb08d79468d38	0	0	0	0	0	0	0	0	0	0	0	0	0	0	0	0	0	0	0	0	0	0	0	4	563	0	0	0	0	0	0	0	0	0	0	0	0	0	0	0	0	0	0	0	0	0	0	0	0
143fb7abf8e92c4407f5f2cbdfe7a40f	0	0	0	0	0	0	0	0	0	0	0	0	0	0	0	0	0	0	0	0	0	0	0	0	0	0	0	0	0	0	0	9	0	0	0	0	0	0	0	0	0	0	0	0	46	532	0	0	0
3f6067bc00bd55f39b451c1f67bec1b3	0	197	0	0	0	0	0	0	0	0	0	0	0	0	0	0	0	0	0	0	120	0	106	98	0	0	0	0	0	0	0	0	0	0	0	0	0	0	0	0	0	0	0	0	0	64	0	0	0
766e38af5f9169ff0dd4efd465b2e306	0	31	55	0	74	0	29	378	5	0	0	0	0	0	0	0	0	0	0	0	0	0	0	0	0	0	0	0	0	0	0	0	0	0	0	0	0	0	0	0	0	0	0	0	8	0	0	0	0
3db699694a2f3b1688c80ff0bf7f5ba7	0	0	0	0	0	0	0	0	0	0	0	0	0	0	0	0	0	33	0	0	0	0	0	0	0	0	0	0	0	5	0	0	0	0	0	0	0	0	16	0	121	21	163	0	0	0	82	0	0
b1a90fa913660fbad90658509d6bc511	0	0	0	0	0	0	0	0	0	0	0	0	0	0	0	0	0	0	0	0	0	0	0	0	0	0	0	0	0	0	0	0	0	0	0	0	0	0	0	0	0	0	0	0	0	0	0	0	0
a90f7820f8c8240177be68191aa0cab6	0	237	0	0	0	0	0	0	0	0	0	0	0	0	0	0	0	0	0	61	0	95	147	0	36	0	0	0	0	0	0	0	0	0	0	0	0	0	0	0	0	6	0	0	0	0	0	0	0
c1a2024286c7a4b1c04b6bd8438d8baf	0	0	0	0	0	0	0	0	0	0	0	0	0	0	0	0	0	11	0	0	3	45	0	0	11	0	23	6	354	0	0	0	0	0	0	0	0	0	0	0	0	9	0	0	0	0	0	0	0
012f705fdc9b36458587608389003d4b	0	0	0	0	0	0	0	0	0	0	0	0	0	0	0	0	0	0	0	0	0	0	0	0	0	0	16	0	536	0	0	0	0	0	0	0	0	0	0	0	0	0	0	0	0	0	0	0	0
ed80320c5a2a94f498eb08115561082f	0	0	0	0	0	6	0	0	0	0	0	0	0	0	0	0	0	0	0	0	0	0	0	0	0	0	0	0	0	0	0	0	0	0	0	0	0	0	0	0	0	0	0	0	0	0	0	0	0
3695686ef11f5902ac7b3316b372e713	0	0	0	0	0	0	0	0	0	0	0	0	0	0	0	0	0	0	0	0	0	0	0	0	0	0	0	0	0	0	0	0	0	0	0	0	0	0	0	0	0	0	0	0	0	0	0	0	0
23962a774db7a83b6e8ff82926673a08	0	0	0	0	0	0	0	0	0	0	0	0	0	0	0	0	0	0	0	0	0	0	0	0	0	0	0	0	0	0	0	0	0	0	0	0	0	0	0	0	0	0	0	0	0	0	0	0	0
cbbf6ba4587bedb79b7b1eb9112a020b	0	0	0	0	0	0	0	0	0	345	0	12	59	0	0	0	28	0	0	0	0	0	0	0	132	0	0	0	0	0	0	0	0	0	0	0	0	0	0	0	0	0	0	0	0	0	0	0	0
65d01930a502cedb0330f1d4aa470171	0	0	0	0	0	0	0	0	0	0	0	0	0	0	0	0	0	26	0	0	0	545	2	0	0	0	0	0	0	0	0	0	0	0	0	2	0	0	0	0	0	0	0	0	0	0	0	0	0
ab9f8f1d7861df8812c8daacd8609d51	0	0	0	0	0	0	0	0	0	0	0	0	0	0	0	0	0	0	0	0	0	0	0	0	0	0	0	0	0	0	0	0	0	0	0	0	0	0	0	0	367	0	0	0	0	0	0	0	0
dda9bc1963492aa5d895c842083134e9	0	0	0	0	18	0	0	0	0	0	0	0	0	0	0	0	0	0	0	0	0	0	0	0	0	0	0	0	0	0	0	0	0	0	0	0	0	0	0	13	0	0	25	0	499	0	0	0	7
6508d0b6fad5c48254b98d25da6db14e	0	0	0	0	0	0	0	0	0	0	0	0	0	0	0	0	0	0	0	0	0	0	573	0	0	0	0	0	0	0	0	0	0	0	0	0	0	0	0	0	0	0	0	0	0	0	0	0	0
6ccff1735a6d083f009cf5de18f90e8d	0	0	0	0	0	0	0	0	0	0	0	0	0	0	0	0	0	0	0	0	0	0	0	0	0	0	0	0	0	27	0	0	0	0	0	0	0	0	8	72	315	0	0	80	71	0	0	0	0
463ef6ae62d76ed13b40b1601e2cf349	0	0	0	0	0	0	0	0	0	0	0	0	0	0	0	0	0	0	0	59	0	0	0	0	391	78	0	0	42	0	0	0	0	0	0	0	0	0	0	0	0	0	0	0	0	0	0	0	0
473ac8028186bbf34ff1832fc2c8e482	0	0	0	0	0	0	0	0	0	0	0	0	0	0	0	0	0	0	0	0	0	0	0	0	5	0	0	0	0	0	0	0	0	0	0	0	0	0	0	0	0	0	0	0	0	0	0	0	0
d2f26630d831a09bdcb42ec43767b7b9	0	0	0	0	0	0	0	0	0	0	0	0	28	23	0	0	0	0	0	0	0	90	0	0	0	0	0	0	0	0	0	0	0	0	0	0	0	0	0	20	0	0	0	0	0	0	9	0	0
2bab52a996d71f54d47f518a950ac602	0	0	0	0	0	0	0	0	0	0	0	0	0	569	0	0	0	0	0	0	0	0	0	0	0	0	0	0	0	0	0	0	0	0	0	0	0	0	0	0	0	0	0	0	0	0	0	0	0
cac7c716d444697599978af68731192e	0	0	0	0	0	0	0	0	0	0	0	0	0	0	0	0	0	0	0	0	0	0	0	0	0	0	0	0	0	0	0	0	0	0	0	0	0	0	0	0	0	0	0	0	0	0	0	0	0
d8bc2315c2df30d41bbe75ece00da83c	0	0	0	0	0	0	0	0	0	0	0	0	0	0	0	0	0	0	0	0	0	0	0	0	14	0	0	0	0	0	0	0	0	0	0	0	0	0	0	0	0	0	0	0	0	0	0	0	0
2f6266d24dfeaa425912c49214355ec1	0	0	0	0	5	0	0	5	0	112	0	6	98	175	64	0	69	0	0	0	0	0	0	0	0	0	0	0	17	0	0	0	0	0	0	0	0	0	0	0	0	0	0	0	0	0	0	0	0
f14c70297a832c8f69259e3e719c3f73	0	0	0	0	0	0	0	0	0	0	0	0	0	0	0	0	0	0	0	0	0	0	0	0	0	0	0	0	0	15	0	10	0	0	0	0	0	0	0	2	0	20	511	0	0	0	0	0	0
bbcdb27e07a42352a1a761fe9fd1f16c	0	0	0	0	0	0	0	0	0	4	0	0	0	0	0	0	0	0	0	0	0	0	0	0	0	0	0	0	0	0	0	0	0	0	0	2	0	0	0	0	0	0	0	0	0	0	0	0	0
4362a5a1b05122668c9e3dc01d477f89	6	0	0	0	0	0	0	0	0	0	0	0	0	0	0	0	0	0	0	0	0	0	0	0	0	0	0	0	0	0	0	0	0	0	0	0	0	0	0	0	0	0	0	0	0	0	0	0	0
f626a77fcdc3600730d50831b36dd6f8	0	0	0	0	0	0	0	0	0	123	0	0	0	0	0	0	0	0	0	0	0	0	0	143	82	24	0	0	0	0	87	0	0	0	0	0	0	0	0	0	83	0	0	0	0	0	0	0	0
c5e007c01467e21e91440039b748ca4b	0	0	0	0	0	0	0	0	0	0	0	0	0	0	0	0	0	0	0	0	0	0	0	0	0	0	0	0	0	0	0	0	0	0	0	0	0	0	0	0	0	0	0	0	0	0	0	0	0
d159d0eafd66e75ca85d1d1ade31750b	0	0	0	0	0	0	0	0	0	0	0	0	0	0	0	0	0	0	0	0	0	0	0	0	0	0	0	0	0	15	11	0	0	0	0	0	0	0	508	11	9	0	0	0	0	0	0	0	0
fabfa3549402dc6ff85c12b8aeed5ac0	0	120	0	164	81	0	29	31	25	57	14	0	0	0	0	15	0	0	0	0	0	0	0	0	0	0	0	0	0	0	0	0	0	0	0	0	0	0	0	0	0	0	0	11	0	0	0	0	0
3d3f0f6a8a938a9b7acd8a1936c68cbd	0	0	0	0	19	6	0	0	0	0	0	0	0	0	0	0	0	0	0	59	419	0	0	0	0	0	0	0	0	35	0	0	0	0	0	0	0	0	0	0	0	0	0	0	0	0	0	0	0
38d29cde40ee4dc4fbedc0e1f9946a16	0	0	0	0	0	0	0	0	0	0	0	0	0	0	0	0	0	0	0	0	0	0	0	0	0	0	0	0	0	17	8	0	0	0	0	0	0	0	515	12	0	0	0	0	0	0	0	0	0
9ffc51958b48fc0a2c76290c0093eba3	0	15	416	32	24	0	7	16	0	0	0	0	0	0	0	0	0	0	0	0	0	0	0	0	0	0	0	0	0	0	0	0	0	0	0	0	0	0	0	0	0	0	0	0	0	0	0	0	0
15a43ef37fa66816141a3ef441c19885	0	0	0	0	60	284	86	44	40	0	0	0	0	0	0	0	0	0	0	0	0	0	0	0	0	0	0	0	0	0	0	0	0	0	0	0	0	0	0	0	0	0	0	0	0	0	0	0	0
9c0f8bffdffe943f2d205ce8ce36bcd9	0	0	0	0	11	0	0	0	0	0	0	0	0	0	0	0	0	0	0	0	0	0	0	0	0	0	0	0	0	0	0	0	0	0	0	0	0	0	0	0	0	0	0	0	442	97	0	0	0
6097039b64aad311d47d9d49ceedbbc0	0	0	0	0	0	0	0	0	0	0	0	15	0	0	0	0	0	0	0	5	0	0	0	423	0	0	0	0	0	0	95	0	0	0	0	0	0	0	0	11	0	0	0	0	0	0	0	0	0
f86c140fdc0282651690b220ea90d92f	0	0	0	0	0	0	0	0	0	0	239	0	68	0	0	0	66	163	0	0	0	0	0	0	0	0	0	0	0	0	0	0	0	0	0	0	0	0	0	0	0	0	0	0	0	0	0	0	0
4728379ceab79a2e6471c2404d5725f5	0	0	0	0	0	0	0	0	0	0	0	0	0	0	0	0	0	0	0	0	0	0	0	0	538	0	0	0	0	0	0	0	0	0	0	0	0	0	0	0	0	0	0	0	0	0	0	0	0
0dbfc68c3dd490d7b8c9b519b030681d	0	0	0	0	0	0	0	0	0	0	0	0	481	0	0	0	0	0	0	0	0	0	0	0	0	0	0	0	0	0	0	0	0	0	0	0	0	64	0	0	0	0	0	0	0	0	0	0	0
f6db9682a5ddccdb516126e2d943c6ed	0	36	0	173	138	0	0	197	0	0	0	0	0	0	0	0	0	0	0	0	0	0	0	0	0	0	0	0	0	0	0	0	0	0	0	0	0	0	0	0	0	0	0	0	0	0	0	0	0
5b7e5782a5bdcfb8011b65375bec8361	0	0	0	0	0	0	0	0	0	0	0	0	0	0	0	0	0	90	0	60	31	0	0	0	0	0	0	0	0	60	238	0	0	28	0	0	28	0	0	0	0	0	0	0	0	0	0	0	0
f07129226865dd5d4940e9887ed95725	0	0	11	0	0	0	0	0	0	0	0	0	0	0	0	0	0	0	0	0	0	0	0	0	0	0	0	0	0	0	0	0	0	0	0	0	0	0	0	0	0	0	0	0	0	0	0	0	0
51091af2af91d2354af0fb47f5ad33db	0	0	0	0	19	0	0	0	0	0	0	0	0	0	0	0	0	0	0	0	0	0	0	0	0	0	0	0	0	0	0	0	0	7	0	0	0	0	0	0	0	0	0	12	500	0	0	0	0
9dbb22495d5ee82aa64c1c3bcdfc7de5	0	0	0	0	0	0	0	23	0	3	0	0	0	0	0	0	8	0	0	0	0	0	0	0	0	0	0	5	0	0	4	0	0	0	0	0	0	0	64	0	61	66	0	0	65	3	28	0	28
6f0bd97e0f158f3f4f121f93c37d0a55	0	0	0	0	0	0	0	0	0	0	0	0	0	0	0	0	0	0	0	0	0	0	0	0	0	0	26	0	474	0	0	0	0	0	0	0	0	0	0	0	0	0	0	0	0	0	0	0	0
99df4ca3da44a2d2862365dd6c39a6ba	0	0	0	0	0	0	0	0	0	0	0	0	0	0	0	0	0	0	0	0	0	501	0	3	31	0	0	0	0	0	0	0	0	0	0	0	0	0	0	0	0	0	0	0	0	0	0	0	0
a95d6c57b452742384e3a9f3ef510f1d	0	0	0	0	0	0	0	0	0	0	0	0	0	0	0	0	0	0	0	0	0	0	0	0	0	0	56	0	0	0	0	0	0	0	0	19	0	20	0	0	0	0	0	0	0	0	0	0	0
65ed4abd768ff5b70b96606a8a2e0357	0	0	0	0	12	0	0	0	0	22	9	21	33	0	0	0	15	0	0	0	0	73	0	181	14	0	0	0	0	0	0	0	0	0	0	0	0	0	0	0	0	0	0	0	0	0	0	0	0
9d091b8349c960baef103427bca1332a	0	0	0	0	0	0	0	0	0	0	0	0	0	0	0	0	0	0	0	0	0	0	0	0	0	0	0	0	0	444	84	0	0	0	0	0	0	0	0	0	0	0	0	0	0	0	0	0	0
cea4e90c450b114663373f9b745a38ef	0	0	0	0	0	0	0	0	0	0	0	46	0	0	0	0	0	0	0	0	0	0	338	0	0	0	0	0	0	0	50	0	0	0	0	36	0	0	0	0	0	0	0	0	0	0	0	0	0
0dedf54a49020bdcdd2558db2cd52807	0	0	0	0	0	0	0	0	0	0	0	0	0	0	0	0	0	0	0	0	0	0	0	0	0	0	87	0	0	0	0	0	0	0	0	31	0	0	0	0	0	0	0	0	0	0	0	0	0
b8a09b06fe840c9c0b655aa46f609cce	0	0	0	0	0	0	42	0	61	90	0	73	0	0	0	0	35	195	0	0	0	0	0	0	0	0	0	0	0	0	0	0	0	0	0	0	0	0	0	0	0	0	0	0	0	0	0	0	0
930543e716840e311b09923c53b544c3	0	0	0	0	0	0	0	0	0	38	0	193	0	105	0	0	68	53	0	0	0	0	0	0	0	0	0	0	0	0	0	0	0	0	0	0	0	0	0	0	0	0	0	0	0	0	0	0	0
fc8c3543d6bee2c13aec15d126a253fe	0	0	0	0	0	0	0	0	0	36	0	0	142	0	0	0	0	8	0	0	216	78	0	0	16	0	0	0	0	0	0	0	0	0	0	0	0	0	0	0	0	0	0	0	0	0	0	0	0
d3b2d009bab4bc45eef4bdee867b074c	0	0	0	0	0	0	0	0	0	0	0	0	0	0	0	0	0	0	0	0	0	0	0	0	0	0	0	0	0	0	0	0	0	0	0	0	0	0	0	0	0	0	0	0	0	0	0	0	0
8f0cbc2310e9b4279ce2d5ec932fd9a9	0	0	0	12	0	0	0	0	0	0	0	0	0	0	0	0	0	0	0	0	0	0	0	0	0	0	0	0	0	0	0	0	0	0	0	0	0	0	0	0	0	0	0	19	0	0	0	0	0
339c1db7318ad11737bca65f6007f981	0	0	0	0	0	0	0	0	0	0	99	0	0	0	0	0	0	0	0	50	0	32	0	18	0	0	0	0	0	0	0	0	24	0	0	0	0	0	0	0	0	0	0	0	0	0	0	0	0
32fd7c6fc009c1a3319d020bde1d4a78	457	0	21	0	0	0	0	0	0	0	0	0	0	0	0	0	0	0	0	0	0	0	0	0	0	0	0	0	0	0	0	0	0	0	0	0	0	0	0	0	0	0	0	0	0	0	0	0	0
108c1cbd3abcd6df60e34e7fd2b1c73c	0	0	0	0	0	0	0	0	0	34	7	9	0	23	0	4	0	11	0	0	0	0	0	0	0	0	0	0	0	0	0	0	0	0	0	0	2	0	0	0	0	0	21	0	0	0	0	4	0
a2ec1efc66540675ea707fa1cf8078f0	0	0	0	0	0	0	0	0	0	88	0	281	17	0	0	0	102	7	0	0	0	0	8	0	0	0	0	0	0	0	0	0	0	8	0	0	0	0	0	0	0	0	0	0	0	0	0	0	0
cdbec3af1c0a8352174dc67971506e9d	0	0	0	0	0	0	0	0	0	0	0	0	0	0	0	0	0	0	0	0	0	0	0	0	458	0	0	0	0	0	0	0	0	0	0	0	0	0	0	0	0	0	0	0	0	0	0	0	0
cb7877316ead6e9b1f2f1488413ea38c	0	0	0	0	0	0	0	0	0	0	0	0	0	0	0	0	0	0	0	0	0	0	0	0	0	0	0	0	0	0	0	0	0	0	0	0	0	0	0	0	0	0	0	0	0	0	0	0	0
fe06d8e1c36962f8b0f652fc9294ccb2	0	0	0	0	0	0	0	0	0	0	0	0	0	0	0	0	0	0	0	0	0	0	513	0	0	0	0	0	0	0	0	0	0	0	0	0	0	0	0	0	0	0	0	0	0	0	0	0	0
1fac809dedee1dd040502392a97b2d71	8	0	0	0	0	0	0	0	0	0	469	0	0	0	0	0	0	0	0	35	0	0	0	0	0	0	0	0	0	0	0	0	0	0	0	0	0	0	0	0	0	0	0	0	0	0	0	0	0
90af6d55b4643b60e79f15876722551c	0	0	0	0	0	0	0	0	0	0	0	0	0	0	0	0	0	0	0	0	0	0	0	0	0	512	0	0	0	0	0	0	0	0	0	0	0	0	0	0	0	0	0	0	0	0	0	0	0
96265e41adc776c724f719a175d76c95	0	0	0	0	0	0	0	0	0	0	0	0	0	0	0	0	0	0	0	0	0	0	0	0	0	0	0	0	0	0	0	0	0	0	0	0	0	0	23	0	489	0	0	0	0	0	0	0	0
4c7f796bb347b8f7bee28b293a06964c	0	63	0	16	432	0	0	0	0	0	0	0	0	0	0	0	0	0	0	0	0	0	0	0	0	0	0	0	0	0	0	0	0	0	0	0	0	0	0	0	0	0	0	0	0	0	0	0	0
cd2330a1325e8bd52310e2de22a56e89	0	0	0	0	0	0	0	0	0	0	0	35	0	0	0	0	0	0	0	0	0	0	447	0	0	0	0	0	0	0	0	0	0	29	0	0	0	0	0	0	0	0	0	0	0	0	0	0	0
1786df13eccc2a8215b7186d4feaf8bf	458	0	0	0	0	0	0	0	0	0	0	0	0	0	0	0	0	0	0	0	0	0	0	0	0	0	0	0	0	0	0	0	0	0	0	0	0	0	0	0	0	0	0	0	0	0	0	0	0
0caf8f9cd8d9a13a0cd427c9ce81a436	0	0	0	0	0	0	0	0	0	0	203	0	0	181	126	0	0	0	0	0	0	0	0	0	0	0	0	0	0	0	0	0	0	0	0	0	0	0	0	0	0	0	0	0	0	0	0	0	0
c0264f45d6c4af3868363d73ea869c0b	239	0	0	0	0	0	0	0	0	0	0	46	38	109	0	0	0	41	0	0	0	0	0	0	0	0	0	0	0	0	0	0	0	0	0	0	0	0	0	0	0	0	0	0	0	0	0	0	0
980af70d184e5b662db7d63b96662a35	0	0	0	0	0	0	0	0	0	0	0	0	0	0	0	0	0	0	0	112	0	0	0	0	101	81	120	0	22	0	0	0	0	0	0	0	0	0	36	0	0	19	16	0	0	0	0	0	0
4e853ea30987c6bcfc035246cb93f027	91	55	0	47	29	63	74	87	41	0	0	0	0	0	0	0	0	0	0	0	0	0	0	0	0	0	0	0	0	0	0	0	0	0	0	0	0	0	0	0	0	0	0	0	0	0	0	0	0
80d197f7a332ffe71d600b2ca2435b25	0	0	0	0	0	0	0	0	0	0	0	0	0	0	0	0	0	0	0	0	0	0	0	0	0	0	0	0	0	0	505	0	0	0	0	0	0	0	0	0	0	0	0	0	0	0	0	0	0
4d166784e18c39800ff8bd1733b63abf	0	0	0	0	0	0	0	0	0	6	0	0	0	0	0	0	0	0	0	12	0	0	7	89	0	4	156	193	12	0	0	0	0	0	0	8	3	0	0	0	0	0	0	0	0	0	0	0	0
7c5d2ff2bf767b5d54b13cb29902b954	0	0	0	0	0	0	0	0	0	0	179	0	0	0	323	0	0	0	0	0	0	0	0	0	0	0	0	0	0	0	0	0	0	0	0	0	0	0	0	0	0	0	0	0	0	0	0	0	0
c48fe3e5c930cec49c92395cf45c7b44	0	0	0	0	0	0	0	0	0	0	0	0	335	0	0	0	0	0	0	4	104	0	0	0	15	0	0	21	0	0	0	0	0	0	0	0	0	0	0	0	0	0	0	0	0	0	0	0	0
5130b5c939d091c8cc073e5091b90e87	0	0	0	0	0	0	0	0	0	0	0	0	0	0	0	0	0	0	0	0	0	0	501	0	0	0	0	0	0	0	0	0	0	0	0	0	0	0	0	0	0	0	0	0	0	0	0	0	0
a892d54f32dc027783e5c95b24dd10a1	0	0	0	0	0	0	0	0	0	0	0	212	223	0	0	57	0	0	0	0	0	0	8	0	0	0	0	0	0	0	0	0	0	0	0	0	0	0	0	0	0	0	0	0	0	0	0	0	0
91dd93cd9577a6c71223582b2cfae9bf	0	0	0	0	0	0	0	0	0	0	0	0	0	0	500	0	0	0	0	0	0	0	0	0	0	0	0	0	0	0	0	0	0	0	0	0	0	0	0	0	0	0	0	0	0	0	0	0	0
2abe23eb5a86bfd285fb627297001502	0	23	0	0	0	0	6	0	0	0	0	0	0	0	0	0	0	32	0	0	0	0	0	0	0	165	4	0	0	0	0	0	0	0	0	6	0	0	0	0	0	0	0	0	0	0	0	0	0
aaca17694998e4e206b78da895d283fc	0	0	0	0	0	0	0	0	0	0	0	0	0	0	0	0	0	0	0	0	0	0	0	0	0	0	0	0	0	42	0	120	100	233	0	0	0	0	0	0	0	0	0	0	0	0	0	0	0
2a70c96c5bfcc7a203b6043e3fa968b4	413	0	0	0	0	0	0	0	0	0	0	0	0	0	0	0	0	0	0	0	0	0	0	0	0	0	0	0	0	0	0	0	0	0	0	0	0	0	0	0	0	0	0	0	0	0	0	0	0
1710a052735529b5422f9114c2e2a06c	0	0	0	0	0	0	0	0	0	0	0	0	0	0	0	0	0	0	0	0	0	0	0	0	0	0	0	0	0	0	0	0	0	0	0	0	0	0	0	0	0	0	0	0	0	0	0	0	0
f9c8ca1e9a4f28862a67bfa199653ecf	0	0	0	0	0	52	0	0	0	0	0	0	51	0	0	0	0	0	0	0	0	0	0	0	0	0	0	0	0	328	0	0	0	0	0	0	0	0	0	0	0	0	0	0	0	0	0	0	0
c4bdc8060e5027346d39909237b673ba	0	0	0	0	0	485	0	0	0	0	0	0	0	0	0	0	0	0	0	0	0	0	0	0	0	0	0	0	0	0	0	0	0	0	0	0	0	0	0	0	0	0	0	0	0	0	0	0	0
11e74c08bf067c09d36b2516bc58d08a	0	29	0	0	41	183	84	26	64	0	0	0	0	0	0	0	0	0	0	0	0	0	0	0	0	0	0	0	0	0	64	0	0	0	0	0	0	0	0	0	0	0	0	0	0	0	0	0	0
1142e49bf0eade3fa2e9b1029fc4ec66	0	0	0	0	0	0	0	0	0	0	0	0	0	0	0	0	0	27	0	0	0	115	0	0	34	0	0	0	12	0	0	0	0	0	0	0	0	0	21	0	0	0	0	0	226	0	0	0	0
ea5fa011cc6e14762aca2d5d84cdbaaa	402	0	0	0	0	0	0	0	0	0	0	0	0	0	0	0	0	0	0	0	0	0	0	0	0	0	0	43	0	0	0	0	0	0	0	0	0	0	0	0	0	0	0	0	0	0	0	0	0
5691d9d7eaf213913531d6227263d36c	0	0	0	0	0	0	0	0	0	0	0	0	0	0	0	0	0	0	0	0	0	0	0	0	0	0	0	0	0	0	0	0	0	0	488	0	0	0	0	0	0	0	0	0	0	0	0	0	0
e15f838da4767cbb039381e15cc0b12a	0	0	0	0	0	0	0	0	0	19	0	12	0	0	0	40	0	38	0	0	0	218	0	32	0	11	18	0	0	0	0	0	0	0	0	0	0	0	0	39	2	0	0	14	0	0	0	0	0
d9aa17f6c9a9220b6b5aa147e2b601d9	0	0	20	0	31	423	5	5	0	0	0	0	0	0	0	0	0	0	0	0	0	0	0	0	0	0	0	0	0	0	0	0	0	0	0	0	0	0	0	0	0	0	0	0	0	0	0	0	0
76f545f4774e35f6f87b7aab49bdf622	0	0	0	0	0	0	0	0	0	15	0	13	0	96	0	0	0	32	2	87	0	68	0	97	0	0	11	0	0	0	0	0	0	0	0	0	0	0	0	0	0	0	0	0	0	0	0	0	0
b31948f0c242da65dffa7d313da384d9	0	35	0	0	0	0	36	0	123	51	0	14	0	0	0	0	23	138	0	0	0	0	0	0	0	0	0	0	0	0	0	0	0	0	0	0	0	0	0	0	0	0	0	0	0	0	0	0	0
dd16aeece8e150e4aee740f7e515ef39	0	0	0	0	0	0	0	0	0	0	0	0	0	0	0	0	0	0	0	0	0	0	0	0	0	0	0	0	0	0	0	0	0	0	0	0	0	484	0	0	0	0	0	0	0	0	0	0	0
823b6d7d1b15d8e5ba56e7f49d5c2101	0	0	0	0	0	0	0	0	0	0	0	0	0	0	0	0	0	0	0	0	0	0	0	0	0	0	0	0	0	0	0	0	0	0	0	0	0	0	0	0	0	0	0	0	483	0	0	0	0
ed86943d18302cb6a8dce297e08c9337	0	0	0	0	0	0	0	0	0	0	0	0	0	0	0	0	0	0	0	0	0	0	0	0	0	0	0	0	0	0	0	409	0	0	0	0	0	0	9	0	10	0	0	0	10	0	0	0	12
45708b0d4e60c90f9ea09c0208a4ff62	0	0	0	0	0	0	0	0	0	0	0	0	0	0	0	0	0	0	0	0	0	0	0	0	0	0	0	0	0	0	0	0	0	0	0	0	0	0	0	0	0	481	0	0	0	0	0	0	0
d1dde20773ff2fafd0a8681a2209ae3a	0	0	0	0	0	0	0	0	0	0	0	0	0	0	0	0	0	0	0	0	0	0	0	0	0	0	0	0	0	0	0	0	137	0	343	0	0	0	0	0	0	0	0	0	0	0	0	0	0
b07155a96bc92265b2482dd8d9ad78fc	0	0	0	0	0	0	0	0	0	208	0	23	28	0	0	0	62	151	0	0	0	0	0	0	0	0	0	0	0	0	0	0	0	5	0	2	0	0	0	0	0	0	0	0	0	0	0	0	0
f274dbcbac8ecd0cbe1c5ae69e3c6516	0	0	0	0	0	0	0	0	0	137	6	0	0	0	0	0	0	111	0	63	0	157	0	0	0	0	0	0	0	0	0	0	0	0	0	5	0	0	0	0	0	0	0	0	0	0	0	0	0
dbe171a801b3c236e3ed2d5a19a3b562	0	0	0	0	0	0	0	0	0	97	0	0	0	283	0	0	0	99	0	0	0	0	0	0	0	0	0	0	0	0	0	0	0	0	0	0	0	0	0	0	0	0	0	0	0	0	0	0	0
5fd96ba3b828307082c28e0da704998a	0	0	0	0	0	0	0	0	0	77	382	0	0	0	0	0	0	0	0	18	0	0	0	0	0	0	0	0	0	0	0	0	0	0	0	0	0	0	0	0	0	0	0	0	0	0	0	0	0
53944b0e120fcb9b49917acd3928af13	0	0	0	0	0	0	0	0	0	0	0	0	0	0	0	0	0	0	0	0	0	0	0	0	0	0	0	0	0	0	0	0	0	0	0	0	0	0	0	0	0	0	0	0	0	0	0	0	0
ba34d5b99c26b2f9d23fd6a5b1d3456f	0	0	0	0	7	0	0	0	0	0	0	0	0	0	0	0	0	0	0	4	0	0	0	0	0	0	0	0	0	0	0	3	0	2	0	0	0	0	0	37	0	0	0	11	240	171	0	0	0
c6975a7afb6a548c3e2df19ee1413a2b	0	0	0	0	0	0	0	0	0	0	0	0	0	0	0	0	0	0	0	0	0	439	0	0	30	0	0	0	0	0	0	0	6	0	0	0	0	0	0	0	0	0	0	0	0	0	0	0	0
8e05176f8936a20b54c814d94f47d3bd	0	0	0	0	0	0	0	0	0	0	0	0	0	0	0	0	0	0	0	0	0	0	0	0	0	0	0	0	0	0	0	0	0	0	0	0	0	0	0	0	0	0	0	0	0	0	0	0	0
1271232ea33ae775ee5897df7dc1d426	0	0	0	0	0	0	0	0	0	472	0	0	0	0	0	0	0	0	0	0	0	0	0	0	0	0	0	0	0	0	0	0	0	0	0	0	0	0	0	0	0	0	0	0	0	0	0	0	0
8d392624a04b790f17fb4c3ed49b8278	0	0	0	29	28	226	73	22	11	0	0	0	0	0	34	0	0	39	2	0	0	0	0	0	0	0	0	0	0	0	0	0	0	0	0	0	0	0	0	0	0	0	0	0	0	0	0	0	0
f24b91264f32ff400e3f9ae1c44a5cf4	0	0	0	0	0	0	0	0	0	0	0	0	0	0	0	0	0	0	0	0	471	0	0	0	0	0	0	0	0	0	0	0	0	0	0	0	0	0	0	0	0	0	0	0	0	0	0	0	0
e4a30c3653ea8c6f15be03834d1978a1	0	8	0	0	0	462	0	0	0	0	0	0	0	0	0	0	0	0	0	0	0	0	0	0	0	0	0	0	0	0	0	0	0	0	0	0	0	0	0	0	0	0	0	0	0	0	0	0	0
581fc152925e755c6793e9a5c3c476ab	0	0	0	0	0	0	0	0	0	0	0	0	0	0	0	0	0	0	0	0	0	0	0	0	0	0	0	0	0	0	0	0	0	0	0	0	0	0	0	470	0	0	0	0	0	0	0	0	0
61ae94ae47d32c5a1d5b77a70237b078	0	0	0	0	0	0	0	0	0	0	28	69	59	216	0	0	88	0	0	0	0	0	0	0	0	0	0	0	0	0	0	0	0	0	0	0	0	0	0	0	0	0	0	0	0	0	0	0	0
720739495f20647cbbd13dd7171b0f4b	0	0	0	0	0	0	0	0	0	0	0	0	0	0	0	0	0	0	0	0	0	0	0	0	0	0	0	0	0	0	5	0	0	0	0	0	0	0	445	0	0	0	0	0	19	0	0	0	0
37be392174795dd101a369162d4a9c74	0	0	0	0	3	0	0	0	0	0	445	0	0	0	0	0	0	0	0	19	0	0	0	0	0	0	0	0	0	0	0	0	0	0	0	0	0	0	0	0	0	0	0	0	0	0	0	0	0
1753a31818abf5eba3dd65c4ac3f4196	0	0	0	0	0	0	0	0	0	0	0	0	0	74	0	0	0	0	0	0	0	0	21	0	0	339	0	0	0	0	0	0	0	0	0	0	32	0	0	0	0	0	0	0	0	0	0	0	0
a47fc0041a72b583f10ae8f0b24c8ab0	0	118	0	0	0	0	0	0	0	0	0	0	0	0	0	0	0	0	0	55	60	57	93	32	9	0	0	0	0	0	0	0	0	0	0	0	0	0	0	0	0	0	0	0	0	41	0	0	0
17893b445ecc03a174b3ba438fcf9665	0	0	0	0	0	0	0	0	0	0	0	0	0	0	0	0	0	0	0	0	0	0	0	0	0	0	0	0	0	0	0	0	0	0	0	0	0	0	0	0	0	0	0	0	0	0	0	0	0
8778dd6c73dee122b359e355f5ae6380	0	0	0	0	0	0	0	0	0	0	0	0	0	0	0	0	0	0	0	0	0	464	0	0	0	0	0	0	0	0	0	0	0	0	0	0	0	0	0	0	0	0	0	0	0	0	0	0	0
3389e1c9558869737ce3911b33447411	0	0	0	0	0	0	0	0	0	0	0	0	0	0	0	0	0	0	0	0	0	0	0	0	0	0	0	22	442	0	0	0	0	0	0	0	0	0	0	0	0	0	0	0	0	0	0	0	0
e14fad744daf5612773f68abaab21c78	0	0	0	0	14	0	0	0	0	0	0	0	0	0	0	0	0	0	0	0	0	0	0	0	0	0	0	0	0	0	0	0	3	0	0	0	0	0	0	0	0	0	0	0	446	0	0	0	0
b600249abd37e2cba1e92fcc069c24d5	0	0	453	0	0	0	0	0	0	0	0	0	0	0	0	0	0	0	0	0	0	0	0	0	0	0	0	0	0	0	0	0	0	0	0	0	0	0	0	0	0	0	0	0	0	0	0	0	0
22dade59d26ee77e64eaef1a830a0317	0	0	0	0	0	0	0	0	0	0	0	0	0	0	0	0	0	0	0	0	0	0	0	0	462	0	0	0	0	0	0	0	0	0	0	0	0	0	0	0	0	0	0	0	0	0	0	0	0
8f6722b03f593a81050c7230669c3bfb	0	0	0	0	0	0	0	0	0	0	0	0	0	0	0	0	0	0	0	0	0	0	0	0	0	0	0	0	0	0	0	0	0	0	0	0	0	0	0	0	0	0	0	0	0	0	0	0	0
11f304220847ab61f699bfc65d15b63e	0	0	0	0	0	0	0	0	0	0	0	0	0	0	0	0	0	0	0	0	0	0	0	0	0	0	0	0	0	0	0	0	0	0	0	0	0	0	0	0	0	10	0	0	0	0	0	0	0
1fe2d95d53da6c85c314aec814a17748	0	0	0	0	0	0	0	0	3	0	0	0	0	0	0	0	0	0	0	0	0	0	0	0	3	0	0	0	0	0	0	0	0	0	0	0	0	0	0	0	0	0	0	0	0	0	0	0	0
e15869bb1c04840b018ced36f8cf7350	0	0	0	0	0	0	0	0	0	0	0	0	0	0	0	0	0	0	0	0	0	0	3	455	0	0	0	0	0	0	0	0	0	0	0	0	0	0	0	0	0	0	0	0	0	0	0	0	0
ec7772a2944bb2d465fb7655dc0704c9	0	0	0	0	0	0	0	0	0	207	0	0	0	0	0	0	0	0	0	0	0	0	0	6	0	0	0	0	0	0	0	0	0	0	0	0	0	0	0	0	13	143	17	0	0	0	0	0	0
7891f9ac46503b089be612838cf66ae5	0	0	0	0	0	0	0	0	0	0	0	0	0	141	0	0	0	0	0	0	0	0	0	0	0	0	0	0	0	0	0	0	0	0	0	0	0	0	4	12	47	50	0	0	13	0	4	3	170
550265e839d1cec35555870fcdb24d48	0	0	0	0	0	0	0	0	0	0	0	0	0	0	0	0	0	0	0	0	0	0	79	0	354	0	0	0	0	0	0	0	0	0	0	0	0	0	0	0	0	0	0	0	0	0	0	0	0
fa1c3d7567fa0a79465ac1b10f2b6f4a	37	0	393	0	0	7	0	6	0	0	0	0	0	0	0	0	0	0	0	0	0	0	0	0	0	0	0	0	0	0	0	0	0	0	0	0	0	0	0	0	0	0	0	0	0	0	0	0	0
d313b466053db88bbba1699c85ce803d	0	0	0	0	0	0	0	0	0	0	0	0	0	0	0	0	0	0	0	0	0	0	0	0	0	0	0	0	0	0	0	0	0	0	0	0	0	0	0	0	0	0	0	0	0	0	0	0	0
17c929ec64bfe11114d6406f3c21131f	0	0	0	0	0	36	0	0	0	0	0	0	19	0	0	0	0	0	0	2	0	0	3	0	121	18	0	0	0	77	20	0	0	0	0	0	0	0	0	74	0	36	0	0	0	0	0	0	0
840bbdd3cacee2377aa907f7509db6bb	0	0	0	0	0	0	0	0	0	0	0	0	0	0	0	0	0	0	0	0	0	0	0	0	0	0	0	0	0	0	0	0	0	0	0	0	0	0	0	0	0	0	0	0	0	0	0	0	0
00e12e3e857d94193cdd943d40d27da4	0	0	0	0	0	0	0	0	0	0	0	0	0	0	0	0	0	0	0	0	0	0	0	0	0	0	0	0	0	0	0	0	0	0	0	0	0	0	0	0	29	0	0	0	0	0	0	0	0
68db114f29ed8145b415d0237909b44c	0	0	0	0	0	0	0	0	0	0	0	29	0	0	0	0	0	0	0	0	0	0	10	0	0	0	25	361	8	0	0	0	0	0	0	0	0	0	0	0	0	0	0	0	0	0	0	0	0
b779ed36745150e96b88412570433551	428	0	0	0	0	0	0	0	0	0	0	0	0	0	0	0	0	0	0	0	0	0	0	0	0	0	0	0	0	0	0	0	0	0	0	0	0	0	0	0	0	0	0	0	0	0	0	0	0
21a9fc249effe867f38224cdc28c6461	0	0	0	0	0	0	0	0	0	0	0	0	0	0	0	0	0	0	0	0	0	0	0	0	0	0	0	0	0	0	0	0	0	0	0	0	0	0	0	0	0	0	0	0	0	0	0	0	0
9eb24b4d651e86fc728050bcbe65e905	0	0	0	0	0	0	0	0	0	0	0	0	0	0	0	0	0	0	0	0	0	0	0	0	0	0	0	0	0	0	0	0	0	0	0	0	0	0	0	0	0	0	0	0	0	0	0	0	0
f0dcef13dca4954e849f067d1076f82b	7	32	99	15	53	57	13	172	0	0	0	0	0	0	0	0	0	0	0	0	0	0	0	0	0	0	0	0	0	0	0	0	0	0	0	0	0	0	0	0	0	0	0	0	0	0	0	0	0
71f6543c10abb88407a7e512ce070aca	0	0	0	0	0	0	0	0	0	0	0	0	0	0	0	0	0	0	0	0	0	0	0	0	0	0	0	0	0	135	0	0	0	0	289	0	26	0	0	0	0	0	0	0	0	0	0	0	0
7676268c70a7aff43873f38622146d09	0	0	0	0	0	0	0	12	0	0	0	0	0	0	0	0	0	0	0	0	0	0	0	0	0	0	68	0	0	0	0	0	0	0	0	47	0	0	0	0	0	0	0	0	0	0	0	0	0
9a499bec66ec3cec94abde5e176c4043	316	46	0	0	0	13	0	23	0	0	0	0	0	0	0	0	0	0	0	0	0	0	0	0	0	0	0	0	0	0	0	0	0	0	0	0	0	0	0	0	0	0	0	0	0	0	0	0	0
1b18790f044d7141b0fb09b1f07ca1e3	0	0	0	0	0	0	0	0	0	0	0	0	0	0	0	0	0	0	0	0	0	0	447	0	0	0	0	0	0	0	0	0	0	0	0	0	0	0	0	0	0	0	0	0	0	0	0	0	0
49c71d16ace96f8a1bf193949024a475	0	0	0	0	0	0	0	0	0	0	0	0	0	0	0	0	0	0	0	0	0	0	0	0	0	0	0	0	0	0	0	0	0	0	0	0	0	0	0	0	0	0	0	0	0	0	0	0	0
a5d96fbdb9c3e9cdf2cdcc7fd0aa57c1	0	0	0	0	0	0	0	0	0	0	0	0	0	0	0	0	0	0	0	0	0	0	0	0	0	0	0	0	0	0	0	0	0	0	0	0	0	0	0	0	0	0	0	0	0	0	0	0	0
ce8e1de7235209abbbfeadb27508d700	0	0	0	0	0	0	0	0	0	0	446	0	0	0	0	0	0	0	0	0	0	0	0	0	0	0	0	0	0	0	0	0	0	0	0	0	0	0	0	0	0	0	0	0	0	0	0	0	0
9d04ba17799bdc54ffcf702fd7d10c80	388	0	0	0	0	19	0	3	0	0	0	0	0	0	0	0	0	0	0	0	0	0	0	0	0	0	0	0	0	0	0	0	0	0	0	0	0	0	0	0	0	0	0	0	0	0	0	0	0
987ca7e855e49652b5895878593ce35c	0	0	0	0	0	0	0	0	0	0	0	0	0	0	0	0	0	0	0	0	7	0	0	332	103	0	0	0	0	0	0	0	0	0	0	0	0	0	0	0	0	0	0	0	0	0	0	0	0
3baff4c0f6ca682243291c2f675bf8ca	0	0	0	0	0	0	0	0	0	0	0	0	0	0	0	0	0	0	0	0	0	383	7	0	43	0	0	0	0	0	0	0	11	0	0	0	0	0	0	0	0	0	0	0	0	0	0	0	0
2a90e0ad34ebe7e9a0bdcfa213d6725c	0	0	0	0	0	0	0	0	0	0	0	8	0	0	0	0	0	0	0	0	0	0	430	0	0	0	0	0	0	0	0	0	0	5	0	0	0	0	0	0	0	0	0	0	0	0	0	0	0
c56c0437c303af2b6902b651af17f5aa	0	0	0	0	0	0	0	0	0	0	0	0	0	0	0	0	0	0	0	0	0	0	0	0	0	0	0	0	0	0	0	0	0	0	0	0	0	443	0	0	0	0	0	0	0	0	0	0	0
c9159a9ff09553cd9f4590762d665bd7	0	0	0	0	0	0	0	0	0	0	0	0	0	0	0	0	0	0	0	0	0	0	0	0	0	0	0	0	0	57	0	383	0	0	0	0	0	0	0	0	0	0	0	0	0	0	0	0	0
1baaa58e0b4379b36e269c6fe8711f1d	0	0	0	0	0	0	0	0	0	0	0	0	0	0	0	0	0	0	0	0	0	0	0	0	0	0	0	0	0	0	0	0	0	0	0	0	0	0	0	0	0	0	0	0	0	0	0	0	0
72318597eb4a7cd6a02b7d711c8e2646	0	0	0	0	0	0	0	0	0	0	0	0	0	0	0	0	0	0	0	12	0	0	9	0	390	0	0	0	0	0	0	0	0	0	0	0	0	0	0	0	0	0	0	0	0	0	0	0	0
672a51bdf2d71e7c7eb7a21eb0a90fd0	0	0	0	0	0	0	0	0	0	0	0	0	0	0	0	0	0	0	0	0	0	0	0	0	0	0	0	0	0	0	0	0	0	439	0	0	0	0	0	0	0	0	0	0	0	0	0	0	0
39f3878c1d668108bad335eae8695660	0	0	228	0	111	0	22	37	30	0	0	0	0	0	0	0	0	0	0	0	0	0	0	0	0	0	0	0	0	0	0	0	0	0	0	0	0	0	0	0	0	0	0	0	0	0	0	0	0
79beb13f4042b29d36cbe1fef244948d	0	0	0	57	0	37	0	81	100	112	0	0	0	0	0	0	0	0	0	0	0	0	0	0	0	0	0	0	0	0	0	0	0	0	0	0	0	0	0	0	0	0	0	12	0	0	0	0	0
51388b034091f6d82578f0b45319e768	0	0	0	0	0	0	0	0	0	0	8	0	2	3	95	291	32	5	0	0	0	0	0	0	0	0	0	0	0	0	0	0	0	0	0	0	0	0	0	0	0	0	0	0	0	0	0	0	0
cbf600e4d17bdde43db4a29cdc6a95e5	0	223	0	0	0	48	0	0	100	0	0	0	0	0	0	0	0	0	0	0	0	0	0	22	0	0	21	0	0	0	0	0	0	0	0	0	0	0	0	0	0	0	0	0	0	0	0	0	0
80aa52130d99095b7044da452226cf8f	0	0	0	0	3	0	0	0	0	0	0	0	0	0	0	0	0	37	0	0	0	0	105	0	0	0	20	0	0	0	38	0	0	3	0	23	0	0	0	0	0	0	0	0	0	0	0	0	0
65371828e5a965edcecc053c0d13593c	0	0	0	0	0	0	0	0	0	0	0	0	58	7	0	0	0	0	0	0	0	0	0	0	0	30	0	0	0	0	5	0	0	0	0	0	0	0	0	154	0	103	0	0	0	0	0	0	0
db2dc2b9f99986e189cca8fdecf41f68	0	0	0	0	0	0	0	0	0	0	0	0	0	0	0	0	0	0	0	0	421	0	0	0	0	0	0	0	0	0	0	0	0	0	0	0	0	0	0	0	0	0	0	0	0	0	0	0	0
7c0f46641dd7c77e8fe0b13fc1056f14	0	0	0	0	0	0	0	0	0	0	0	0	0	0	0	0	0	0	0	0	0	0	0	0	0	0	0	0	0	0	0	6	0	0	424	0	0	0	0	0	0	0	0	0	0	0	0	0	0
830573dc7ec183e8705adb0d1215cf76	0	0	0	0	0	0	0	0	0	0	0	0	7	419	0	0	0	0	0	0	0	0	0	0	0	0	0	0	0	0	0	0	0	0	0	0	0	0	0	0	0	0	0	0	0	0	0	0	0
e2b3d3cc4eae8bdf029ee9122e840d1f	0	0	0	0	0	0	0	0	0	0	0	0	0	0	0	0	0	0	0	0	0	9	0	0	0	0	0	0	0	0	107	0	72	109	0	105	23	0	0	0	0	0	0	0	0	0	0	0	0
bb881a9af390a7a5be2ef98d1ec43c44	0	0	5	0	0	0	0	0	0	0	0	0	0	0	0	0	0	0	0	0	0	0	0	0	0	0	0	0	0	0	0	0	0	0	0	0	0	0	0	0	0	0	0	0	0	0	0	0	0
4362d57508427c7db3c9911361ee3bbe	0	0	0	0	0	0	0	0	0	0	0	0	0	44	0	0	0	0	0	0	0	0	0	0	0	0	24	0	328	0	0	0	0	0	0	0	0	0	0	0	0	0	0	0	0	0	0	0	0
4044ab08747d70f006e6f208000054fe	0	0	0	0	0	0	0	0	0	0	0	0	0	0	0	0	0	0	0	0	0	0	0	0	0	0	0	0	0	0	0	0	0	0	421	0	0	0	0	0	0	0	0	0	0	0	0	0	0
de75ce6fc7209ff1199b446b75c37595	0	0	0	0	0	0	0	0	0	0	0	0	0	0	0	0	0	0	0	0	0	0	0	0	0	0	0	0	0	0	0	0	64	0	0	0	0	0	0	0	0	0	0	96	260	0	0	0	0
0fd35c7796f0a63c68fd1dd728a1c1ae	0	0	0	0	0	0	0	0	0	0	0	0	0	0	0	0	0	0	0	241	0	0	0	0	86	33	0	0	59	0	0	0	0	0	0	0	0	0	0	0	0	0	0	0	0	0	0	0	0
7f71ad114e219764ad39c07cd123fa4b	0	0	114	0	0	0	0	0	0	0	0	0	0	0	0	0	0	0	0	0	0	0	0	0	0	0	0	0	0	0	0	0	0	0	0	0	0	0	0	0	0	0	0	0	0	0	0	0	0
bd5ecd6b8fb549e791e48313297a18e2	0	0	0	0	0	0	0	0	0	0	0	0	0	0	0	0	0	0	0	0	0	0	0	0	0	0	0	0	0	0	0	0	0	0	0	0	0	0	0	0	0	0	0	0	0	0	0	0	0
4ffa82245ee6081d0f7bd50495fa2cba	0	0	107	0	122	0	0	7	0	0	0	0	0	0	0	0	0	0	0	0	0	146	19	0	13	0	0	0	0	0	0	0	0	0	0	0	0	0	0	0	0	0	0	0	4	0	0	0	0
db6223b122689d58ce9db59e98866fbb	0	0	0	0	0	13	0	0	0	0	0	0	0	7	0	0	0	0	0	0	0	0	0	0	0	25	0	0	0	0	312	0	0	0	0	0	0	0	0	17	0	18	0	0	0	0	0	0	0
a9059c05a74b402ef43b49904ba99d93	0	0	0	0	0	0	0	0	0	0	0	0	0	0	0	0	0	0	0	242	0	0	0	175	0	0	0	0	0	0	0	0	0	0	0	0	0	0	0	0	0	0	0	0	0	0	0	0	0
36baad5cfdbb71a174e7957d30030ef6	0	0	0	0	0	0	0	0	0	0	0	0	0	0	0	0	0	0	0	0	0	0	0	0	0	0	0	0	0	0	0	0	0	0	0	0	0	0	0	0	0	0	0	0	0	0	0	0	0
7d15fdd8ad89bd3f7be987bca4cc0eac	17	46	11	48	96	26	55	36	39	0	0	0	0	0	0	0	0	0	0	0	0	0	0	0	0	0	0	0	0	0	0	0	0	0	0	0	0	0	0	0	0	0	0	0	12	0	0	0	0
5bf1c16ac0c5db2065a496f3c3b43b00	0	0	0	16	0	0	0	0	0	0	0	0	0	0	0	0	0	0	0	0	0	0	0	0	0	0	0	0	0	0	0	0	0	0	0	0	0	0	0	0	0	0	0	10	0	0	0	0	0
556c1c830351bb5b6a2de69519bf9c6e	0	0	0	0	0	0	0	0	0	0	0	0	0	0	0	0	0	0	0	0	0	0	0	0	0	0	0	0	0	0	0	0	0	0	0	0	0	0	0	0	0	0	0	0	0	0	0	0	0
e78fe392fc94b91935a1f9e27b86c41a	0	0	0	0	0	168	0	0	83	0	0	0	0	138	0	0	0	0	0	0	0	0	0	0	0	0	0	0	0	0	0	0	0	0	0	0	0	0	0	0	0	0	0	0	0	0	0	0	0
1baec33ecddadbecd7107057af8d1a4a	0	0	0	0	0	0	0	0	0	0	0	0	0	0	0	0	0	0	0	0	0	0	0	0	0	0	0	0	0	413	0	0	0	0	0	0	0	0	0	0	0	0	0	0	0	0	0	0	0
4eaaa325d0787401d31a3b71300cb797	0	0	0	0	0	0	0	0	0	0	0	0	0	0	0	0	0	0	0	0	0	0	0	0	0	0	0	0	0	0	0	0	0	0	0	0	0	0	0	0	0	0	0	0	0	0	0	0	0
d9a9ec87d5623aaea5e8c1705e4a302f	0	0	0	0	0	0	0	0	0	0	0	0	0	0	0	0	0	0	0	0	0	0	0	0	0	0	0	0	0	0	0	0	0	0	0	0	0	0	0	0	0	0	0	0	0	0	0	0	0
743a814a2e518bd0e82cf46e21732082	0	0	0	0	0	0	0	0	0	0	48	45	227	0	0	0	0	65	15	0	0	0	0	0	0	0	0	0	0	0	0	0	0	0	0	0	0	0	0	0	0	0	0	0	0	0	0	0	0
374d42d208278b0daae564cc3a7f84fb	0	0	0	0	0	0	0	0	0	0	0	0	0	0	0	0	0	0	0	0	0	0	0	0	0	0	0	0	0	0	0	0	0	0	0	0	0	0	0	0	0	0	0	0	0	0	0	0	0
5aa4f805ff7b945d82d43f505ef88ad7	0	0	0	0	0	80	0	0	0	0	0	0	0	0	0	0	0	0	0	0	0	0	0	0	0	0	0	0	0	0	0	0	0	0	0	0	0	0	0	0	0	0	0	0	0	0	0	0	0
e5e554c2ef3407170b029dfc3c5b5b4e	0	0	0	0	0	0	7	306	0	6	6	0	25	0	0	0	0	35	0	0	0	0	0	0	0	0	0	0	0	0	0	0	0	0	0	0	0	0	0	0	0	0	0	0	0	0	0	0	0
ca59f3da687f32e7f318688286d345f7	0	0	0	0	0	0	0	0	0	0	0	0	0	0	0	0	0	0	0	0	0	0	0	0	0	0	0	0	0	0	0	0	0	0	0	0	0	0	0	0	0	0	0	0	0	0	0	0	0
f11ac6a0e50b9c4370160d65b1b7a4b6	0	0	0	365	0	0	10	0	0	0	0	0	0	0	0	0	0	0	0	0	0	0	0	0	0	0	0	0	0	0	0	0	0	0	0	0	0	0	0	0	0	0	0	22	0	0	0	0	0
4c28dac82e268b113081858a7b8ca665	0	0	0	0	0	0	0	0	0	0	0	0	0	0	0	0	0	0	0	0	0	0	0	0	0	0	0	0	0	0	0	0	0	0	0	0	0	0	0	0	0	0	0	0	0	0	0	0	0
7f8a1cc7a09f24c80cc21789150d6c17	0	0	0	0	0	0	0	0	0	0	0	0	0	0	0	0	0	0	0	0	0	0	0	0	0	0	0	0	0	0	0	0	0	0	0	0	0	0	0	0	0	0	0	0	0	0	0	0	0
c50271822e6826fa975d474e4a09f6dd	0	0	0	0	0	0	0	0	0	0	0	0	0	0	0	0	0	0	0	0	0	0	0	0	0	0	0	0	0	12	0	0	0	0	0	0	0	0	0	0	0	0	0	0	0	0	0	0	0
e48eb0305b32476f2bb65b93fc025e2a	0	0	0	0	0	0	0	0	0	0	0	0	0	0	0	0	0	0	0	0	0	0	0	0	0	0	0	0	0	0	0	0	0	0	0	0	0	0	0	0	0	0	0	0	0	0	0	0	0
36a626f212af51e06d3763655aa70e9f	0	0	0	0	0	0	0	0	0	0	0	0	0	0	0	0	0	0	0	0	0	0	0	0	0	0	0	0	0	0	0	0	0	0	0	0	0	0	0	0	0	0	0	0	0	0	0	0	0
ff2ffa7dff73e57037847285c24ef812	0	0	0	0	0	0	0	0	0	0	0	0	0	0	0	0	0	0	0	0	0	0	0	0	0	0	0	0	0	0	0	0	0	0	0	0	0	0	0	0	0	0	0	0	0	0	0	0	0
008096a2fa1c741bfa28332674c96169	0	0	0	0	0	0	0	0	0	0	0	0	0	0	0	0	0	0	0	0	0	0	0	0	0	0	0	0	0	0	0	0	0	0	0	0	0	0	0	0	0	0	0	0	0	0	0	0	0
8211c687e835ac63769030b5c1dfccd9	39	83	0	0	36	28	22	28	109	16	0	0	0	0	0	0	0	0	0	0	0	0	0	0	0	0	0	0	0	0	0	0	0	0	0	0	0	0	0	0	0	0	0	0	0	0	0	0	0
8db9fcc8f4c4d6a74014fa192407d87c	0	0	0	0	253	48	93	11	0	0	0	0	0	0	0	0	0	0	0	0	0	0	0	0	0	0	0	0	0	0	0	0	0	0	0	0	0	0	0	0	0	0	0	0	0	0	0	0	0
3f387aceea87410f2396d4c0f29cf09e	0	0	0	0	0	0	0	0	0	0	0	0	0	0	0	0	0	0	0	0	0	0	0	0	0	0	0	0	0	0	0	0	0	0	0	0	0	0	0	0	0	0	0	0	0	0	0	8	0
2cfa66b699e528c7c5b97499ea023427	0	0	0	0	0	0	0	0	0	0	0	0	0	0	0	0	0	0	0	0	0	0	0	0	0	0	0	0	0	0	0	0	0	0	0	0	0	0	0	0	0	0	0	0	0	0	0	0	0
297bf3c1e38d3a4cd19a048da021bc88	0	0	0	0	0	0	0	0	0	0	0	18	0	0	0	0	0	0	0	0	0	6	372	0	0	0	0	0	0	0	0	0	0	7	0	0	0	0	0	0	0	0	0	0	0	0	0	0	0
3b56addc938fd316fe0d454a21877837	0	0	0	0	0	0	0	0	0	0	0	0	0	0	0	0	0	0	0	0	0	0	0	0	0	0	0	0	0	0	0	0	0	0	0	0	0	0	0	0	0	0	0	0	0	0	0	0	0
62d2a1b2b0625113999fb14ddf0d09ca	0	0	0	0	0	0	0	0	0	0	5	0	0	11	0	0	0	0	0	65	133	187	0	0	0	0	0	0	0	0	0	0	0	0	0	0	0	0	0	0	0	0	0	0	0	0	0	0	0
88e235be9182c6eeb4bf254a39385b39	0	0	0	0	0	0	0	0	0	0	0	15	0	0	0	0	0	0	0	108	0	267	0	0	0	0	0	0	0	0	0	0	0	0	0	0	0	0	0	0	0	0	0	0	0	9	0	0	0
04bac37caa9eb5f44ffdb1693c6f7939	0	0	0	0	0	0	0	0	0	0	0	0	0	392	0	0	0	0	0	0	0	0	0	0	0	0	0	0	0	0	0	0	0	0	0	0	0	0	0	0	0	0	0	0	0	0	0	0	0
16d6006a621eb82b5554f4e1096f28e1	0	0	0	0	0	0	0	0	0	0	0	0	0	0	0	0	0	0	0	0	0	0	0	0	0	0	0	0	0	0	0	0	0	0	0	0	0	0	0	0	0	0	0	0	351	0	0	0	0
ef7f7dc18b2207db70c15a469ca5131b	0	0	0	0	0	0	0	0	0	0	0	0	0	0	0	0	2	0	0	0	0	0	52	166	0	0	3	4	0	0	0	0	0	0	0	0	0	0	0	0	0	0	0	0	0	0	0	0	0
36afbc21748a1a1adcef123fed30db0f	0	0	0	0	0	0	0	0	0	0	0	17	0	0	0	0	0	0	0	0	0	0	375	0	0	0	0	0	0	0	0	0	0	6	0	0	0	0	0	0	0	0	0	0	0	0	0	0	0
e5671d1da632186394d775f8d6096844	0	0	0	0	0	0	0	20	0	0	0	0	0	0	0	0	0	0	0	0	0	0	0	0	0	0	7	0	0	0	0	0	0	0	0	0	0	0	14	16	0	262	0	0	0	0	0	0	2
dc655b37b4ca7bd52a097fc7ff8688c3	0	0	0	0	0	0	0	0	0	0	0	0	0	395	0	2	0	0	0	0	0	0	0	0	0	0	0	0	0	0	0	0	0	0	0	0	0	0	0	0	0	0	0	0	0	0	0	0	0
d7a765e407be508651849a26ca358bce	0	129	0	0	0	0	0	0	0	0	0	0	0	0	0	0	0	0	0	37	34	63	71	16	0	0	0	0	0	0	0	0	0	0	0	0	0	0	0	0	0	0	0	0	0	46	0	0	0
6dc1719a5160db1b6b857ce4df4a48ac	0	0	0	0	0	0	0	0	0	0	0	0	0	0	0	0	0	0	0	0	0	0	0	0	0	0	0	0	0	0	0	0	0	0	0	0	0	0	0	0	0	0	0	0	0	0	0	0	0
2ffb2cb82f511b64cbe36867a8f79955	377	0	0	0	0	0	0	0	0	0	0	0	0	0	0	0	0	0	0	0	0	0	0	0	0	0	0	0	0	0	0	0	0	0	0	0	0	0	0	0	0	0	0	0	0	0	0	0	0
ab5cffd4a408f39469ece51fc2c3cefa	0	0	0	0	6	0	0	0	3	0	0	0	0	0	0	0	0	0	4	0	0	0	0	0	0	94	23	0	0	0	0	0	0	0	0	0	0	0	24	3	0	0	0	0	230	0	0	0	0
4b70dbf5e722a45c5cddecfcaa9232dc	0	0	0	0	0	0	0	0	0	0	0	0	0	0	0	0	0	0	0	0	0	0	0	0	0	0	0	0	0	395	0	0	0	0	0	0	0	0	0	0	0	0	0	0	0	0	0	0	0
0abac7684e40d40c86ee34ed89b25f37	0	0	0	0	0	0	0	0	0	0	132	0	25	12	0	0	195	21	0	0	0	0	0	0	0	0	0	0	0	0	0	0	0	0	0	0	0	0	0	0	0	0	0	0	0	0	0	0	0
7326a15d1b32302ddb342d25e172ff85	0	0	0	0	0	0	0	0	0	0	0	0	0	0	0	0	0	0	0	0	0	0	0	0	0	394	0	0	0	0	0	0	0	0	0	0	0	0	0	0	0	0	0	0	0	0	0	0	0
f2fa1a8dd2782be8741c09f7571101f3	0	0	0	0	0	0	0	0	0	0	0	0	0	0	0	0	0	0	0	0	10	5	0	0	0	0	0	0	0	0	0	0	28	0	0	0	0	0	0	0	0	0	0	60	253	9	0	0	0
bcf838160028d08eebf3dc99dfa7769b	0	0	0	0	0	0	0	0	0	0	0	0	0	0	0	0	0	0	0	0	0	0	0	0	0	0	0	0	0	0	0	0	0	0	0	0	0	0	0	0	0	0	0	0	392	0	0	0	0
e9aa95309aad53a58920a99e99829b51	0	0	0	0	0	0	0	0	0	0	0	0	0	0	0	0	0	0	381	0	0	0	0	0	0	0	0	0	0	0	0	0	0	0	0	9	0	0	0	0	0	0	0	0	0	0	0	0	0
a6ce3d4f0cb775356ab4aa5d551903d5	0	0	0	0	0	0	0	0	0	0	0	0	0	0	0	0	0	0	0	0	0	0	0	0	0	0	0	0	0	0	0	0	0	0	390	0	0	0	0	0	0	0	0	0	0	0	0	0	0
385d9898d5da4dad2893f864246f3df7	0	0	0	0	0	0	232	157	0	0	0	0	0	0	0	0	0	0	0	0	0	0	0	0	0	0	0	0	0	0	0	0	0	0	0	0	0	0	0	0	0	0	0	0	0	0	0	0	0
1a993259b5471433eeb7e6e6a4126f70	0	0	0	0	0	0	0	0	0	0	0	0	88	89	0	0	0	89	0	0	0	86	0	15	0	0	0	0	0	0	0	0	0	0	0	22	0	0	0	0	0	0	0	0	0	0	0	0	0
01e3299554850c90d45041d950dad88e	0	0	0	0	0	0	0	0	0	0	0	0	0	0	0	0	0	0	389	0	0	0	0	0	0	0	0	0	0	0	0	0	0	0	0	0	0	0	0	0	0	0	0	0	0	0	0	0	0
186a06fe6e3644cd5d91dea47859c81e	0	0	0	0	0	0	0	0	0	0	0	0	0	0	0	0	0	0	0	0	0	0	0	0	0	0	0	0	0	0	0	0	0	0	0	0	0	0	0	0	0	0	0	388	0	0	0	0	0
984b3985afca3d6a3cc836ec247d9812	0	0	0	0	0	0	0	0	0	0	0	0	0	0	0	0	0	0	0	0	326	0	0	0	61	0	0	0	0	0	0	0	0	0	0	0	0	0	0	0	0	0	0	0	0	0	0	0	0
7ad4b159b2d46250515ec45a21dc0083	282	37	0	0	0	0	0	0	0	0	0	0	0	0	0	0	0	0	0	0	0	0	0	0	0	0	0	46	0	0	0	0	0	0	0	0	0	0	0	0	0	0	0	0	0	0	0	0	0
d3ca984285cf6e443c5fa7ac4b335db7	0	0	0	0	0	0	0	0	0	0	0	0	0	0	0	0	0	0	0	0	329	0	0	0	0	0	0	0	0	0	0	0	0	0	0	0	0	0	37	0	0	0	0	0	0	0	0	0	0
f0fbd1e7d0b02dff79a65b10b13027b1	0	0	0	0	0	0	0	0	0	0	0	0	0	4	380	0	0	0	0	0	0	0	0	0	0	0	0	0	0	0	0	0	0	0	0	0	0	0	0	0	0	0	0	0	0	0	0	0	0
4a574460694601fcc768e8219de46dee	0	0	0	0	0	0	0	0	0	0	0	0	0	0	0	0	0	0	0	0	0	0	0	0	0	0	33	0	0	0	0	0	0	0	0	12	0	7	0	0	0	0	0	0	0	0	0	0	0
72b5b7a234216a50c0c2b67c89ea4cd2	0	0	0	0	0	0	0	0	0	0	0	0	0	0	0	0	0	0	0	0	0	0	0	0	0	0	0	0	0	0	0	0	0	0	0	0	0	0	0	0	0	0	0	0	0	0	0	0	0
5cabddcc8dd64a6851576e9b27d1f1cc	0	0	0	0	0	0	0	0	0	0	0	0	0	0	0	0	0	0	0	0	0	0	146	0	0	0	0	0	0	0	0	0	0	0	0	0	0	0	0	0	0	0	0	0	0	0	0	0	0
c5cef7d8614f77a8066135ad49929b8d	0	0	0	0	0	0	0	0	0	0	0	0	0	0	0	0	0	0	0	0	0	0	0	0	0	0	0	0	0	0	0	0	129	0	177	0	0	0	0	0	0	29	0	0	0	0	0	0	48
804f7db5cbbc0b7d6d695e018a1035b7	0	0	0	0	0	0	0	0	0	0	0	0	0	0	0	0	0	0	0	0	0	0	0	0	0	0	382	0	0	0	0	0	0	0	0	0	0	0	0	0	0	0	0	0	0	0	0	0	0
6149124008830302c7d84753ecfd7d0d	0	0	0	0	0	0	0	0	0	0	0	0	0	0	0	0	0	0	0	0	0	0	0	0	0	0	10	0	86	0	0	0	0	0	0	0	0	0	0	23	0	0	0	0	19	243	0	0	0
d66a4c1ed0292e81a7b83a02588145e6	0	0	0	0	0	0	0	0	0	0	0	0	0	0	0	0	0	0	0	0	0	0	0	7	34	0	0	0	0	0	0	147	0	183	0	0	0	0	0	0	0	0	0	0	0	9	0	0	0
5dff3f668fb1abbfec2ba58b0de7607b	0	0	0	0	0	0	0	0	0	0	0	0	0	0	0	0	0	0	0	0	0	0	0	0	0	0	0	0	0	0	0	0	0	0	0	0	0	0	0	0	0	0	0	0	0	0	0	0	0
785dc05f500b10e1e336f42ea1142238	0	0	0	0	0	0	0	8	0	0	0	0	0	0	0	0	0	0	0	0	0	0	0	0	0	0	0	0	0	0	0	0	0	0	0	0	0	0	0	0	0	0	0	0	0	0	0	5	0
e3f0c130c3fdc97f51194867b529026f	0	0	0	0	0	0	0	0	0	0	0	0	0	0	0	0	0	0	0	0	336	0	0	0	0	0	0	0	0	0	0	0	0	0	0	0	0	19	0	0	0	0	0	0	0	0	0	0	0
5552b71f8009bd136811a376ebc4935e	0	0	0	0	0	0	0	0	0	0	0	0	0	0	0	0	0	0	0	0	0	0	0	0	0	0	0	0	0	0	0	0	0	0	0	0	0	0	0	0	0	0	0	0	0	0	0	0	0
4caad7c7edc31fad9ef595a6489b42da	0	0	0	0	0	0	0	0	0	6	0	0	0	14	9	0	0	0	0	0	163	0	0	0	0	0	0	0	0	2	0	0	0	0	0	0	0	0	0	26	0	11	122	0	0	0	0	0	4
90774516327f8427845de266c50769c2	0	0	0	0	0	0	0	0	0	0	0	0	0	0	0	0	0	10	0	0	345	0	0	0	4	0	0	0	0	0	0	0	0	0	0	0	0	0	0	0	0	0	0	0	0	6	0	0	0
5bd3e43cca6e9163cdc86bd1767ccf78	0	0	0	0	0	0	0	0	0	0	0	0	0	0	0	0	0	0	0	0	0	2	0	0	361	0	0	0	0	0	0	0	0	0	0	0	0	0	0	0	0	0	0	0	0	0	0	0	0
803ac2a4196689f0712e0913247d580d	0	0	0	0	0	370	0	0	0	0	0	0	0	0	0	0	0	0	0	0	0	0	0	0	0	0	0	0	0	0	0	0	0	0	0	0	0	0	0	0	0	0	0	0	0	0	0	0	0
74416a2878fb4c9b7cbfa06d6c79e210	0	0	0	0	0	0	0	0	0	0	0	0	0	0	0	0	0	0	0	0	0	0	0	0	0	0	0	0	0	0	10	0	0	0	0	0	0	0	199	47	9	0	66	5	0	0	0	0	14
408ca8b734cd4643e1d0426d4ac8155b	0	0	0	0	0	0	0	0	0	0	0	0	0	0	0	0	0	0	0	0	0	0	0	0	0	0	0	0	0	18	9	0	0	0	0	0	0	0	0	342	6	0	0	0	0	0	0	0	0
8b1b00dbb0527faf130a45b4ea37a5e0	38	0	0	0	0	0	0	334	0	0	0	0	0	0	0	0	0	0	0	0	0	0	0	0	0	0	0	0	0	0	0	0	0	0	0	0	0	0	0	0	0	0	0	0	0	0	0	0	0
53daae0a8d796c6410de6082c2933969	0	21	0	0	0	0	0	0	0	0	7	0	104	67	0	0	3	9	0	0	0	44	0	0	0	0	0	0	0	0	0	0	0	0	0	0	0	0	0	0	0	0	0	0	0	0	0	0	0
75a843d2a1c1241e992a8de3ee15167e	0	0	0	0	0	0	0	0	0	0	0	0	0	0	0	0	0	0	0	0	0	0	0	0	0	0	0	0	0	0	0	0	0	0	0	0	0	0	0	0	0	0	96	0	0	0	0	0	0
152eb8f425a4cc11d454619cd4896655	0	0	0	0	0	0	0	0	0	0	0	0	0	0	0	0	0	0	0	0	0	0	0	0	0	0	0	0	0	0	0	0	0	0	0	0	0	0	0	0	0	0	0	0	0	0	0	0	0
80498832ea0a5668c3a3e54394d36e7b	0	0	0	0	0	0	0	0	0	0	0	0	0	0	0	0	0	17	0	0	246	81	0	0	0	0	0	0	0	0	0	0	0	0	0	0	0	0	0	0	28	0	0	0	0	0	0	0	0
46e02820d5f4831da1e786ab61a90b19	0	0	0	0	0	0	274	77	12	0	0	0	0	0	0	0	0	0	0	0	0	0	0	0	0	0	0	0	0	0	0	0	0	0	0	0	0	0	0	0	0	0	0	0	0	0	0	0	0
96363f98144c10f102879189d25530de	0	0	0	0	0	0	0	0	0	67	0	78	125	97	0	0	0	0	0	0	0	0	0	0	0	0	0	0	0	0	0	0	0	0	0	0	0	0	0	0	0	0	0	0	0	0	0	0	0
6a802ad2303c563ae8e0438047d27dcb	162	0	0	0	0	0	0	0	0	0	0	0	0	0	0	0	0	0	0	0	0	25	0	0	0	0	0	154	0	0	0	0	0	0	0	0	9	0	0	0	0	0	0	0	0	0	0	0	14
6d4b74f8cbcc51e158b72a58f11c37d7	0	0	0	0	0	0	0	0	0	0	0	0	0	0	0	0	0	0	0	0	0	0	0	0	0	0	0	22	0	0	0	123	46	60	0	41	0	0	0	0	0	0	0	0	0	0	0	0	0
55fd61d1816aaaa5601c875f08e01faf	0	0	0	0	0	0	0	0	0	0	3	0	0	0	0	0	0	0	0	0	0	0	0	0	0	0	0	0	0	0	0	6	0	0	0	0	0	0	0	0	0	0	0	0	0	0	0	0	0
047cd1461629e7f19fd215fa34f35b45	0	0	0	0	0	0	0	0	0	0	0	0	0	0	0	0	0	0	0	0	0	0	67	0	0	0	0	0	0	0	5	0	0	0	0	0	0	0	0	263	23	0	0	0	8	0	0	0	0
10ab2493850e49875a284da059a1d56f	278	0	0	0	0	0	0	6	3	0	0	0	0	0	0	0	0	0	0	0	0	0	0	18	0	22	0	0	0	0	0	0	0	0	0	0	0	0	0	0	0	0	0	0	0	0	0	0	0
73c5a13c0b8b763bfcbcfe6f0ff9c766	0	92	9	0	4	43	27	39	33	0	0	0	0	0	0	0	0	51	0	0	0	0	0	0	0	8	0	0	38	0	0	0	0	0	0	0	0	0	0	0	0	0	0	0	0	0	0	0	0
6045ab94485dde0431aaee707e4781e3	0	0	0	0	0	0	0	0	0	25	0	0	0	0	7	0	0	0	0	0	0	0	0	0	0	0	0	0	0	0	0	0	34	40	248	0	0	0	0	0	0	0	0	0	0	11	0	0	0
a3925d7e9cc6d46a933105e823027825	0	0	0	0	0	0	0	0	0	12	0	0	10	0	0	3	0	72	0	159	0	61	5	0	0	0	0	0	23	0	0	0	0	0	0	0	3	0	0	0	0	0	0	0	0	2	0	0	0
8e01f936fe66961fb948f7b48522cc0a	0	0	0	0	0	0	0	0	0	0	0	0	0	0	0	0	0	0	0	0	0	0	0	0	0	0	0	0	0	0	0	0	0	0	0	0	0	0	0	0	0	0	0	0	0	0	0	0	0
f9f9d2d168b34aaa215dbe60e4a1a301	0	0	0	66	8	0	0	0	0	0	0	0	15	0	0	0	0	0	0	0	0	0	0	0	0	0	0	0	0	0	0	0	0	0	0	0	0	0	0	0	0	0	0	15	0	0	0	0	0
40ae5182044698f6edc7e166d8be0118	0	0	0	0	0	0	0	0	0	0	0	0	0	0	0	0	0	0	0	0	0	358	0	0	0	0	0	0	0	0	0	0	4	0	0	0	0	0	0	0	0	0	0	0	0	0	0	0	0
ea01b42cddaa7c0f553193cecb6580a6	0	0	0	0	0	0	0	0	0	0	0	0	0	0	0	0	0	0	0	0	0	0	0	0	0	0	0	0	0	0	8	0	0	0	0	0	0	0	348	5	0	0	0	0	0	0	0	0	0
880a4e26307c51fd89232d4b06dc991c	0	0	0	0	0	0	0	0	0	0	0	0	0	0	0	0	0	0	0	0	0	0	0	0	0	0	0	0	0	0	0	0	0	0	0	0	0	0	0	0	0	0	0	0	0	0	0	0	0
add3aa99496b74e1f1ae76f40626bee1	0	0	0	0	0	0	0	0	0	0	0	0	0	0	0	0	0	0	0	0	0	0	0	0	0	0	0	0	0	0	0	0	0	0	0	0	0	0	0	0	0	0	0	0	0	0	0	0	0
dc181d3df69ad5853e75a8852a145286	308	0	0	0	0	0	0	0	0	0	0	0	0	0	0	0	0	0	0	0	0	0	0	0	0	0	0	0	0	0	0	0	0	0	0	0	0	0	0	0	0	0	0	0	0	0	0	0	0
4bfe844dcada25acbf8fb45dfc6b41a3	0	0	0	0	0	0	0	0	0	0	0	0	0	0	0	0	0	0	0	0	283	0	0	0	42	0	0	0	34	0	0	0	0	0	0	0	0	0	0	0	0	0	0	0	0	0	0	0	0
e5847511eb427a065c5173841d27fd17	13	0	0	0	0	0	0	0	0	0	0	0	282	25	0	33	0	0	0	0	0	0	0	0	0	0	0	0	0	0	0	0	0	0	0	0	0	0	0	0	0	0	0	0	0	0	0	0	0
db21740cafbc7b027d7b3022f937e1a5	0	0	0	0	0	0	0	0	0	0	0	0	0	0	0	0	0	0	0	0	0	0	0	0	0	0	0	0	0	0	0	0	0	0	0	0	0	0	0	0	0	0	0	0	358	0	0	0	0
c4ee456d5ba839e236bc736920b9460d	0	0	0	0	0	0	0	0	0	0	0	0	0	0	0	0	0	0	0	2	0	272	0	0	0	0	0	0	69	0	0	0	0	0	0	0	0	0	0	0	0	0	0	0	0	0	0	0	0
2476f75f39f55f9a6b6e046ccf06497a	0	0	0	0	0	0	0	0	0	0	0	0	0	0	0	0	0	0	0	0	0	0	0	0	0	0	0	0	0	0	0	0	0	0	0	0	0	0	357	0	0	0	0	0	0	0	0	0	0
f89beefe65648bc9d98f17810f001606	0	0	0	0	0	0	0	0	0	0	0	0	0	0	0	0	0	0	0	0	0	0	0	0	0	0	0	0	0	0	0	0	0	0	356	0	0	0	0	0	0	0	0	0	0	0	0	0	0
13e7b8a06495a2a02960d987f52945c4	0	0	42	0	0	0	0	0	0	0	0	0	0	0	0	0	0	5	0	0	0	0	0	0	71	0	0	7	0	0	0	0	0	0	0	4	0	0	0	0	0	0	0	0	0	0	0	0	0
205fbce892fea0f366ff0ff588c30036	0	0	0	0	0	0	0	0	0	0	0	22	0	0	0	0	0	0	0	0	0	0	11	0	0	0	0	0	0	0	0	0	0	307	0	0	0	0	0	0	0	0	0	15	0	0	0	0	0
a6d0c27026e5f566456b675628c17b66	0	0	0	0	0	0	0	0	0	0	0	0	0	43	0	0	0	0	0	0	0	0	0	0	0	0	0	0	0	14	0	0	0	0	0	0	0	0	134	0	117	0	0	0	42	0	0	0	5
42e76aeffb0904d1968156c05131e884	0	0	0	0	0	0	0	0	0	0	0	0	0	0	0	0	0	0	0	0	0	0	0	0	347	0	0	0	0	0	0	0	0	0	0	0	0	0	0	0	0	0	0	0	0	0	0	0	0
fb7207a08d202a132b2938a34ba22cf0	0	0	0	0	0	0	0	0	0	6	0	0	0	26	0	0	0	30	0	0	0	97	0	0	0	0	10	0	0	0	0	0	0	0	0	0	0	0	0	0	47	36	17	0	34	0	11	0	0
125641ff21ecea15bf35c08924a54726	0	0	0	0	0	0	0	0	0	0	0	0	0	0	0	0	0	0	0	0	0	0	0	0	0	0	0	0	0	0	354	0	0	0	0	0	0	0	0	0	0	0	0	0	0	0	0	0	0
714292a42b82f1c935580bd2de56b428	0	2	0	0	0	0	0	0	0	0	0	0	29	0	0	0	0	0	0	0	8	0	0	0	0	0	6	109	0	0	0	0	0	0	0	0	0	0	0	93	0	51	0	0	0	4	0	0	0
6197d4516f96c81d02d34325af4f93d8	0	0	0	0	0	125	0	0	0	0	0	0	0	0	0	0	0	0	0	0	225	0	0	0	0	0	0	0	0	0	0	0	0	0	0	0	0	0	0	0	0	0	0	0	0	0	0	0	0
8d3d6a0a1c9e60396be6c9016e75e492	0	0	0	0	0	0	0	0	0	0	0	0	0	0	0	0	0	0	0	0	0	0	0	0	0	0	0	0	0	0	0	0	0	261	0	0	0	0	0	26	11	0	0	15	20	0	0	19	0
0b07331f2625d1979978d602eeed5264	0	0	0	0	0	0	0	0	0	0	0	0	0	0	0	0	0	0	0	0	351	0	0	0	0	0	0	0	0	0	0	0	0	0	0	0	0	0	0	0	0	0	0	0	0	0	0	0	0
67bdff60036d3c86d3e7decefe0cbd8d	0	123	0	0	127	49	31	20	0	0	0	0	0	0	0	0	0	0	0	0	0	0	0	0	0	0	0	0	0	0	0	0	0	0	0	0	0	0	0	0	0	0	0	0	0	0	0	0	0
bcb541a599bfaec75b372b4ae9cd5b1f	0	0	0	0	0	0	0	0	0	0	0	0	0	0	0	0	0	0	0	0	0	0	0	0	0	0	0	319	3	0	0	0	0	0	0	0	12	0	0	0	0	0	0	0	0	0	0	3	0
59ea407e10b6bc63f6e9cfd4d2d384df	0	0	0	0	0	0	0	0	0	0	305	10	0	0	0	0	0	0	0	31	0	0	0	0	0	0	0	0	0	0	0	0	0	0	0	0	0	0	0	0	0	0	0	0	0	0	0	0	2
b863919fcece0781f80fd8cc16326fe8	0	0	0	0	0	0	0	0	0	0	0	0	0	0	0	0	0	0	0	0	0	0	0	348	0	0	0	0	0	0	0	0	0	0	0	0	0	0	0	0	0	0	0	0	0	0	0	0	0
9b79c6694c640dca4cd87a0e995015d8	0	0	0	0	0	0	0	0	0	0	119	0	0	0	0	0	0	0	0	74	0	56	0	21	0	0	0	0	0	0	0	0	19	0	0	0	0	0	0	0	0	0	0	0	0	2	0	0	0
86ececf81752d64078d728a04da80390	0	0	0	0	0	0	0	0	347	0	0	0	0	0	0	0	0	0	0	0	0	0	0	0	0	0	0	0	0	0	0	0	0	0	0	0	0	0	0	0	0	0	0	0	0	0	0	0	0
6cdae6d04672f1e8521f27ab56751a71	0	0	0	0	0	0	0	0	0	0	0	0	0	0	0	0	0	0	0	0	0	0	0	0	0	0	0	0	0	0	0	0	0	0	0	0	0	0	0	0	0	0	0	0	0	0	0	0	0
e63b1c6bb250a16f79f7b88a575b756c	0	0	0	0	0	0	0	0	0	0	45	0	37	264	0	0	0	0	0	0	0	0	0	0	0	0	0	0	0	0	0	0	0	0	0	0	0	0	0	0	0	0	0	0	0	0	0	0	0
681d3d72c79df9d37a91c3bfa896f042	0	0	0	0	0	0	0	0	0	0	0	0	0	0	0	0	0	0	0	0	0	0	0	0	0	0	0	0	0	0	0	0	0	0	0	0	0	0	311	0	0	0	0	0	0	0	0	0	35
15a76539ab4fef7b8192ccfa9f7d23b7	0	0	0	0	0	0	0	0	0	0	0	0	0	0	0	0	0	0	0	0	0	0	0	344	0	0	0	0	0	0	0	0	0	0	0	0	0	0	0	0	0	0	0	0	0	0	0	0	0
dd615533fe7b9039532e2058c383e1bf	0	0	0	0	0	0	0	0	0	0	0	0	0	0	0	0	0	0	0	0	0	0	0	0	0	0	0	0	0	0	0	0	0	343	0	0	0	0	0	0	0	0	0	0	0	0	0	0	0
ecfe327034c87c6bbf7ce8e3c4b8094c	98	0	106	46	0	25	10	0	37	0	0	0	0	0	0	0	0	0	0	0	0	0	0	0	0	0	0	0	0	0	0	0	0	0	0	0	0	0	0	0	0	0	0	0	0	0	0	0	0
794c7d5a6cc87cbee590d319ca7520c7	0	0	0	0	0	23	0	0	0	0	0	0	0	0	0	0	0	0	0	0	0	0	0	0	0	0	0	0	0	0	0	0	0	0	0	0	0	0	0	0	0	0	0	0	0	0	0	0	0
a90cec29c4749c8649073e2232c01fa0	0	0	0	0	0	0	0	0	0	0	0	0	0	0	0	0	0	0	0	0	342	0	0	0	0	0	0	0	0	0	0	0	0	0	0	0	0	0	0	0	0	0	0	0	0	0	0	0	0
8a9a9c59b988a20c48dc4e8d125c7525	0	0	0	0	0	0	0	0	0	0	0	84	215	0	0	0	0	0	0	0	0	0	12	0	0	0	0	0	0	0	0	0	0	4	0	0	0	0	0	0	0	0	0	0	0	0	0	0	0
9bafb7af89b9e5032ac2db72c85d0882	0	0	0	0	0	0	0	0	0	0	0	0	0	0	36	0	0	0	0	0	0	0	119	118	0	61	0	0	0	0	0	0	0	7	0	0	0	0	0	0	0	0	0	0	0	0	0	0	0
48abe761ddd83e544a24820597f12d5a	0	0	0	0	0	0	0	0	0	0	0	0	0	0	0	0	0	0	0	341	0	0	0	0	0	0	0	0	0	0	0	0	0	0	0	0	0	0	0	0	0	0	0	0	0	0	0	0	0
33e9d092301b459bbdea68c4a7ab3bda	0	0	0	0	0	0	0	0	0	0	0	0	0	0	0	0	0	0	0	0	0	0	0	0	0	0	0	0	0	0	0	0	0	0	0	0	0	0	0	0	0	0	0	0	0	0	0	0	0
a95ab747d75867d6e7d37f4cd42b67c6	272	0	0	0	0	20	0	9	0	0	0	0	0	0	0	0	0	0	0	0	0	0	0	0	0	0	0	0	0	0	0	0	0	0	0	0	0	0	0	0	0	0	0	0	0	0	0	0	0
f4d965f4a2f06259ec714ea84e0c821b	0	0	9	0	0	0	0	0	0	0	0	0	0	0	0	0	0	0	0	0	0	0	0	0	0	0	0	0	0	0	0	0	0	0	0	0	0	0	0	0	0	0	0	0	0	0	0	0	0
21a812be153d6dd443059e85b4e276f7	0	0	0	0	0	0	0	0	0	0	0	0	0	0	0	0	0	0	0	0	0	0	338	0	0	0	0	0	0	0	0	0	0	0	0	0	0	0	0	0	0	0	0	0	0	0	0	0	0
9a1da9330ecff79244e0b9bd04b066ed	0	0	0	0	0	0	0	0	0	0	0	0	0	337	0	0	0	0	0	0	0	0	0	0	0	0	0	0	0	0	0	0	0	0	0	0	0	0	0	0	0	0	0	0	0	0	0	0	0
13b18fa3ad50fa04fc82b91ffd2d0497	0	13	33	82	41	0	8	40	8	0	0	96	0	0	0	0	0	0	0	0	0	0	6	0	0	0	0	0	0	0	0	0	0	2	0	0	0	0	0	0	0	0	0	4	0	0	0	0	0
081aa15de40cc011cc88395b11ccdcdd	199	0	0	0	0	0	0	0	0	0	0	0	0	0	0	0	0	0	0	0	0	0	0	0	106	0	0	0	0	0	0	0	0	0	0	0	0	0	0	0	0	0	0	0	0	0	0	0	0
276b76824f107ccda90b18e02831120e	0	0	0	0	0	0	0	0	0	0	0	0	0	0	0	0	0	81	0	0	0	0	0	92	86	0	0	0	0	0	0	0	0	0	0	0	0	36	0	0	0	0	0	0	0	0	0	0	0
d0fc99132b9af9b35275eb5ad9e0c438	0	0	0	0	0	0	0	0	0	0	0	0	0	0	0	0	0	0	0	0	0	0	0	0	0	0	0	0	0	0	0	0	0	0	0	0	0	0	0	0	0	0	0	0	0	0	0	0	0
828ab9b7d289116e1c87179a0ae93ba8	0	0	0	0	0	75	0	0	0	0	0	0	9	0	0	0	0	0	0	0	0	0	0	0	0	18	0	0	0	167	0	0	0	0	0	0	0	0	0	0	0	6	0	0	0	0	0	0	0
eff8af52ced5655540089fc3cefb0ea5	0	0	0	0	0	0	0	0	0	0	0	0	0	0	332	0	0	0	0	0	0	0	0	0	0	0	0	0	0	0	0	0	0	0	0	0	0	0	0	0	0	0	0	0	0	0	0	0	0
afdd4ed6b8c60c4aac4e973994eac072	0	0	0	0	0	0	0	0	0	0	0	0	0	0	0	0	0	0	0	0	0	0	0	0	0	0	0	0	0	0	7	0	0	0	0	0	0	0	0	318	7	0	0	0	0	0	0	0	0
6fa14c96234d520ac96698f0d1f744f5	0	0	0	0	0	0	0	0	0	0	0	0	0	0	0	0	0	0	0	0	0	0	0	0	0	0	0	0	0	0	0	0	0	0	0	0	0	0	0	0	0	0	0	0	0	0	0	332	0
dde6ccd0eefd4ead230567f01925ac50	4	0	0	0	0	0	0	0	0	0	7	0	0	0	0	0	0	0	0	304	0	0	0	16	0	0	0	0	0	0	0	0	0	0	0	0	0	0	0	0	0	0	0	0	0	0	0	0	0
7abca96dd913f4e8cc3a47314fa833e2	0	0	0	0	0	0	0	0	0	0	0	0	0	0	0	0	0	0	0	0	0	0	0	0	0	0	0	0	0	0	0	0	0	0	0	0	0	0	0	8	0	46	20	229	8	7	0	0	0
d749325b7e81a5f586654f54023571cf	0	0	0	0	239	0	66	19	0	0	0	0	0	0	0	0	0	0	0	0	0	0	0	0	0	0	0	0	0	0	0	0	0	0	0	0	0	0	0	0	0	0	0	0	6	0	0	0	0
6d887cbdba1909e37e73cc413fdc99a6	0	0	0	0	0	0	0	0	0	0	0	0	0	0	0	0	0	0	0	0	0	330	0	0	0	0	0	0	0	0	0	0	0	0	0	0	0	0	0	0	0	0	0	0	0	0	0	0	0
f9fdebe737bf707fa9aecd7ae9cfd758	0	0	0	0	0	0	0	0	0	0	0	0	0	0	0	0	0	0	0	0	0	0	0	0	0	0	0	0	0	0	0	330	0	0	0	0	0	0	0	0	0	0	0	0	0	0	0	0	0
85b9f0f8e59c0f2450bf84ad74c8f616	0	0	0	0	0	0	0	0	0	0	0	0	0	0	0	0	0	0	0	0	0	0	0	0	0	0	0	0	0	0	0	0	0	0	0	0	0	0	0	0	89	57	33	28	0	0	0	11	0
91f636b0304e735a3e45e0918b3d2e57	0	0	0	0	0	0	0	0	3	0	0	0	0	0	0	0	0	0	0	0	0	0	0	0	0	0	0	0	0	0	0	0	0	0	0	0	0	0	0	0	0	0	0	0	0	0	0	0	0
c1d255cddb8697adaed949ecb152d2d7	37	0	242	0	15	0	0	0	0	0	0	0	0	0	0	0	0	0	0	0	0	0	0	0	0	0	0	0	0	0	0	0	0	0	0	0	0	0	0	0	0	0	0	0	0	0	0	0	0
4a1d54bf32b4f442391a198aa4b03bed	0	0	0	0	0	0	0	0	0	317	0	0	0	11	0	0	0	0	0	0	0	0	0	0	0	0	0	0	0	0	0	0	0	0	0	0	0	0	0	0	0	0	0	0	0	0	0	0	0
f85363fb35cf7c7bbcf32f444ea183b1	292	0	0	0	0	16	0	0	0	0	0	0	0	0	0	0	0	0	0	0	0	0	0	0	0	0	0	0	0	0	0	0	0	0	0	0	0	0	0	0	0	0	0	0	0	0	0	0	0
d358a7e2b2edcb2206406c5b86d5089b	5	0	185	0	0	0	6	29	0	5	0	53	0	0	0	0	11	17	0	0	0	0	0	0	0	0	0	0	0	0	0	0	0	0	0	0	0	0	0	0	0	0	0	0	0	0	0	0	0
6d17c987e82c82e0ef70ed08522b5548	0	0	0	0	0	0	0	0	0	102	0	73	0	0	0	0	0	101	51	0	0	0	0	0	0	0	0	0	0	0	0	0	0	0	0	0	0	0	0	0	0	0	0	0	0	0	0	0	0
06a21fa544d384acba01b18c02bf4bfc	0	0	0	0	0	0	0	0	0	0	0	0	0	0	0	0	0	0	0	0	0	0	0	0	0	0	293	0	0	0	0	0	0	0	0	0	0	0	0	0	0	0	29	0	0	0	0	0	0
9bd27bf8c36ce662aaa496689247f662	0	0	0	0	0	0	0	0	0	0	0	0	0	0	0	0	0	0	0	0	0	0	0	0	0	0	0	0	0	229	0	0	0	0	0	0	0	0	0	0	0	0	0	0	0	0	0	0	0
14237ee32b14d4d67d33e47c875586cc	0	0	0	0	0	0	0	0	0	0	0	0	0	0	0	0	0	0	0	47	105	0	17	0	30	0	16	0	58	0	0	0	0	0	0	0	0	0	0	0	0	0	0	0	0	3	0	0	0
e80b1d892afc0448942b6888b8700f5b	0	0	0	0	0	0	0	0	0	0	0	0	0	0	0	0	0	0	0	0	0	0	0	0	0	0	0	313	0	0	0	0	0	0	0	0	0	0	0	0	0	0	0	0	0	0	0	0	0
ec811584fa4f8fd08b95824c66c868c4	0	0	0	0	0	0	0	0	0	0	0	0	0	0	0	0	0	0	0	0	0	0	0	0	0	0	0	0	0	15	9	0	0	0	0	0	0	0	0	50	190	12	15	0	22	0	0	0	0
08dbde51a524381f6a6435bd4d82c4cd	0	0	0	0	0	0	0	0	0	0	0	0	0	0	0	104	0	0	0	0	0	0	0	0	0	0	0	0	0	0	0	0	0	0	0	0	0	0	0	0	0	0	0	0	0	221	0	0	0
a057d03f9e2e17edaccf577d07a0cc2e	0	0	0	0	0	0	0	0	0	0	0	0	0	0	0	0	0	0	0	0	0	4	0	0	129	0	0	0	0	0	64	0	0	0	0	21	0	0	0	0	0	0	41	0	16	50	0	0	0
5f0a146b8cce6534b27f37ac00d9365d	0	0	0	0	0	0	0	0	0	0	0	0	0	0	0	0	0	0	0	0	0	0	0	0	0	0	0	0	0	0	0	0	325	0	0	0	0	0	0	0	0	0	0	0	0	0	0	0	0
069aee188477f8a2bc26213df7aa0baa	0	0	0	0	0	0	0	0	0	0	0	0	0	0	0	0	0	0	0	0	0	0	0	0	0	0	0	0	0	0	0	0	0	0	0	0	0	0	0	0	0	0	0	0	0	0	0	0	0
1bdc68fb7b757c325b3bff1911a8789e	0	0	0	0	0	0	0	0	7	0	0	0	0	0	20	0	0	0	0	0	0	0	0	0	0	0	42	0	0	0	0	0	0	0	0	20	0	18	0	0	0	0	0	0	0	0	0	0	0
28bf2061d75b8580bc1d6d326f0ce72f	0	0	0	0	6	0	0	0	0	0	0	0	0	0	0	0	0	0	0	0	0	0	0	0	0	0	0	0	0	0	0	0	43	0	0	0	0	0	0	0	0	0	0	53	221	0	0	0	0
c6a95678e0417ff2675f5788e21e0b41	0	0	0	0	0	0	0	0	0	0	0	0	0	0	0	0	0	0	0	0	0	0	0	0	0	0	36	0	0	0	0	0	0	0	0	0	0	0	0	0	0	0	0	0	0	0	0	0	0
05efe6441e9979f299433a4afd429777	0	0	0	0	0	0	0	0	0	8	0	0	0	0	0	0	0	0	0	0	0	0	0	0	9	0	26	253	0	0	0	0	0	0	0	0	0	0	0	0	0	0	0	0	0	0	0	0	0
eac58428f3d1c80bea6ebf05ae3f6971	0	0	0	0	0	0	0	0	0	0	22	0	0	262	0	0	19	0	0	4	0	0	0	0	0	0	0	0	0	0	0	0	0	0	0	0	0	0	0	0	0	0	0	0	0	0	0	0	0
e7a8e8939ba3e62f512cca93e52a7475	0	0	0	0	0	0	0	0	0	0	0	0	0	0	0	0	0	0	0	0	0	0	0	0	0	0	0	0	0	321	0	0	0	0	0	0	0	0	0	0	0	0	0	0	0	0	0	0	0
c20a139c240671751b762be0098d4cae	0	0	0	0	0	0	0	0	0	0	0	0	0	0	0	0	0	0	0	0	0	0	0	0	0	0	0	0	0	0	0	0	0	0	0	0	0	0	0	0	0	0	0	0	0	0	0	0	0
496fc68e4a3a2ef0770d8d2b33097e44	0	0	0	0	0	0	0	0	0	0	0	0	4	14	0	0	0	0	0	0	0	0	226	0	0	12	0	0	0	0	8	0	0	0	0	0	0	0	0	12	0	13	0	0	0	0	0	0	0
788523d1e77d71fa07297d4a769eae12	172	0	86	0	0	0	14	48	0	0	0	0	0	0	0	0	0	0	0	0	0	0	0	0	0	0	0	0	0	0	0	0	0	0	0	0	0	0	0	0	0	0	0	0	0	0	0	0	0
0c133bc878d4d8c7d3e47039d594aaf5	0	0	0	0	0	0	0	0	0	0	0	0	0	0	0	0	0	0	0	0	0	0	0	0	0	320	0	0	0	0	0	0	0	0	0	0	0	0	0	0	0	0	0	0	0	0	0	0	0
0218c55f42dd8d0c259515511044ffd4	0	0	0	0	0	0	0	0	0	0	0	0	0	0	0	0	0	0	0	0	0	0	0	0	0	0	0	299	0	0	0	0	0	0	0	0	8	0	0	0	0	0	0	0	0	0	0	0	0
c2a93f28813a9d461e7ed344754bf4ad	0	0	0	0	0	0	0	0	0	0	0	23	0	0	0	0	0	0	0	0	0	0	0	0	0	0	0	0	0	0	0	0	0	296	0	0	0	0	0	0	0	0	0	0	0	0	0	0	0
247cc5c3ad65f3f6d98a875ad2f6a88e	0	0	0	0	0	0	0	0	0	0	0	0	0	0	0	0	0	0	0	0	0	0	0	189	0	130	0	0	0	0	0	0	0	0	0	0	0	0	0	0	0	0	0	0	0	0	0	0	0
32cbf922081a8230a55f21610f873a4c	0	0	27	47	108	0	26	105	0	0	0	0	0	0	0	0	0	0	0	0	0	0	0	0	0	0	0	0	0	0	0	0	0	0	0	0	0	0	0	0	0	0	0	0	0	0	0	0	0
ed26c9123aca3bef4df2e7b817b7c34d	0	0	0	0	0	0	0	0	0	28	68	0	45	84	48	0	0	0	0	0	0	31	0	0	0	0	0	0	0	0	0	0	0	0	0	0	0	0	0	0	0	0	0	0	0	0	0	0	0
e5842566d3e085ad25dd21f550946935	0	0	0	0	0	0	0	0	0	0	0	0	0	0	0	0	0	0	0	0	0	0	0	0	0	0	0	0	0	0	0	0	0	0	0	0	0	0	0	0	0	0	0	0	0	0	0	0	0
35a7de715adc035776b3aae75dd44ec0	0	0	11	0	0	0	0	0	0	0	0	0	0	0	0	0	0	0	0	0	0	0	0	0	0	0	0	0	0	0	0	0	0	0	0	0	0	0	0	0	0	0	0	0	0	0	0	0	0
132f615235f51d67e1ddc117be6e461b	0	0	0	0	0	0	0	0	0	0	0	0	0	136	0	0	0	0	0	0	0	0	0	0	0	0	0	0	175	0	0	0	0	0	0	0	0	0	0	0	0	0	0	0	0	0	0	0	0
3170fef6b8cc9d1a7db4b9b254081fe1	0	0	0	0	0	0	0	0	0	0	0	0	0	0	0	0	0	0	0	0	299	0	0	0	0	0	0	0	0	7	0	0	0	0	0	0	0	0	0	0	0	0	0	0	0	0	0	0	0
cf5e98b5e44d44b98fa7758c23d39a5e	0	0	0	0	0	0	0	0	0	0	0	0	0	0	0	0	0	0	0	0	100	0	21	28	135	23	0	0	0	0	0	0	0	0	0	0	0	0	0	0	0	0	0	0	0	0	0	0	0
88f428bf64c9641e888834dd5497d7b3	0	0	0	0	0	0	0	0	0	0	0	0	0	0	0	0	0	0	0	0	0	0	0	0	0	0	0	0	0	0	0	0	0	0	0	0	0	0	0	0	0	0	0	0	0	0	0	0	0
a66595d9f1c1c1695ec8422228f78417	0	0	289	0	0	0	0	0	0	0	0	0	0	0	0	0	0	0	0	0	0	0	0	0	0	0	0	0	0	0	0	0	0	0	0	0	0	0	0	0	0	0	0	0	0	0	0	0	0
119bb71604e3285954b91ddeaf11e040	0	0	0	0	0	0	0	0	0	0	0	0	0	0	0	0	0	0	0	0	0	0	0	0	0	0	0	0	0	0	0	0	0	315	0	0	0	0	0	0	0	0	0	0	0	0	0	0	0
3bae9dbf1c213ca4bd88a5c371c99131	0	0	0	0	0	0	0	0	0	0	0	0	309	0	0	0	0	0	0	0	0	0	0	0	0	2	0	0	0	0	0	0	0	0	0	0	0	0	0	0	0	0	0	0	0	0	0	0	0
d59a5a14933861b5a41800993778ff6f	0	0	0	0	0	0	0	0	0	0	0	0	0	0	241	0	0	0	0	0	0	0	0	0	73	0	0	0	0	0	0	0	0	0	0	0	0	0	0	0	0	0	0	0	0	0	0	0	0
60a181123f2b34abd2e52fbbaecdd915	0	0	0	0	0	0	0	0	0	0	0	0	0	0	0	0	0	0	0	0	0	0	0	0	0	0	0	0	0	6	0	0	0	0	0	0	0	0	4	8	279	0	0	0	17	0	0	0	0
e1215e72e627630217970d86b3c1e483	0	0	0	0	0	0	0	0	0	0	0	0	0	0	0	0	0	0	0	0	0	0	0	0	0	0	0	0	0	0	0	0	0	0	0	0	0	0	0	0	0	0	0	0	0	0	314	0	0
ca8fbc73b6a17a3cbb34aec67fa7ac29	0	0	0	0	0	0	0	0	0	0	0	0	0	0	0	0	0	0	0	0	0	0	0	0	0	0	0	0	0	0	0	0	0	0	0	0	0	0	0	0	0	0	0	0	0	0	0	0	0
2017590e0b6ac5db0a8f59cbcda57798	237	0	0	0	40	0	0	0	0	0	0	0	0	0	0	0	0	0	0	0	0	0	0	0	0	0	0	0	0	0	0	0	0	0	0	0	0	0	0	0	0	0	0	0	0	0	0	0	0
0cbd1a6b2992f7c74a1d863013fc6cbc	0	0	0	0	0	0	0	0	0	0	0	0	300	0	0	0	0	0	0	0	0	0	0	0	0	0	0	0	0	0	0	0	0	0	0	0	0	0	0	0	0	0	0	0	0	0	0	0	0
47c3816e040ebd6d76b11ee1e9bebe8c	0	0	0	0	0	0	0	0	0	0	0	0	287	0	0	0	0	21	0	0	0	0	0	0	0	0	0	0	0	0	0	0	0	0	0	0	0	0	0	0	0	0	0	0	0	0	0	0	0
e4f928f6d7e5490687d8c951ae21ad93	0	0	0	0	0	0	0	0	0	0	0	0	0	0	0	0	0	0	0	0	0	0	0	0	0	0	0	0	0	0	0	0	0	0	0	0	0	0	0	0	0	0	0	0	0	0	0	0	0
ea873d8115c2737ef7d3b495d53b94bb	0	0	0	0	0	0	0	0	0	0	0	0	0	0	0	0	0	0	0	0	0	291	0	0	0	20	0	0	0	0	0	0	0	0	0	0	0	0	0	0	0	0	0	0	0	0	0	0	0
ee92e10e7e93d47faef4ab0980f71242	0	0	0	0	0	0	0	0	0	0	0	0	0	0	0	0	0	0	0	0	0	0	0	0	0	0	0	0	0	0	0	0	0	0	0	0	0	0	0	0	0	311	0	0	0	0	0	0	0
002c92d62a1253a1a0ab0419be58173e	0	0	299	0	0	0	0	0	0	0	0	0	0	0	0	0	0	0	0	0	0	0	0	0	0	0	0	0	0	0	0	0	0	0	0	0	0	0	0	0	0	0	0	0	0	0	0	0	0
4e0c71f72320646ab3abc82daa0beb33	0	0	0	0	0	0	0	16	0	0	0	0	0	287	0	0	0	0	0	0	0	0	0	0	0	0	0	0	0	0	0	0	0	0	0	0	0	0	0	0	0	0	0	0	0	0	0	0	0
db6ba8fba8050fe0c0280415eddee752	0	0	0	0	0	0	0	0	0	0	25	0	0	0	0	0	0	0	0	284	0	0	0	0	0	0	0	0	0	0	0	0	0	0	0	0	0	0	0	0	0	0	0	0	0	0	0	0	0
cc0347e5b9a131e4c4e835b1b5b5092b	0	0	0	0	0	10	0	0	0	0	0	0	0	0	0	0	0	0	0	0	0	10	18	13	33	16	0	0	8	15	0	0	0	0	0	0	0	0	0	8	0	0	0	0	0	0	0	0	0
f7df973197185057bf506561f5ef482f	0	0	0	0	0	0	0	247	45	0	0	0	0	0	0	0	0	0	0	0	0	0	0	0	0	0	0	0	0	0	0	0	0	0	0	0	0	0	0	0	0	0	0	0	0	0	0	0	0
43bbe9c22d230b70518fe1f81ff023e7	0	0	0	0	0	0	0	0	0	0	0	0	0	0	0	0	0	0	0	0	0	0	0	0	0	0	0	0	0	0	0	0	0	0	0	0	0	0	0	0	0	0	0	0	0	0	0	0	0
5be403ee0560a44c0a7e1ce0720e68dc	0	0	0	0	0	0	0	0	0	0	307	0	0	0	0	0	0	0	0	0	0	0	0	0	0	0	0	0	0	0	0	0	0	0	0	0	0	0	0	0	0	0	0	0	0	0	0	0	0
44d2683aa2624e2a45beb3f67eeab081	0	0	306	0	0	0	0	0	0	0	0	0	0	0	0	0	0	0	0	0	0	0	0	0	0	0	0	0	0	0	0	0	0	0	0	0	0	0	0	0	0	0	0	0	0	0	0	0	0
e3671b30acc2b02f82c275e7c51d5913	0	0	0	0	0	0	0	0	0	0	0	0	0	0	0	0	0	0	0	0	0	0	305	0	0	0	0	0	0	0	0	0	0	0	0	0	0	0	0	0	0	0	0	0	0	0	0	0	0
4d4e3b41d6f325d605ca84567123ea64	0	0	0	0	0	0	0	0	0	0	0	0	0	0	0	0	0	0	0	0	0	0	0	0	0	0	0	0	0	0	0	0	0	0	0	0	0	0	0	0	0	0	0	0	0	0	0	0	0
fcd41251d8fb42ce02966ec3f322b183	0	0	86	44	72	0	66	0	0	0	0	21	0	0	0	0	0	0	0	0	0	0	0	0	0	0	0	0	0	0	0	0	0	0	0	0	0	0	0	0	0	0	0	0	0	0	0	0	0
af64ee29b402e418e39f92ebf60cafc8	0	0	0	0	0	0	0	0	0	0	0	0	0	0	0	0	0	0	0	0	0	220	16	63	0	5	0	0	0	0	0	0	0	0	0	0	0	0	0	0	0	0	0	0	0	0	0	0	0
2b6dd95e744f5fc1e3df4e97bba0be41	0	0	0	0	0	0	0	0	0	0	0	0	0	0	0	0	4	0	0	0	0	0	0	0	0	0	7	269	0	0	0	0	0	0	0	0	7	0	0	0	0	0	0	0	0	0	0	3	0
08c681b63977ab74313d4cd280877a0c	0	0	0	0	0	0	0	0	0	0	0	0	0	0	0	0	0	0	0	0	259	0	0	0	0	0	0	36	0	0	0	0	0	0	0	0	0	0	0	0	0	0	0	0	0	0	0	0	0
bb927e7034e28cfdf1066341ca5e9841	0	0	0	0	0	0	0	0	0	6	4	0	115	158	0	0	0	0	0	0	0	0	0	0	0	0	0	0	0	0	0	0	0	0	19	0	0	0	0	0	0	0	0	0	0	0	0	0	0
4bc9fa98834cc1798bc74de8e4c17950	0	0	0	0	0	0	0	0	0	0	0	0	0	0	0	0	0	0	0	0	0	0	0	0	0	0	17	0	0	0	0	0	0	0	0	8	0	256	0	0	0	0	0	0	0	3	0	0	0
40e5f6b64a545e7a90aeb1190ccbb1de	0	0	0	0	0	0	0	0	0	0	0	0	0	0	0	0	0	0	0	0	0	0	0	0	0	0	0	0	0	0	0	0	0	0	0	0	0	0	0	0	0	0	0	301	0	0	0	0	0
4bfe433f48f73e43b61f3fac649b3279	0	0	0	0	0	0	0	4	0	0	0	0	19	0	0	0	0	0	0	0	0	0	0	0	0	31	15	143	0	21	0	0	0	0	0	0	6	3	0	23	0	19	0	0	0	0	0	0	0
52bd1feeac5efc5df74f23c67dc30552	0	0	0	0	0	0	0	0	0	0	0	0	0	0	0	0	0	0	0	0	0	0	0	0	0	0	0	0	0	300	0	0	0	0	0	0	0	0	0	0	0	0	0	0	0	0	0	0	0
470dcf5755340922909d9e11d17a9b38	0	0	0	0	0	0	0	0	0	0	0	0	0	0	0	0	0	0	0	0	0	0	0	0	0	0	0	0	0	10	0	0	0	0	0	0	0	0	0	0	290	0	0	0	0	0	0	0	0
2ba576a2c5261e20b91ec28441bba464	0	0	0	16	273	0	0	0	0	0	0	0	0	0	0	0	0	0	0	0	0	0	0	0	0	0	0	0	0	0	0	0	0	0	0	0	0	0	0	0	0	0	0	0	10	0	0	0	0
2e6c1dba2afdca115215600e181ec60e	0	0	0	0	0	0	0	0	0	0	0	0	0	0	0	0	0	0	0	2	285	3	0	0	0	0	0	0	0	0	0	0	0	0	0	0	0	0	0	0	0	0	0	0	0	0	0	0	0
9365a771d755dcb74a4626f39d04eb9d	0	0	0	0	0	0	0	0	0	0	0	0	0	0	0	0	0	0	0	0	280	0	0	0	0	0	0	0	0	0	0	0	0	0	0	0	0	0	0	0	0	0	0	0	0	0	0	0	0
21f91aedec38699c0ff75bd8e626ac6a	0	0	0	0	0	0	0	0	0	0	0	0	0	0	0	0	0	0	0	0	0	36	0	0	0	0	0	262	0	0	0	0	0	0	0	0	0	0	0	0	0	0	0	0	0	0	0	0	0
84c145c1eb0138bd081b2081c7ef8da8	0	0	0	0	0	0	0	0	0	0	0	0	0	0	0	0	0	0	0	0	0	0	298	0	0	0	0	0	0	0	0	0	0	0	0	0	0	0	0	0	0	0	0	0	0	0	0	0	0
12e6afe43330082f662d8a3273a70835	0	0	0	0	0	0	0	0	0	0	0	0	0	0	0	0	0	0	0	0	0	0	0	0	0	0	27	0	0	0	0	0	0	71	0	0	0	0	0	0	0	0	0	70	74	0	0	0	0
357a3926f79e11859f2df1c87424fb7c	0	0	0	0	0	0	0	0	0	63	24	35	0	0	0	0	14	32	0	0	0	0	0	0	0	0	0	33	0	0	0	0	0	0	0	0	0	0	0	62	0	0	10	0	0	0	0	0	0
085ef9a08c5c818651d34309e8b3a39c	0	0	0	0	0	0	0	0	0	0	0	0	0	0	0	0	0	0	0	0	0	0	0	0	283	0	0	0	0	0	0	0	0	0	0	0	0	0	0	0	0	0	0	0	0	0	0	0	0
7dfd6cf238e1722084ddf6bc06817854	296	0	0	0	0	0	0	0	0	0	0	0	0	0	0	0	0	0	0	0	0	0	0	0	0	0	0	0	0	0	0	0	0	0	0	0	0	0	0	0	0	0	0	0	0	0	0	0	0
e0b840f76a46d7f3ce7a0efdbad5a923	0	0	0	0	0	0	0	0	0	0	0	0	0	0	0	0	0	0	0	0	0	0	0	0	0	0	0	0	0	0	0	0	0	0	0	0	0	0	0	0	0	0	0	0	0	0	0	0	0
e030da96f4615bd704e12855eb280e30	0	0	0	0	9	0	0	0	0	0	0	0	0	0	0	0	0	0	0	0	0	4	0	0	0	0	0	0	0	0	0	0	37	0	0	0	0	0	0	0	0	0	0	52	193	0	0	0	0
fafb75ce5ece0a93ab29e693d63a7d2e	0	0	0	0	0	0	0	0	0	0	0	0	0	0	0	0	0	0	0	0	0	0	0	0	0	0	0	0	0	0	0	0	0	0	0	0	0	0	0	0	0	0	0	0	0	0	0	0	0
c12ffca1b6c9300a07a115abaa567d70	0	0	0	124	21	0	0	122	0	0	0	0	0	0	0	0	0	0	0	0	0	0	0	0	0	0	0	0	0	0	0	0	0	0	0	0	0	0	0	0	0	0	0	21	3	0	0	0	0
27a37b3201f3b9ed4e65e888b85b832c	0	0	0	0	0	0	0	0	0	0	0	15	0	0	0	0	0	0	0	0	0	0	15	0	0	0	0	0	0	0	0	0	8	256	0	0	0	0	0	0	0	0	0	0	0	0	0	0	0
2f5e7af077739cb8ca4ff0e3e84b42ea	0	0	0	0	0	0	0	0	0	0	0	0	0	0	0	0	0	0	0	5	0	0	284	0	0	0	0	0	0	0	0	0	0	5	0	0	0	0	0	0	0	0	0	0	0	0	0	0	0
f69e92ea519bfbec5bdf6490ac044b15	0	12	0	0	83	0	52	78	38	0	0	0	0	0	0	0	0	0	0	0	0	0	0	0	0	0	0	0	0	0	0	0	0	0	0	0	0	0	0	0	0	0	0	0	0	0	0	0	0
331221148a20afa1d25184ab7806f80d	0	0	0	0	0	0	0	0	0	0	0	0	0	0	0	0	0	0	0	0	0	0	0	0	293	0	0	0	0	0	0	0	0	0	0	0	0	0	0	0	0	0	0	0	0	0	0	0	0
ac96c6920ccf0ec9757b556bd7399d5e	0	0	0	0	0	0	0	0	0	0	0	0	0	0	0	0	0	0	0	0	0	0	0	0	0	0	0	0	0	290	0	0	0	0	0	0	0	0	0	0	0	0	0	0	0	0	0	3	0
360890a85ace9e9ee4ec92c8bac04579	0	0	0	0	0	0	0	0	0	0	0	0	0	0	0	0	0	0	0	0	0	0	0	0	0	0	0	0	0	0	0	0	0	0	0	0	0	0	0	0	0	0	0	0	0	0	0	0	0
633033774108da18f6bdcfc0a7678c70	0	0	0	0	0	0	0	0	0	0	0	0	0	0	0	0	0	0	0	0	0	0	0	0	0	0	0	0	0	0	0	0	0	0	0	0	0	0	0	0	0	0	0	0	0	0	41	0	0
ee666d37826c986855083af12658c1b7	0	0	0	0	0	0	0	0	0	0	121	0	0	0	170	0	0	0	0	0	0	0	0	0	0	0	0	0	0	0	0	0	0	0	0	0	0	0	0	0	0	0	0	0	0	0	0	0	0
bd4f18b86aca233a7cdf413a76a0d559	0	0	0	0	0	0	0	0	0	0	0	0	0	0	0	0	0	0	0	0	0	0	0	0	0	0	0	0	0	0	0	0	0	0	0	0	0	0	0	0	0	0	0	0	0	0	0	0	0
242df1a85e23b9b8cbcd13a387e62cca	0	0	0	0	0	0	0	9	0	0	0	0	0	0	0	0	0	0	0	0	0	0	0	0	0	0	0	0	0	3	0	0	0	0	0	0	0	0	0	31	57	25	0	0	77	0	0	0	16
9d8b20c9c29e5c7b705855dcd19426d9	0	0	0	0	0	0	0	0	0	0	0	0	0	0	0	0	0	0	0	0	0	0	0	0	0	0	32	221	0	0	0	0	0	0	0	0	3	0	0	0	0	0	0	0	0	0	0	0	0
ce12807d3fd82743aeb749e4ed5ac9e9	271	0	0	0	0	0	0	0	0	0	0	0	0	0	0	0	0	0	0	0	0	0	0	0	0	0	0	0	0	0	0	0	0	0	0	0	0	0	0	0	0	0	0	0	0	0	0	0	0
4eb8d548cfb67d4a6947e250604607b6	0	0	0	0	0	0	0	0	0	0	0	0	0	0	0	0	0	0	0	0	0	0	0	0	0	0	11	0	264	0	0	0	0	0	0	0	0	0	0	0	0	0	0	0	0	0	0	0	0
d93f690948989c17a4b27ec030975f08	0	0	0	0	0	0	0	0	0	0	0	0	0	0	0	0	0	0	0	0	0	0	0	0	0	0	0	0	0	0	0	0	0	0	0	0	0	0	0	0	0	0	289	0	0	0	0	0	0
5845d4c5df53a4da17921b2070247acd	0	0	0	0	0	0	0	0	0	0	0	0	0	0	0	0	0	0	0	0	0	0	0	0	0	0	0	0	0	0	0	0	0	0	0	0	0	0	0	0	0	0	0	0	0	0	0	0	0
e81e1dc85900f01b87cd5b2ddc3b4d2a	0	132	39	0	16	54	24	0	0	0	0	0	0	0	0	0	0	0	0	0	0	0	0	0	0	0	0	0	0	0	0	0	0	0	0	0	0	0	0	0	0	0	0	0	0	0	0	0	0
235a56442b6232f7adc76a234ae26b8c	0	0	0	0	0	0	0	0	0	0	0	0	0	0	0	0	0	0	0	0	0	283	0	0	0	0	0	0	0	0	0	0	4	0	0	0	0	0	0	0	0	0	0	0	0	0	0	0	0
965fc814632b0a26f20abbb94dce2d3a	0	0	0	0	0	0	0	0	0	0	10	54	19	145	3	0	0	51	0	0	0	0	0	0	0	0	0	0	0	0	0	0	0	0	0	0	0	0	0	0	0	0	0	0	0	0	0	0	0
a0c88a5edb708f0ff3cbd8019d758296	0	0	0	0	0	0	0	0	0	0	0	0	2	0	0	0	4	0	0	0	0	76	0	0	0	0	0	0	0	0	91	0	10	0	18	0	0	0	0	0	0	12	73	0	0	0	0	0	0
30ab4a3fa727da7fef179574dee87b5f	0	0	0	0	0	0	0	0	0	0	0	0	0	0	0	0	0	0	0	0	0	0	0	0	0	0	0	0	0	0	0	0	108	0	178	0	0	0	0	0	0	0	0	0	0	0	0	0	0
7902a69089f69b1838947eac2af665ce	0	0	0	0	0	0	0	0	0	0	0	0	0	0	0	0	0	4	0	0	0	0	5	0	0	0	4	0	0	0	0	0	0	0	3	0	0	0	0	0	0	90	0	0	0	2	4	0	0
ebb50cc2c53075cc5277dbd31158596e	0	0	0	274	11	0	0	0	0	0	0	0	0	0	0	0	0	0	0	0	0	0	0	0	0	0	0	0	0	0	0	0	0	0	0	0	0	0	0	0	0	0	0	0	0	0	0	0	0
9ec8f6e81bab759ad80b1ea85b6b6884	0	0	0	0	0	0	0	0	0	0	0	0	0	0	0	0	0	0	0	0	0	0	0	0	0	0	0	0	0	0	0	0	0	0	0	0	0	284	0	0	0	0	0	0	0	0	0	0	0
ea69ee6a0102f3d443299aaef75f45c3	163	116	0	0	0	0	0	0	0	0	0	0	0	0	0	0	0	0	0	0	0	0	0	0	0	0	0	0	0	0	0	0	0	0	0	0	0	0	0	0	0	0	0	0	0	0	0	0	0
5d95c6e56244bbc42f5b4af7cf6ab077	0	0	0	0	0	0	0	2	0	0	0	0	0	0	0	0	0	0	0	0	0	0	0	0	0	0	0	0	0	0	0	0	0	0	0	0	0	0	0	0	0	0	0	0	0	0	0	0	0
4bae0ab2637d7709616476c5311975b4	0	0	0	0	0	0	0	0	0	46	0	0	0	0	0	0	0	0	0	0	0	0	0	0	0	0	0	0	0	0	0	0	0	0	0	0	0	0	0	0	0	0	0	0	0	0	0	0	0
d4c9a46ddd34b382709b4d6c5e490605	0	0	0	0	0	0	0	0	0	0	6	0	0	0	0	0	0	0	0	276	0	0	0	0	0	0	0	0	0	0	0	0	0	0	0	0	0	0	0	0	0	0	0	0	0	0	0	0	0
dbb1ce1c8cb2ed25b4fe68149b7828be	0	0	0	0	0	0	0	0	0	0	0	22	0	0	0	0	0	0	0	0	0	0	260	0	0	0	0	0	0	0	0	0	0	0	0	0	0	0	0	0	0	0	0	0	0	0	0	0	0
d4ca1b964a3dc0d4c772669c67a304ab	0	0	0	0	0	0	0	4	209	0	0	0	0	0	0	0	0	0	0	0	0	0	0	0	0	0	0	0	0	0	0	0	0	0	0	0	0	0	0	0	0	0	0	0	0	0	0	0	0
6ea347974ffa0ebc84e5e678fc768269	0	0	0	0	0	0	0	0	0	0	0	0	0	0	0	0	0	0	0	0	0	0	0	0	0	0	0	0	0	0	0	0	0	0	0	0	0	0	47	70	0	0	89	0	0	0	0	0	0
135404f6dc1a7b3e5b5c32bae2a022ff	0	0	0	0	0	0	0	0	0	0	0	0	0	0	0	0	0	0	0	0	0	0	0	0	0	0	0	0	0	0	0	0	0	0	0	0	0	0	0	0	0	0	0	0	0	0	0	0	0
d591d69933f80f7b00d94b42d1b7b014	0	0	0	0	0	0	0	0	0	0	0	0	0	0	0	0	0	0	0	0	0	202	0	0	0	0	0	0	0	78	0	0	0	0	0	0	0	0	0	0	0	0	0	0	0	0	0	0	0
7a3292472f344c3c09b6730e5c7d8935	0	0	0	0	0	0	0	0	0	0	0	0	0	0	0	0	0	0	0	0	0	0	0	0	278	0	0	0	0	0	0	0	0	0	0	0	0	0	0	0	0	0	0	0	0	2	0	0	0
31ac01f034872d7b9085441c5bd09402	0	0	0	0	0	0	0	0	0	0	0	231	0	24	0	0	0	18	0	0	0	0	0	0	0	0	0	0	0	0	0	0	0	6	0	0	0	0	0	0	0	0	0	0	0	0	0	0	0
3013145c14b817f9f69623cb33874e62	0	0	0	0	0	0	0	0	0	0	0	0	276	0	0	0	0	0	0	0	0	0	0	0	0	0	0	0	0	0	0	0	0	0	0	0	0	0	0	0	0	0	0	0	0	0	0	0	0
6d5089af5dc6fe5823ae5f5c83d14470	0	0	0	0	0	0	0	0	0	0	0	0	0	0	0	0	0	0	0	0	0	0	0	0	0	0	0	0	0	0	0	0	0	0	0	0	0	0	0	0	0	0	0	0	0	0	0	0	0
f1b689ef7d0db7b0d303e9c9206ee5ad	0	0	0	0	0	0	0	0	0	0	0	0	0	0	0	0	0	0	0	0	129	0	0	0	0	0	24	0	0	0	0	0	0	0	0	0	0	0	0	0	0	0	10	0	0	0	0	0	0
4f2b358c184196f310bf92bce5cc2863	0	0	0	0	0	0	0	0	0	0	0	0	0	0	0	0	0	0	0	0	0	0	277	0	0	0	0	0	0	0	0	0	0	0	0	0	0	0	0	0	0	0	0	0	0	0	0	0	0
2ea1408ab94d439e5a50048e2d21031e	0	0	0	0	0	0	0	0	0	0	0	0	0	0	0	0	0	0	0	0	0	0	0	0	0	0	0	0	0	0	0	0	0	0	0	0	0	0	0	0	0	0	0	0	277	0	0	0	0
fbbcc517fafd181c20b116938708c2cb	0	0	0	0	0	0	0	0	0	0	255	0	0	0	0	0	0	0	0	21	0	0	0	0	0	0	0	0	0	0	0	0	0	0	0	0	0	0	0	0	0	0	0	0	0	0	0	0	0
9c8753c73738b6907f4e5c01650956d0	0	0	0	0	0	0	0	0	0	0	0	0	0	0	0	0	0	0	0	0	0	0	0	0	0	0	11	246	0	0	0	0	0	0	0	0	0	0	0	0	0	0	0	0	0	0	0	0	0
500c1c155312a576aef8780ec0cd9fc6	0	0	0	0	0	0	0	0	0	0	243	0	0	0	0	0	0	0	0	31	0	0	0	0	0	0	0	0	0	0	0	0	0	0	0	0	0	0	0	0	0	0	0	0	0	0	0	0	0
a342bbf3061528c16a75d01229378060	0	0	0	0	0	0	0	0	0	0	0	0	0	0	0	0	0	0	0	0	0	0	0	0	0	0	0	0	0	0	4	0	0	0	0	0	0	0	0	95	78	0	0	0	0	0	0	0	60
5abb3a966b263df5519994e434485e83	0	0	0	0	0	0	0	0	0	0	0	0	0	0	0	0	0	0	0	0	0	0	0	0	0	0	0	0	0	0	0	0	0	0	0	0	0	0	0	0	0	0	0	0	274	0	0	0	0
5762bb51c1061fc097251d522ce14146	0	0	0	0	0	0	0	0	0	66	185	0	0	0	0	0	0	0	8	14	0	0	0	0	0	0	0	0	0	0	0	0	0	0	0	0	0	0	0	0	0	0	0	0	0	0	0	0	0
e214dd79c025fcd860f5ef5dbb50637e	0	0	0	0	0	0	0	0	0	37	0	0	0	0	0	9	35	79	0	113	0	0	0	0	0	0	0	0	0	0	0	0	0	0	0	0	0	0	0	0	0	0	0	0	0	0	0	0	0
f0bd2a7c6bd8e3f2b6cb29498c2b520f	0	0	0	0	0	0	0	0	0	0	0	0	0	0	0	0	0	0	0	0	0	0	0	0	0	0	0	0	0	4	0	0	0	0	0	0	0	0	257	0	0	0	12	0	0	0	0	0	0
81ba052f6dfd90d4a0ebda38d38181f7	248	0	0	0	0	0	0	0	0	0	0	0	0	0	0	0	0	0	0	0	0	0	0	0	0	0	0	0	0	0	0	0	0	0	0	0	0	0	0	0	0	0	0	0	0	0	0	0	0
facc17804d7b48db06d328960b1d162f	0	0	0	0	0	0	0	0	0	0	0	0	0	0	0	0	0	0	0	259	0	0	0	0	0	0	0	0	0	0	0	0	0	0	0	0	0	0	0	0	0	0	0	0	0	0	0	0	0
404f0a626fd5b608eb9e83c59577644f	0	0	0	0	215	0	0	0	0	6	0	0	0	0	0	0	0	0	0	0	0	0	0	0	0	0	0	28	0	0	0	0	0	0	0	0	0	0	0	0	0	0	0	0	22	0	0	0	0
9b08c7c2570071e5859cd71ddc760072	0	0	0	0	0	0	0	7	0	0	0	0	0	0	0	0	0	0	0	0	0	0	0	0	0	0	0	0	0	0	0	0	0	0	0	0	0	0	0	0	168	0	54	0	27	0	0	0	0
a11c95fd4e6ad2291d8b704b70d32916	0	0	0	0	0	0	0	0	0	0	0	0	0	0	0	0	0	0	0	0	0	0	0	0	0	0	22	223	0	0	0	0	0	0	0	0	0	0	0	0	0	0	0	0	0	0	0	0	0
0b7664ba197517844bbcd9d15e8af197	0	0	0	0	0	0	0	0	0	0	0	0	0	0	0	0	0	0	0	141	0	0	0	0	0	0	0	0	128	0	0	0	0	0	0	0	0	0	0	0	0	0	0	0	0	0	0	0	0
4f982847195ab67f4210df0afaf75069	0	0	0	0	0	25	0	0	0	0	0	0	0	0	0	0	0	0	0	0	0	0	0	0	0	20	0	0	0	83	9	0	0	0	0	0	0	0	0	27	0	45	0	0	0	0	0	0	0
b52b796e54b67f211a7052c95c54cf42	0	0	0	0	0	0	0	0	0	0	0	0	0	0	0	0	0	0	0	0	0	0	6	0	0	0	0	0	0	0	186	0	14	34	0	0	20	0	0	0	0	0	0	0	0	0	0	0	0
77d4d66cbfaeaaedb1e1b75908ee540b	0	0	0	0	0	0	0	0	0	0	0	0	0	0	0	0	0	0	0	0	0	0	0	0	0	0	0	0	0	0	0	0	0	0	268	0	0	0	0	0	0	0	0	0	0	0	0	0	0
2fd4ab2225fd6c8273ea68e723e7efd6	0	0	0	0	0	0	0	0	0	0	0	0	0	0	0	0	0	0	0	0	0	0	0	0	0	0	0	0	0	0	0	0	0	0	0	0	0	0	0	0	0	0	0	0	268	0	0	0	0
b9878ce9970fd7e3547786e2ae92804d	0	0	0	0	0	0	0	0	0	0	0	0	0	0	0	0	0	0	0	0	0	0	0	0	0	0	0	0	0	0	0	0	0	0	0	0	0	0	0	0	0	0	0	0	0	0	0	0	0
ad9c76db518239a385eabcb10f577f36	0	0	0	0	0	0	0	0	0	0	0	0	0	0	0	0	0	0	0	0	0	0	0	0	0	0	0	0	0	0	0	0	0	0	0	0	0	0	0	0	0	0	0	0	0	0	0	0	0
7ccdc618a8bceb89d6855b480639a9f0	0	0	0	0	0	0	0	0	221	0	0	0	0	0	0	0	0	0	0	0	0	0	0	0	0	0	0	0	0	0	0	0	0	0	0	0	0	0	0	0	0	0	0	0	0	0	0	0	0
ca65f7aa56e3b0438975bcffb1979027	0	0	0	267	0	0	0	0	0	0	0	0	0	0	0	0	0	0	0	0	0	0	0	0	0	0	0	0	0	0	0	0	0	0	0	0	0	0	0	0	0	0	0	0	0	0	0	0	0
da81a162139b850712ade668a5baaee6	0	0	0	0	0	0	0	50	0	0	0	0	0	0	0	0	0	0	0	0	217	0	0	0	0	0	0	0	0	0	0	0	0	0	0	0	0	0	0	0	0	0	0	0	0	0	0	0	0
4b744f98fb795b0f8a49f3fe2522859c	0	0	0	0	0	0	0	0	0	18	30	0	0	219	0	0	0	0	0	0	0	0	0	0	0	0	0	0	0	0	0	0	0	0	0	0	0	0	0	0	0	0	0	0	0	0	0	0	0
f5696b520139080cdc3b0c62b8abfb60	0	0	0	0	0	0	0	0	0	0	0	11	0	0	0	0	0	0	0	0	46	0	198	3	4	0	0	0	0	0	0	0	0	0	0	0	0	0	0	0	0	0	0	0	0	0	0	0	0
b6281810b1fc99c8b6b9b9ce27127a05	0	0	0	0	0	0	0	0	0	0	0	0	0	3	0	0	0	0	0	0	0	0	0	0	0	0	0	0	0	0	0	0	0	0	0	0	0	0	0	0	0	0	0	0	0	0	0	0	0
43d106ddd1ac495a7bfbbc71d10ca33d	0	0	0	0	0	0	0	0	0	0	0	0	0	0	0	0	0	0	0	0	0	0	0	0	0	0	0	0	0	0	0	0	0	0	0	0	0	0	0	0	0	266	0	0	0	0	0	0	0
50a12efc9daa6e87b71726ac53e239de	0	0	0	0	0	0	0	0	0	0	0	0	0	0	0	0	0	0	0	0	0	0	0	0	0	0	0	0	0	0	247	0	8	0	0	0	0	0	0	0	0	0	0	0	0	0	0	3	0
ea345ea1de2ff7401746c7ec68d29eee	0	0	0	0	0	0	0	0	0	0	0	0	0	0	0	0	0	0	0	0	0	0	0	0	0	0	0	0	0	0	86	0	0	30	149	0	0	0	0	0	0	0	0	0	0	0	0	0	0
e04e3a887a85a23e9373d6a97c29ba1e	255	0	0	0	0	0	0	0	0	0	0	0	0	0	0	0	0	0	0	0	0	0	0	0	0	0	0	0	0	0	0	0	0	0	0	0	0	0	0	0	0	0	0	0	0	0	0	0	0
8fd64e6bfedb97d989098392f10d5e4d	0	6	0	0	0	0	0	0	0	0	0	0	0	0	0	0	0	0	0	0	0	7	0	0	0	0	0	0	0	0	0	0	0	0	0	7	0	0	0	0	0	0	0	0	0	0	0	0	0
ae8ede57153b78251341ec02d0e34b01	0	110	0	0	15	0	4	24	69	0	0	0	0	0	0	0	0	0	0	0	42	0	0	0	0	0	0	0	0	0	0	0	0	0	0	0	0	0	0	0	0	0	0	0	0	0	0	0	0
aa5dca47db1fa878392120a2c6e79f3a	0	0	0	0	0	0	0	14	0	0	0	0	0	0	0	0	0	0	0	0	0	0	2	0	0	0	16	6	0	0	0	0	0	0	0	0	0	0	15	0	0	0	0	0	0	27	12	0	0
11fb986d6e84a9f3ff29d490dab90c50	0	0	0	0	0	0	0	0	264	0	0	0	0	0	0	0	0	0	0	0	0	0	0	0	0	0	0	0	0	0	0	0	0	0	0	0	0	0	0	0	0	0	0	0	0	0	0	0	0
9b19a9adacc9c8df3f5993a167404828	0	0	0	0	0	0	0	0	0	0	0	130	79	0	0	0	11	33	0	0	0	0	9	0	0	0	0	0	0	0	0	0	0	0	0	0	0	0	0	0	0	0	0	0	0	0	0	0	0
54cfbe56e3ff0acfb29a3fd1b36bb592	0	0	0	0	0	0	0	0	0	0	0	0	0	0	0	0	0	0	0	0	0	0	0	0	0	264	0	0	0	0	0	0	0	0	0	0	0	0	0	0	0	0	0	0	0	0	0	0	0
68e03156dcb5c33c7cac92f4add47e53	0	0	4	0	0	0	0	0	0	0	0	0	0	0	0	0	0	0	0	0	0	0	0	0	0	0	0	0	0	0	0	0	0	0	0	0	0	0	0	0	0	0	0	0	0	0	0	0	0
dd609bbb05f4d6b932f8a75814699442	0	0	0	0	0	0	0	0	0	0	0	0	0	0	0	0	0	0	0	0	0	0	0	0	0	0	0	0	0	0	0	0	0	0	0	0	0	0	0	0	0	0	0	0	0	0	0	0	0
b35cce6c332650c9845e188e143f43a2	0	0	0	0	0	0	0	0	0	0	0	0	0	0	0	0	0	0	0	0	0	0	0	0	0	0	0	0	0	0	0	0	0	0	0	0	0	0	0	0	0	0	0	0	0	0	0	0	0
906480c73ce7091138d008f69c21dc1d	0	0	22	0	162	0	0	78	0	0	0	0	0	0	0	0	0	0	0	0	0	0	0	0	0	0	0	0	0	0	0	0	0	0	0	0	0	0	0	0	0	0	0	0	0	0	0	0	0
a04df09a007e06266c894e4ebfbbf970	0	0	0	0	0	0	0	0	0	0	0	0	0	0	0	0	0	0	0	0	0	0	0	262	0	0	0	0	0	0	0	0	0	0	0	0	0	0	0	0	0	0	0	0	0	0	0	0	0
4aff8c5ea9b20dfa5c06354ba0ddbb55	0	0	0	0	0	0	0	0	0	0	0	0	0	0	0	0	0	0	0	0	0	0	0	0	0	0	0	238	3	0	0	0	0	0	0	0	0	0	0	0	0	0	0	0	0	0	0	0	0
c3d61f235edc595df31fe12d8a12e46e	0	0	0	0	0	0	0	0	0	0	0	0	0	0	0	0	0	0	0	0	0	0	0	0	0	0	0	0	0	15	0	0	0	0	0	0	0	0	238	8	0	0	0	0	0	0	0	0	0
0dc3c1d223b26a2508c4a85aa53f8e0e	0	0	0	0	103	0	0	0	0	0	0	0	0	0	0	0	0	0	0	0	0	0	0	0	0	11	0	0	0	12	17	0	0	0	0	0	0	0	0	30	0	25	0	0	43	0	0	0	0
c6312985eede1449135c4a44f8505d6c	0	0	0	0	0	0	0	0	0	0	0	0	0	0	0	0	0	0	0	0	0	0	0	0	0	0	0	0	0	0	0	0	0	0	0	0	0	0	0	0	44	13	170	0	0	0	0	0	0
107e6efa9a8b8e46a5adfd1578a83c92	0	0	0	34	0	0	38	0	0	187	0	0	0	0	0	0	0	0	0	0	0	0	0	0	0	0	0	0	0	0	0	0	0	0	0	0	0	0	0	0	0	0	0	0	0	0	0	0	0
d478a9b821f7669ed29fd2fae3d40a08	0	0	0	0	0	0	0	0	0	0	0	0	0	0	0	0	0	0	0	0	0	0	0	0	0	0	0	0	0	0	0	0	0	0	0	0	0	0	0	0	0	0	0	0	0	0	0	0	0
e1b33283ed9337dacbac65c05a612e39	0	0	0	0	0	0	0	0	0	13	0	180	40	0	0	7	0	16	0	0	0	0	0	0	0	0	0	0	0	0	0	0	0	0	0	0	0	0	0	0	0	0	0	0	0	0	0	0	0
6239ea919ae0d6ddd02237e370122650	0	0	0	0	0	0	0	0	0	0	0	0	0	0	0	0	0	0	0	0	0	0	0	0	0	0	0	0	0	0	0	0	0	0	0	0	0	0	0	0	0	0	0	256	0	0	0	0	0
eac04243245ccd5b2f91380fe8c99f78	213	0	0	0	0	0	0	0	0	0	0	0	0	0	0	0	0	0	0	0	0	0	0	0	0	0	0	0	0	0	0	0	0	0	0	0	0	0	0	0	0	0	0	0	0	0	0	0	0
9bad8179d839d59b7c182fdb3c8822e6	0	10	215	0	0	0	0	13	11	0	0	0	0	0	0	0	0	0	0	0	0	0	0	0	0	0	0	0	0	0	0	0	0	0	0	0	0	0	0	0	0	0	0	0	0	0	0	0	0
d00422dc5704421329c9130bb4f3c137	0	0	0	0	0	0	0	68	0	0	0	0	0	0	0	0	0	0	0	0	0	0	0	0	0	0	6	7	0	0	0	0	0	0	0	0	0	0	0	0	0	0	0	0	0	0	0	0	0
567e18729ca823c53f6aa8a9aee95c98	0	0	0	0	0	0	0	0	3	0	0	0	0	0	0	0	0	0	0	8	244	0	0	0	0	0	0	0	0	0	0	0	0	0	0	0	0	0	0	0	0	0	0	0	0	0	0	0	0
1aac79999edca5f654506c9b1323f449	39	0	57	0	0	0	33	28	76	0	0	0	0	0	0	0	0	0	0	0	0	0	0	0	0	0	0	0	0	0	0	0	0	0	0	0	0	0	0	0	0	0	0	0	0	0	0	0	0
d039e21353e736a53cbddbb0ac7035ca	0	0	0	0	0	0	0	0	0	0	0	0	0	0	0	0	0	0	0	0	0	0	0	0	0	0	24	0	0	0	0	0	0	0	0	0	0	0	0	0	0	0	0	0	0	0	0	0	0
8f7fb2eb08e532260dbbf13546209cc5	0	0	0	5	26	0	11	18	25	0	0	0	0	0	0	0	0	0	0	0	0	0	0	0	0	0	0	0	0	0	0	0	0	0	0	0	0	0	0	0	0	0	0	0	0	0	0	0	0
28b1416986bf00669bffac8b90706e60	0	0	0	0	0	0	0	0	0	0	0	0	0	0	0	0	0	0	0	0	0	0	0	0	0	0	0	0	0	244	0	0	0	0	0	0	0	0	0	7	2	0	0	0	0	0	0	0	0
d33a7105b3d059c3349d0e147390fa4a	230	0	0	3	0	0	0	0	0	0	0	0	0	0	0	0	0	0	0	0	0	0	0	0	0	0	0	0	0	0	0	0	0	0	0	0	0	0	0	0	0	0	0	0	0	0	0	0	0
e7bd3c462a7dea250cad39d1bb713286	0	14	0	0	0	0	0	0	0	0	0	0	0	0	0	0	0	0	0	0	0	0	0	0	124	0	0	0	0	0	0	0	0	0	0	0	0	0	0	0	0	7	102	0	0	0	0	0	0
90de69520e6a19f77b3b441f426b9cc5	0	0	0	0	0	0	0	0	0	0	0	0	0	0	0	0	0	19	0	0	0	220	0	0	0	0	0	12	0	0	0	0	0	0	0	0	0	0	0	0	0	0	0	0	0	0	0	0	0
ccda3289048868aaaeb9c312041f80b4	0	0	0	0	0	0	0	0	0	0	11	113	31	17	0	0	10	53	5	0	0	0	0	0	0	0	0	10	0	0	0	0	0	0	0	0	0	0	0	0	0	0	0	0	0	0	0	0	0
baea88a71e00ef56ad86f81a931aceca	0	0	0	0	0	0	0	0	0	0	0	0	0	0	0	0	0	0	0	0	0	0	0	42	0	90	0	0	2	0	0	0	0	0	0	0	0	0	0	0	71	0	0	0	45	0	0	0	0
0ef97d3a0bec4f825113cc6bd99f05e2	0	0	0	0	0	0	0	0	0	0	0	0	0	0	0	0	0	0	0	0	0	0	0	0	0	0	0	0	0	0	0	0	0	0	0	0	0	0	0	0	0	0	0	0	0	0	0	0	0
e4de1d457b41a3d38abb350cb1628d57	0	0	0	0	0	0	0	0	0	0	0	0	0	0	0	0	0	0	0	0	0	0	0	0	0	0	0	0	0	0	0	0	0	0	0	0	0	0	0	249	0	0	0	0	0	0	0	0	0
ce9aae152ad12ea531e12848b6aaa470	0	0	0	0	0	0	0	0	0	0	0	0	0	0	0	0	0	0	0	0	0	0	0	0	0	8	0	0	0	0	0	0	0	0	0	0	0	0	0	101	0	75	0	0	0	0	0	0	0
c46aa29f6ae424d351153a74d805888a	80	87	0	0	0	0	0	0	0	0	0	0	0	0	0	0	0	0	29	0	0	0	0	0	0	0	9	22	0	0	0	0	0	0	0	0	0	0	7	0	0	0	0	0	0	0	0	0	0
b1acd87ee0916b87e0b7a788ed88d11e	0	0	0	0	0	0	0	0	0	0	0	0	0	0	0	0	0	0	0	0	0	0	0	0	0	0	0	0	0	0	0	0	0	0	0	0	0	0	0	0	0	0	0	4	0	0	0	0	0
bde82aec74cac60aae6aaf85b81eb258	0	0	15	0	41	0	16	96	17	5	0	0	0	0	0	0	0	26	0	15	0	0	0	0	0	0	0	0	0	0	0	0	0	0	0	0	0	0	0	0	0	0	0	0	9	0	0	0	0
dc6c5fa111f545ba7b8ffc9360db39f4	0	0	0	0	163	0	0	85	0	0	0	0	0	0	0	0	0	0	0	0	0	0	0	0	0	0	0	0	0	0	0	0	0	0	0	0	0	0	0	0	0	0	0	0	0	0	0	0	0
38251d363e3289b0ebe29480832f9dc3	0	0	0	0	0	0	0	0	0	0	0	0	0	0	0	0	0	0	0	0	0	0	0	0	0	0	0	0	0	0	0	0	0	0	0	0	0	0	0	0	0	0	0	0	0	0	0	0	0
20ea84accf4aa040ee740a5b89df483b	0	4	0	0	0	0	0	0	0	0	0	229	0	0	0	0	0	0	0	0	0	0	14	0	0	0	0	0	0	0	0	0	0	0	0	0	0	0	0	0	0	0	0	0	0	0	0	0	0
ae47ff8159664e7ef489b82073c90136	0	0	0	0	0	0	0	0	0	0	0	0	0	0	0	0	0	0	0	0	0	0	73	0	174	0	0	0	0	0	0	0	0	0	0	0	0	0	0	0	0	0	0	0	0	0	0	0	0
fd55b8a7d82ad5a849ba16169bf85e4d	0	0	0	0	0	0	0	0	0	0	0	0	0	0	0	0	0	0	0	0	0	0	0	0	0	0	0	0	0	0	0	0	0	0	0	0	0	0	0	0	0	0	0	0	0	0	0	0	0
b4f8ee6681ee67122382222543b7df7f	0	0	0	0	0	0	0	0	0	0	0	0	0	0	0	0	0	0	0	0	0	0	0	0	0	0	0	0	0	0	0	0	0	0	0	0	0	0	0	0	0	0	0	0	0	0	0	0	0
d6f95fd44d218962d8ed2eb7627246e3	0	0	0	32	0	12	0	86	54	24	0	0	0	0	0	0	0	23	0	0	0	0	0	0	0	0	0	0	0	0	0	0	0	0	0	0	0	0	0	0	0	0	0	0	0	0	0	0	0
2f1de9df55674077fa3fd9938893706c	228	0	0	0	0	0	0	0	0	0	0	0	0	0	0	0	0	0	0	0	0	0	0	0	0	0	0	6	0	0	0	0	0	0	0	0	0	0	0	0	0	0	0	0	0	0	0	0	0
1b584a56abb6eb36aa80865d1028e81f	0	30	10	0	0	0	0	4	0	6	2	15	26	0	0	0	0	0	0	0	0	0	10	0	0	0	41	6	38	0	0	0	0	0	0	0	0	17	0	0	0	0	0	0	0	0	0	0	0
7dafde275042307aa77c2230cce903ad	0	0	0	8	0	0	0	0	0	0	0	0	0	0	0	0	0	0	0	0	0	0	0	0	0	0	0	0	0	0	0	0	0	0	0	0	0	0	0	0	0	0	0	0	0	0	0	0	0
eaa5b41d8628fbcbc48eded5c2da58bc	0	0	7	0	0	0	0	0	0	0	0	0	0	0	0	0	0	0	0	0	0	0	0	0	0	0	0	0	0	0	0	0	0	0	0	0	0	0	0	0	0	0	0	0	0	0	0	0	0
5456a9896217155a283d1aabf503f7c9	0	0	0	0	0	0	0	0	0	0	0	0	0	0	0	0	0	0	0	0	0	0	0	0	0	0	0	0	0	0	0	0	0	0	0	0	0	0	0	0	0	0	0	0	0	0	0	0	0
003fd9ad50bf99955565171f0794104b	0	0	0	0	0	0	0	0	0	0	0	0	0	0	0	0	0	0	0	0	0	0	0	0	0	0	0	0	0	0	0	0	0	0	0	0	0	0	0	0	0	0	0	0	118	124	0	0	0
5fb3a0080503f9529ebf1b31b6ab4318	0	0	0	0	0	0	0	0	0	0	0	0	0	0	0	0	0	0	0	0	0	0	0	0	0	0	0	0	0	0	0	0	0	0	0	0	0	0	0	0	0	0	0	0	0	0	0	0	0
4360403cd3e59f847933844e89565fb8	0	0	0	0	0	0	0	0	0	0	0	0	11	0	0	0	0	0	0	0	0	0	0	0	0	18	0	0	0	0	23	0	0	0	0	0	0	0	0	10	0	20	0	0	0	0	0	0	0
cf1bdfa920b6a3757d2f6a7dafc4cb98	0	0	0	0	0	0	0	0	0	76	0	0	0	80	0	0	0	85	0	0	0	0	0	0	0	0	0	0	0	0	0	0	0	0	0	0	0	0	0	0	0	0	0	0	0	0	0	0	0
90639e6b1fe5edc62317c9319d3e2063	0	0	0	0	0	0	0	0	0	0	0	0	100	4	0	0	0	4	0	0	0	0	0	0	0	0	0	0	0	102	6	0	0	7	0	0	8	0	0	0	0	0	0	0	0	0	0	0	0
5494056df02a1a68b7b1181d9805c961	0	0	0	0	0	0	0	0	0	0	0	0	0	0	0	0	0	0	241	0	0	0	0	0	0	0	0	0	0	0	0	0	0	0	0	0	0	0	0	0	0	0	0	0	0	0	0	0	0
2d8dd03c442a0ba20fdf01d8f6cd52f5	0	0	0	0	0	0	0	0	0	0	0	0	0	0	0	0	0	0	0	0	0	0	0	0	0	0	0	0	0	0	0	0	0	0	0	0	0	0	0	0	0	0	0	0	0	0	0	0	0
9341557951228f5bfc6e326b870f2a23	0	0	0	0	0	0	0	0	0	0	240	0	0	0	0	0	0	0	0	0	0	0	0	0	0	0	0	0	0	0	0	0	0	0	0	0	0	0	0	0	0	0	0	0	0	0	0	0	0
82895725a3761e33309d28bfd80a5562	0	0	0	0	0	0	0	0	0	0	0	0	0	56	0	0	0	0	0	0	0	0	0	0	0	0	0	0	0	6	50	0	0	0	0	0	17	0	0	0	106	0	0	0	0	0	0	0	0
2d0152b0377bfdc35baa0f95cca742c7	0	0	0	0	0	0	0	0	0	0	0	0	0	0	0	0	0	0	0	0	0	0	0	0	0	0	0	0	0	0	0	0	0	0	0	0	0	0	0	0	0	0	0	0	0	0	0	0	0
3ff3cb02d68660cd1fd336ee99da4aed	17	0	211	0	0	0	0	0	0	0	0	0	0	0	0	0	0	0	0	0	0	0	0	0	0	0	0	0	0	0	0	0	0	0	0	0	0	0	0	0	0	0	0	0	0	0	0	0	0
eb55c9ed4de86f3253259652b4435104	0	0	0	0	0	0	0	0	0	0	0	0	0	0	0	0	0	0	0	0	0	0	0	0	0	0	0	0	0	0	0	0	0	0	0	0	0	0	0	0	0	0	0	9	0	0	0	0	0
192cb7a0e655f79e6d434b03b6a6d08c	0	0	0	0	98	0	58	82	0	0	0	0	0	0	0	0	0	0	0	0	0	0	0	0	0	0	0	0	0	0	0	0	0	0	0	0	0	0	0	0	0	0	0	0	0	0	0	0	0
85bd1c9d040bc13a4526b16a8d23b260	0	0	0	0	0	0	0	0	0	0	3	0	0	0	0	0	0	0	0	222	0	0	0	0	0	0	0	13	0	0	0	0	0	0	0	0	0	0	0	0	0	0	0	0	0	0	0	0	0
5a226ca8f2f453d70240bec989e3373c	0	9	21	83	11	0	37	0	0	0	0	0	0	0	14	55	0	0	0	0	0	0	0	0	0	0	0	0	0	0	0	0	0	0	0	0	0	0	0	0	0	0	0	0	0	0	0	0	0
c3085b5ed7d628caa3e42be5f994879b	0	0	0	0	0	0	0	0	0	0	0	0	0	0	0	0	0	0	0	0	0	0	0	0	0	0	0	0	0	0	0	0	0	0	0	0	0	0	0	0	0	0	0	0	0	0	0	0	0
55e68ae024bad5fdc0632752ddb93206	0	35	0	0	0	0	34	103	0	0	30	35	0	0	0	0	0	0	0	0	0	0	0	0	0	0	0	0	0	0	0	0	0	0	0	0	0	0	0	0	0	0	0	0	0	0	0	0	0
1da367d97cf7d12fcfa2db00bc463650	0	0	0	0	0	0	0	0	0	0	0	0	0	0	0	0	0	0	0	0	0	0	0	0	0	0	0	0	0	0	0	0	0	237	0	0	0	0	0	0	0	0	0	0	0	0	0	0	0
0d5fac3014859a0bcafd2a4fb066169e	0	0	0	0	0	0	0	0	0	0	0	0	0	0	0	0	0	0	0	0	4	0	0	0	0	0	0	0	0	0	0	0	0	0	0	0	0	0	0	0	0	0	0	0	0	0	0	0	0
256171a2eb13d5bfb097707ffa4e3726	0	0	0	0	0	0	0	0	0	0	0	0	0	0	0	0	0	0	0	0	0	231	0	0	0	0	0	0	0	0	0	0	5	0	0	0	0	0	0	0	0	0	0	0	0	0	0	0	0
82a77efa7fc74c3f8f4049225c8c1d05	0	0	0	0	0	0	0	0	0	0	0	0	0	0	0	0	0	0	0	0	0	0	236	0	0	0	0	0	0	0	0	0	0	0	0	0	0	0	0	0	0	0	0	0	0	0	0	0	0
bdfeeb8c678c1930aadfa5b236e7f243	0	0	0	0	0	0	0	0	0	51	0	25	150	0	0	0	0	0	0	0	0	0	0	0	0	0	0	0	0	0	0	0	0	0	0	0	0	0	0	0	0	0	0	0	0	0	0	0	0
a9bb0bef800db82b357990ce6d921c92	0	0	0	0	0	0	0	0	0	0	0	0	0	0	0	0	0	0	0	0	0	0	0	0	0	0	0	0	0	0	0	0	0	0	0	0	0	0	0	0	0	18	0	0	23	0	0	0	0
0ee5b60f77aea676c754f6e0d35de6d1	0	0	0	0	0	0	0	0	0	0	0	0	0	0	0	0	0	0	0	0	0	0	0	0	0	0	0	0	0	12	0	0	0	0	0	0	0	0	222	0	0	0	0	0	0	0	0	0	0
2abc6f2c2c14cf9590ccc86f1c4a281f	0	0	0	0	0	0	0	0	0	0	0	0	0	0	0	0	0	0	0	0	0	0	0	0	0	0	0	0	0	0	0	0	0	0	0	0	0	0	0	0	0	0	0	0	0	0	0	0	0
d29292ad8b4fbf9d8f91887a3ad9fd36	0	0	0	0	0	0	0	0	0	0	0	0	0	0	0	0	0	0	0	0	0	0	0	0	0	0	0	0	0	0	0	0	0	0	0	0	0	0	0	227	0	0	0	0	0	0	6	0	0
3c6386155d1c4ced04de920fae54ed20	0	0	0	0	0	0	0	0	0	0	0	0	0	0	0	0	0	0	0	0	0	0	0	0	0	0	0	0	0	0	0	0	0	0	0	0	0	0	0	0	0	0	0	0	0	0	0	0	0
faac369a9e445010e378a41e33129910	0	0	0	0	0	0	0	0	0	0	0	0	0	0	0	0	0	0	0	0	0	0	0	0	0	0	0	0	0	0	0	0	0	0	0	0	0	0	0	0	0	0	0	0	0	0	0	0	0
adb5239a25c2ab6912da4676e0c86963	0	0	0	0	0	0	0	0	0	0	0	0	9	0	223	0	0	0	0	0	0	0	0	0	0	0	0	0	0	0	0	0	0	0	0	0	0	0	0	0	0	0	0	0	0	0	0	0	0
07f53d78ec79765f29de93f657b6d79b	231	0	0	0	0	0	0	0	0	0	0	0	0	0	0	0	0	0	0	0	0	0	0	0	0	0	0	0	0	0	0	0	0	0	0	0	0	0	0	0	0	0	0	0	0	0	0	0	0
7b2f3033218ae03bab9d026092fd4332	0	0	0	0	0	0	0	0	0	0	0	0	0	0	0	0	0	0	0	0	0	0	0	0	0	0	0	0	0	0	0	0	0	0	0	0	0	0	0	0	0	0	0	0	231	0	0	0	0
e95c523a306b1545465e1e23ecb2817a	0	0	0	0	0	0	0	0	0	0	0	0	0	0	0	0	0	0	0	0	0	0	0	0	0	0	0	0	0	0	0	0	0	0	0	0	0	0	0	0	0	0	0	0	26	205	0	0	0
68887b535c5ad118623c1a56a05be73d	0	0	0	0	7	8	0	89	0	0	0	0	0	0	0	0	0	126	0	0	0	0	0	0	0	0	0	0	0	0	0	0	0	0	0	0	0	0	0	0	0	0	0	0	0	0	0	0	0
bc978ae2ffb6370d4c2707b66611f0f7	0	0	0	0	0	0	0	0	0	0	9	0	7	0	33	0	0	0	0	0	0	0	0	0	0	0	32	0	0	0	0	0	0	0	0	13	0	4	0	0	0	0	0	0	0	0	0	0	0
843c655c67819834ff8df6b4817a04fe	0	0	0	0	0	0	0	0	0	0	0	11	0	0	0	0	0	0	0	0	0	0	153	5	0	0	0	0	0	0	0	0	0	12	0	0	0	0	0	0	0	0	0	0	49	0	0	0	0
e33f88e7256b2853d720b9d369b3caea	0	0	0	0	0	0	0	0	0	0	0	0	0	0	0	0	0	0	0	0	0	0	0	0	0	0	0	0	0	230	0	0	0	0	0	0	0	0	0	0	0	0	0	0	0	0	0	0	0
09ef68c8a53b2362af3f888d072d429f	0	0	0	0	0	0	0	0	0	0	0	0	0	0	0	0	0	0	0	0	0	0	0	0	0	0	0	0	0	0	0	0	0	0	0	0	0	0	0	0	0	0	0	0	0	0	0	0	0
d31dfe575f37abe59cce64d8adec631e	229	0	0	0	0	0	0	0	0	0	0	0	0	0	0	0	0	0	0	0	0	0	0	0	0	0	0	0	0	0	0	0	0	0	0	0	0	0	0	0	0	0	0	0	0	0	0	0	0
e86350d0ccbd4f0bb1f760d6d31c9d01	0	0	0	0	0	0	0	0	0	0	0	0	0	0	0	0	0	0	0	0	0	0	0	0	0	0	0	0	0	0	0	0	0	0	0	0	0	0	0	0	0	0	0	0	0	229	0	0	0
e4e4205865a11c7f486b19c94bb01407	0	0	0	0	0	0	0	0	0	0	0	0	0	0	0	0	0	0	0	0	0	228	0	0	0	0	0	0	0	0	0	0	0	0	0	0	0	0	0	0	0	0	0	0	0	0	0	0	0
4397b8e335acf0d2911fc6617865477f	0	0	0	0	0	0	0	0	0	0	0	0	0	0	0	0	0	0	0	0	0	0	0	0	0	0	0	0	0	0	0	0	0	0	0	0	0	0	0	0	0	0	0	0	0	0	0	0	0
a5c5cd504f51531818d1cc05edf712df	0	0	0	0	0	0	0	0	0	57	0	0	162	0	0	0	0	0	0	0	0	0	0	0	0	0	0	0	0	0	0	0	0	0	0	0	0	0	0	0	0	0	0	0	0	0	0	0	0
edd422ebe2e0672a12f55ed57b400dc4	0	0	0	0	0	0	0	0	0	0	0	0	0	0	227	0	0	0	0	0	0	0	0	0	0	0	0	0	0	0	0	0	0	0	0	0	0	0	0	0	0	0	0	0	0	0	0	0	0
da9f8d606d7e70547eb7a14bf02ff7bc	0	0	0	0	0	0	0	0	0	0	0	0	0	0	0	0	0	0	0	0	0	0	0	227	0	0	0	0	0	0	0	0	0	0	0	0	0	0	0	0	0	0	0	0	0	0	0	0	0
1baefa8e4472634ee65e82a126c6ebe7	0	0	0	0	0	0	0	0	0	0	0	0	0	0	0	0	0	0	0	0	0	0	0	0	0	0	0	0	0	0	0	0	0	0	0	0	0	0	0	0	0	0	0	0	135	92	0	0	0
fe776e90b5ef32f70549d8e5180c8a8a	193	0	0	0	0	0	0	0	0	0	0	0	0	0	0	0	0	0	0	0	0	0	0	0	0	0	0	0	0	0	0	0	0	0	0	0	0	0	0	0	0	0	0	0	0	0	0	0	0
5d37e773d82e13c72f76bd399337f56e	0	0	0	0	0	0	0	0	0	0	0	0	0	0	0	0	0	0	0	0	0	0	0	0	0	0	0	0	0	0	0	0	0	0	0	0	0	0	0	0	0	0	0	0	0	0	0	0	0
11943ad8099547e50e35967382f0369b	0	0	0	0	0	0	0	0	0	0	0	0	0	0	0	0	0	0	0	0	0	0	0	0	0	0	0	0	0	0	0	0	0	0	0	0	0	0	0	0	0	0	0	0	0	0	0	0	0
cd13b9f145dfac1d73554256acac2f76	0	9	0	0	0	0	31	50	0	0	0	45	28	0	0	14	20	11	0	0	0	13	0	0	0	0	0	0	0	0	0	0	0	0	0	0	0	0	0	0	0	0	0	0	4	0	0	0	0
4195580b85dfe0f71b5ed706adc6b897	0	0	0	0	0	0	0	55	0	0	0	0	0	0	0	0	0	0	0	0	0	0	0	0	0	0	0	0	0	0	0	0	0	0	0	0	0	0	0	52	0	35	9	14	43	0	0	0	0
41713ab6c71b6e6e1a175d5d8c863867	0	0	0	0	0	0	0	0	0	0	0	0	0	0	0	0	0	0	0	0	225	0	0	0	0	0	0	0	0	0	0	0	0	0	0	0	0	0	0	0	0	0	0	0	0	0	0	0	0
97845eb64d723785ecd60379192c035f	0	0	0	0	0	0	0	0	0	0	0	0	0	0	0	0	0	0	0	0	0	0	0	0	215	0	0	0	0	0	0	0	0	0	0	0	0	0	0	0	0	0	0	0	0	0	0	0	0
a82ef82fbba2842c2dd1f390b25d7538	0	0	0	0	0	0	0	0	0	0	0	0	0	0	0	0	0	0	0	0	0	0	0	0	0	0	0	0	0	0	0	0	0	0	0	0	0	0	0	0	0	0	0	0	0	0	0	0	0
409b0fd6f4334af42e22f820ee8b4d88	0	0	218	0	0	0	0	0	0	0	0	0	0	0	0	0	0	0	0	0	0	0	0	0	0	0	0	0	0	0	0	0	0	0	0	0	0	0	0	0	0	0	0	0	0	0	0	0	0
7098498bada097d54617c38d203a3494	0	0	0	0	0	0	0	0	0	0	224	0	0	0	0	0	0	0	0	0	0	0	0	0	0	0	0	0	0	0	0	0	0	0	0	0	0	0	0	0	0	0	0	0	0	0	0	0	0
d1c78ce23412360af27d1b40657682d7	0	0	0	0	0	0	0	0	0	0	2	0	0	0	0	0	0	0	0	222	0	0	0	0	0	0	0	0	0	0	0	0	0	0	0	0	0	0	0	0	0	0	0	0	0	0	0	0	0
71307b7ae07e7080ceb8f9b071a8abb8	0	45	23	8	29	0	24	39	41	0	0	0	0	0	0	0	0	0	0	0	0	0	0	0	0	0	0	0	0	0	0	0	0	0	0	0	0	0	0	0	0	0	0	0	0	0	0	0	0
596db44085ac4f04aa398ec756b857c1	10	0	0	0	0	0	0	0	0	0	0	0	0	0	0	0	0	0	0	0	0	0	0	0	0	0	0	0	0	0	0	0	0	0	71	0	0	0	0	0	0	0	0	0	0	0	0	0	0
1e3e76080fab32697395c798fd0fefba	34	0	0	0	0	5	0	25	55	0	0	30	0	12	0	0	0	10	0	0	0	0	0	0	0	0	0	0	0	0	0	0	0	0	0	0	0	0	0	0	0	0	0	0	0	0	0	0	0
a016203abb36c1b3cd1b16deb9ee0b05	0	0	0	0	0	0	0	0	0	0	0	0	0	0	0	0	0	0	0	0	0	0	0	0	0	0	0	0	0	0	0	0	0	0	0	0	0	0	0	0	0	0	0	0	0	0	0	0	0
c577d24f03185ea2376452b9cfe88d11	0	0	0	0	19	87	0	0	21	23	0	0	47	0	0	0	0	24	0	0	0	0	0	0	0	0	0	0	0	0	0	0	0	0	0	0	0	0	0	0	0	0	0	0	0	0	0	0	0
a1b7325233f0f6097d1f433c6c62f364	0	0	0	0	0	0	0	5	0	0	0	0	0	0	0	0	0	0	0	0	0	0	0	0	0	0	0	0	0	0	0	0	0	0	0	0	0	0	0	0	0	0	0	0	0	0	0	0	0
065e214591c81fecfaad183bd6df2894	0	0	0	0	0	0	0	0	0	0	0	0	0	0	0	0	5	0	0	0	0	216	0	0	0	0	0	0	0	0	0	0	0	0	0	0	0	0	0	0	0	0	0	0	0	0	0	0	0
a78b3838117dc93c3e544af3c1866c48	0	0	0	0	0	0	0	0	0	0	0	0	0	0	0	0	0	0	0	0	0	0	0	0	0	0	0	0	0	0	0	0	0	0	0	0	0	0	0	0	0	0	0	0	0	0	0	0	0
7398dc38d52b4985be42a178f759565a	0	0	0	139	0	0	0	0	0	0	62	0	0	0	0	0	0	0	0	0	0	0	0	0	0	0	0	0	0	0	0	0	0	0	0	0	0	0	0	0	0	0	0	7	0	0	0	0	0
eabb021903e08fbfb6017717a0d4c59f	0	220	0	0	0	0	0	0	0	0	0	0	0	0	0	0	0	0	0	0	0	0	0	0	0	0	0	0	0	0	0	0	0	0	0	0	0	0	0	0	0	0	0	0	0	0	0	0	0
51af163313902b6508bc744c9e4d2bfa	0	0	0	0	0	0	0	0	0	0	27	0	0	173	0	0	20	0	0	0	0	0	0	0	0	0	0	0	0	0	0	0	0	0	0	0	0	0	0	0	0	0	0	0	0	0	0	0	0
4b6a5b115968e0f2e3cf5ce3764208e7	0	0	0	0	0	0	0	0	0	0	0	48	0	144	0	0	0	0	28	0	0	0	0	0	0	0	0	0	0	0	0	0	0	0	0	0	0	0	0	0	0	0	0	0	0	0	0	0	0
29670cda080a36acbaa1ee71377aa34e	0	0	0	0	0	0	0	0	0	0	0	0	0	0	0	0	0	0	0	0	0	0	0	0	0	0	0	215	0	0	0	0	0	0	0	0	5	0	0	0	0	0	0	0	0	0	0	0	0
14cc0a824288a4d870a47396fd7044df	0	0	0	0	0	0	0	0	0	0	0	214	0	0	0	0	0	0	0	0	0	0	0	0	0	0	0	0	0	0	0	0	0	5	0	0	0	0	0	0	0	0	0	0	0	0	0	0	0
f3f24937b7c29e2e88b9caa33ebde098	0	0	0	0	0	0	0	0	0	0	0	0	0	218	0	0	0	0	0	0	0	0	0	0	0	0	0	0	0	0	0	0	0	0	0	0	0	0	0	0	0	0	0	0	0	0	0	0	0
f44d23ed638ebaffc7eae7f71d721047	0	0	0	0	0	0	0	0	0	0	0	0	0	0	0	0	0	0	0	0	0	0	0	0	0	0	0	0	0	113	105	0	0	0	0	0	0	0	0	0	0	0	0	0	0	0	0	0	0
9ce324fc4abbfc26101387e5f9b774aa	0	0	0	0	0	0	0	0	0	0	0	0	0	0	0	0	0	0	0	0	0	0	0	0	0	0	0	0	0	0	0	0	0	0	0	0	0	0	0	0	131	0	0	0	0	0	0	0	0
06666d0add43285bef8cd3333a40dd42	0	16	0	0	0	0	0	0	10	17	0	39	17	0	0	0	0	4	0	0	0	0	114	0	0	0	0	0	0	0	0	0	0	0	0	0	0	0	0	0	0	0	0	0	0	0	0	0	0
5a6da1a721e252bfe3338970b7e9aab1	0	0	0	0	0	0	0	0	0	0	0	0	0	0	0	0	0	0	0	0	0	29	0	74	114	0	0	0	0	0	0	0	0	0	0	0	0	0	0	0	0	0	0	0	0	0	0	0	0
3a7a4dbf6b310094be2f1908ba484346	0	0	0	0	0	0	0	0	0	0	0	0	0	0	0	0	0	0	0	0	0	0	0	0	0	0	0	0	0	0	0	0	0	0	0	0	0	0	0	0	217	0	0	0	0	0	0	0	0
f74deda3f1fb8b8b6bc7e521aee0003a	0	0	0	0	0	0	0	0	0	0	0	0	0	0	0	0	0	0	0	0	0	0	0	0	0	0	0	0	0	0	0	0	0	0	0	0	0	0	0	0	0	0	0	0	0	0	0	0	0
3ca1eaf7d22ba03a6f6c275b934792e8	0	0	189	0	0	0	0	0	0	0	0	0	0	0	0	0	0	0	0	0	0	0	0	0	0	0	0	0	0	0	0	0	0	0	0	0	0	0	0	0	0	0	0	0	0	0	0	0	0
94d0952d8ee681dfb492c3527289c6de	0	0	0	0	0	0	0	0	0	0	0	0	9	189	0	0	0	0	0	3	0	0	0	0	0	0	0	0	0	0	0	0	0	0	0	0	0	0	0	0	0	0	0	0	0	0	0	0	0
7af22374e0a180328a3094524f9c7945	0	0	0	0	0	0	0	0	0	0	0	0	0	0	0	216	0	0	0	0	0	0	0	0	0	0	0	0	0	0	0	0	0	0	0	0	0	0	0	0	0	0	0	0	0	0	0	0	0
78caa01d78a3af5a7caf017cfa164acf	0	0	0	0	0	0	0	0	0	0	0	0	0	0	0	0	0	0	0	0	0	0	0	0	0	0	0	0	216	0	0	0	0	0	0	0	0	0	0	0	0	0	0	0	0	0	0	0	0
4b468e749642167406ac115582c4e148	0	0	0	0	0	62	0	0	0	0	0	0	0	0	0	0	0	0	0	0	0	0	0	0	0	0	0	0	0	0	0	0	0	0	0	0	0	0	0	0	0	0	22	0	0	131	0	0	0
0a100efe6654fe67aa9d5c768ecef841	0	0	0	0	0	0	0	0	0	0	0	0	0	0	0	0	0	0	0	0	0	0	0	0	0	0	0	0	0	0	0	0	0	0	0	0	0	0	0	0	0	0	0	0	0	0	0	0	0
98d88f9afb4f9075bfec19d7a873e259	0	0	0	0	0	0	0	0	0	0	0	0	0	0	0	0	0	0	0	0	0	0	0	0	0	0	0	0	0	0	0	0	0	0	0	0	0	0	0	0	0	0	0	0	0	0	0	0	0
c156b0012b4e92555dea374b6e9417a2	0	0	0	0	0	0	0	0	0	0	0	0	0	0	0	0	0	0	0	0	0	0	0	0	0	0	0	0	195	0	0	0	0	0	0	0	0	0	0	0	0	0	0	0	0	0	0	0	0
c1463d415330f499b1374c41bd7e672d	0	0	0	0	0	0	0	0	0	0	0	0	0	0	0	0	0	0	0	0	0	0	0	0	0	0	0	0	0	0	0	0	0	0	0	0	0	0	0	0	0	0	0	0	0	214	0	0	0
8cb7e984a0e1c135d2dbc8105a5a2b55	0	0	0	0	0	0	0	0	0	0	0	0	0	0	0	0	0	0	0	0	0	0	0	0	0	0	0	0	0	0	0	0	0	0	0	0	0	0	0	0	0	0	0	0	0	0	0	0	0
09c27aa2ae6f84f05b87a7ae0686c2c5	0	0	0	0	0	0	0	0	0	0	0	0	0	0	0	0	0	0	0	0	0	0	0	0	0	0	0	0	0	0	0	0	0	0	0	0	0	0	0	0	0	0	0	0	0	0	0	0	0
2d675245ff68ad4c83ff2158409f1182	195	0	0	0	0	9	0	0	0	0	0	0	0	0	0	0	0	0	0	0	0	0	0	0	0	0	0	0	0	0	0	0	0	0	0	0	0	0	0	0	0	0	0	0	0	0	0	0	0
c796ce628a5a55b4b93980f5e2367cd7	0	0	0	0	0	0	0	0	0	0	0	0	0	0	0	0	0	0	0	0	0	0	0	0	0	0	0	0	0	0	0	0	0	0	0	0	0	0	0	0	0	0	0	0	0	0	0	0	0
8023ba579901a6e3612ff6a683aeb8cc	0	0	0	0	0	0	0	0	8	0	0	0	0	0	0	0	0	0	0	0	0	0	0	0	0	0	30	0	0	0	0	0	0	0	0	12	0	0	0	0	0	0	0	0	0	0	0	0	0
da997c2a31d13787aa272e57b36d50c9	0	0	0	0	0	0	0	0	0	0	0	0	0	0	0	0	0	0	0	0	0	0	0	0	0	0	0	0	0	0	4	0	0	0	0	0	0	0	0	0	208	0	0	0	0	0	0	0	0
4b7d1315b97ad2366618256d0dc5f553	0	0	0	0	0	0	0	0	0	0	0	0	0	0	0	0	0	0	0	0	0	0	0	0	0	0	0	0	0	0	0	0	0	0	0	0	0	0	210	2	0	0	0	0	0	0	0	0	0
2d5fbab2d4ec0f849db393b8ec4931c9	0	0	0	8	0	0	0	0	0	0	0	0	0	0	0	0	0	0	0	0	0	0	0	0	0	0	0	0	0	0	0	0	0	0	0	0	0	0	0	0	0	0	0	10	0	0	0	0	0
64ed1672ec5babaca6e34cf094cc52bf	0	0	0	0	0	0	0	0	0	0	0	0	0	0	0	0	0	211	0	0	0	0	0	0	0	0	0	0	0	0	0	0	0	0	0	0	0	0	0	0	0	0	0	0	0	0	0	0	0
d419c32107b684580196b84e280ccce8	0	0	0	0	0	0	0	0	0	0	0	0	0	0	0	0	0	0	0	0	0	4	0	0	207	0	0	0	0	0	0	0	0	0	0	0	0	0	0	0	0	0	0	0	0	0	0	0	0
c5f5536a2f0cd9db18307973e0d1d035	0	0	0	0	0	0	0	0	0	0	0	0	0	0	0	0	0	0	0	0	0	0	0	37	174	0	0	0	0	0	0	0	0	0	0	0	0	0	0	0	0	0	0	0	0	0	0	0	0
aa9d5c7da7103474166e446527b9697f	0	0	0	0	0	0	0	0	0	0	0	0	0	0	0	0	0	0	0	0	0	0	0	0	0	0	0	0	0	0	0	0	0	0	0	0	0	0	0	0	0	0	0	0	0	0	0	0	0
a09d2652d79fc47bd7ca5c643a1698a9	0	0	0	0	0	0	0	0	0	136	0	0	0	0	0	0	0	74	0	0	0	0	0	0	0	0	0	0	0	0	0	0	0	0	0	0	0	0	0	0	0	0	0	0	0	0	0	0	0
b9cf63a8d4b2bb62e3b3cd69afa595d8	0	0	0	0	0	0	0	0	0	0	0	0	0	0	0	0	0	0	0	210	0	0	0	0	0	0	0	0	0	0	0	0	0	0	0	0	0	0	0	0	0	0	0	0	0	0	0	0	0
9b0318e10335de3224655d10d3d3d9be	0	0	0	0	0	0	0	0	0	0	0	0	0	0	0	0	0	0	0	0	210	0	0	0	0	0	0	0	0	0	0	0	0	0	0	0	0	0	0	0	0	0	0	0	0	0	0	0	0
351e26bd30647fa5fdfeba2f11ede412	0	0	0	0	0	0	0	0	0	0	0	0	0	0	0	0	0	0	0	0	0	210	0	0	0	0	0	0	0	0	0	0	0	0	0	0	0	0	0	0	0	0	0	0	0	0	0	0	0
a332a91a4c5d3044f30124fb0da1e60a	0	0	0	0	0	0	0	0	0	0	0	0	0	0	0	0	0	0	0	0	0	0	0	0	0	0	0	0	0	0	0	0	0	0	0	0	0	0	0	0	0	0	0	0	0	0	0	0	0
35ecd15663780c905b48197636514978	77	0	0	0	0	0	0	0	0	0	18	0	0	0	0	0	0	0	0	15	0	0	0	0	0	0	5	31	0	57	0	0	0	0	0	0	0	0	0	0	0	0	0	0	0	0	0	0	0
4353878746c9b39f0395c8d149c71cf0	0	0	0	0	0	0	0	0	0	0	0	0	0	0	0	0	0	0	0	0	0	0	0	0	0	0	0	0	0	0	0	0	0	0	0	0	0	0	0	0	0	0	0	0	0	0	0	0	0
2aa02593f5df2d8260cd15b495cc30f1	0	0	0	4	0	0	0	0	0	0	0	0	0	0	0	0	0	0	0	0	0	0	0	0	0	0	0	0	0	0	0	0	0	0	0	0	0	0	115	0	0	0	0	90	0	0	0	0	0
0c3419f9906250a1b252454d1784f025	0	0	0	0	11	0	0	0	0	0	0	0	0	0	0	0	0	0	0	198	0	0	0	0	0	0	0	0	0	0	0	0	0	0	0	0	0	0	0	0	0	0	0	0	0	0	0	0	0
f6d3c3a7b5bb656415d1b79323ead3ef	0	0	0	0	0	0	0	0	0	0	0	0	0	0	0	0	0	25	0	0	27	130	0	6	0	0	0	0	0	0	0	0	0	0	0	0	0	0	0	0	13	0	0	0	0	0	0	0	0
35e5c2976873bfabb6592c78652c76c9	0	0	0	0	0	0	0	0	0	0	0	0	0	0	0	0	0	0	0	0	0	0	0	0	0	0	0	0	0	0	0	0	0	0	209	0	0	0	0	0	0	0	0	0	0	0	0	0	0
bcb1211240952ca72dc7458c7a395f33	0	0	0	0	0	0	0	0	0	0	0	0	0	0	0	0	0	0	0	0	0	0	0	0	0	0	0	0	0	0	0	0	0	0	0	0	0	0	0	0	0	0	0	0	0	0	0	0	0
ca84a740bf636983b1d805d57f32bdd5	116	0	0	0	0	6	0	0	0	0	0	0	0	0	0	0	0	0	0	0	0	0	0	0	0	0	0	0	0	0	0	0	0	0	0	0	0	0	0	0	0	0	0	0	0	0	0	0	0
ffe9ac4b8aa1cef6455b12c6d53a7550	0	208	0	0	0	0	0	0	0	0	0	0	0	0	0	0	0	0	0	0	0	0	0	0	0	0	0	0	0	0	0	0	0	0	0	0	0	0	0	0	0	0	0	0	0	0	0	0	0
f34a4060142cd39dc8cfce058fbd33ff	0	0	0	0	0	0	25	154	23	0	0	0	0	0	0	0	0	0	0	0	0	0	0	0	0	0	0	0	0	0	0	0	0	0	0	0	0	0	0	0	0	0	0	0	0	0	0	0	0
81d974c5e91127f64ca6e046894ef1a8	0	0	0	0	0	0	0	0	0	0	0	0	0	0	0	0	0	0	0	0	0	0	0	0	0	0	0	0	0	0	0	0	0	0	0	0	0	0	0	0	0	0	0	0	0	0	0	208	0
5efac187faf9bcc1273af3ef60f98207	0	0	0	0	0	0	0	0	0	0	0	0	0	0	0	0	0	0	0	0	0	0	0	0	0	0	0	0	0	0	0	0	0	0	0	0	0	0	0	0	0	0	0	0	0	0	0	0	0
627b4687af9f453ba3528cb4ffd719c1	0	0	0	0	0	0	0	0	0	0	0	0	10	0	197	0	0	0	0	0	0	0	0	0	0	0	0	0	0	0	0	0	0	0	0	0	0	0	0	0	0	0	0	0	0	0	0	0	0
0e1f44dc223e2d550414aded9621379e	0	0	0	0	0	0	0	0	0	0	0	0	0	207	0	0	0	0	0	0	0	0	0	0	0	0	0	0	0	0	0	0	0	0	0	0	0	0	0	0	0	0	0	0	0	0	0	0	0
bd5e7eaeab9f59424ec6947089b8aebd	0	0	0	0	0	0	0	0	0	0	0	0	0	0	0	0	0	0	0	0	0	0	206	0	0	0	0	0	0	0	0	0	0	0	0	0	0	0	0	0	0	0	0	0	0	0	0	0	0
173e917b1fb1e0f1ad812053dd375370	0	0	0	0	0	0	0	0	0	0	0	0	0	0	0	0	0	0	0	0	0	0	0	0	0	0	0	0	0	0	0	0	25	0	0	0	0	0	0	0	0	0	0	44	137	0	0	0	0
1dd59657c809dcbc0d981e96c67105f1	11	0	0	0	0	0	0	0	0	0	0	0	0	0	0	0	0	0	0	0	0	0	0	0	0	0	0	0	0	0	0	0	0	0	0	0	0	0	0	0	0	0	0	0	0	0	0	0	0
e840cd3bf07427d5ba171a7eca820417	0	0	0	0	0	0	0	0	0	35	0	0	0	0	0	0	0	0	0	0	64	103	0	0	0	0	0	0	3	0	0	0	0	0	0	0	0	0	0	0	0	0	0	0	0	0	0	0	0
4c2cf612be8c342e7b2f359a64e606f0	0	0	0	0	0	0	0	0	0	0	0	0	0	0	0	0	0	25	0	0	0	0	0	0	0	0	20	0	0	0	0	0	0	0	0	13	0	0	0	0	0	0	0	0	0	0	0	0	0
afa956e08eeb9e3a561780bd61dd81c5	0	0	0	0	0	0	0	0	0	0	0	0	0	0	0	0	0	0	0	0	7	0	182	0	0	0	0	0	0	0	0	0	0	11	0	0	0	0	0	0	0	0	0	0	0	0	0	0	0
7cd5a706946f3594ceba5e95c7f1af89	0	0	0	0	0	0	0	0	0	0	0	0	0	0	0	0	0	0	0	0	0	0	0	0	0	0	0	0	0	0	0	0	0	0	0	0	0	0	0	0	0	0	0	0	0	0	0	0	0
1913d1899383e89ffdf104ecc147e969	0	0	0	0	0	0	0	0	0	0	0	0	0	0	0	0	0	0	0	0	0	0	0	0	0	0	0	0	0	0	0	0	0	0	0	0	0	0	0	0	0	0	0	13	0	0	0	0	0
43470d6cc2cae7ecd47a99b5d1aca94b	0	0	0	0	0	0	0	0	0	0	9	0	0	0	0	0	0	0	0	194	0	0	0	0	0	0	0	0	0	0	0	0	0	0	0	0	0	0	0	0	0	0	0	0	0	0	0	0	0
c761d66409867b799fa5680bf707ea0b	0	0	0	0	0	0	0	0	0	0	0	27	0	176	0	0	0	0	0	0	0	0	0	0	0	0	0	0	0	0	0	0	0	0	0	0	0	0	0	0	0	0	0	0	0	0	0	0	0
edf6b1f1c641f8d2ec053d24bc72e30f	0	0	0	0	0	0	0	0	0	0	0	0	0	199	0	0	0	0	0	0	0	0	0	0	0	0	0	0	0	0	0	0	0	0	0	0	0	0	0	0	0	0	0	0	0	0	0	0	0
e276f5a7f38013db59cb8f9056976551	0	11	12	0	166	0	4	0	0	0	0	0	0	0	0	0	0	0	0	0	0	0	0	0	0	0	0	0	0	0	0	0	0	0	0	0	0	0	0	0	0	0	0	0	9	0	0	0	0
d1b8d7e335185a5c69601fbcdf528c52	0	0	0	0	0	0	0	0	0	0	0	0	0	0	0	0	0	0	0	0	0	0	0	0	0	0	0	0	0	0	0	0	0	0	202	0	0	0	0	0	0	0	0	0	0	0	0	0	0
3d0114f0fa4929da5f4db0258436194b	0	0	0	0	17	0	0	0	0	0	0	0	0	0	0	0	0	0	0	0	0	0	0	0	0	0	0	0	0	0	0	0	0	0	0	0	0	0	0	0	0	0	0	13	171	0	0	0	0
426ad4b8f495339c2be6cdbabdc42629	0	0	0	0	0	0	0	0	0	0	0	0	0	0	0	0	0	0	0	0	0	0	0	0	0	0	0	186	0	0	0	0	0	0	0	0	0	0	0	0	0	0	0	0	0	0	0	0	0
ab43da2d3fc7594e7fd6b3dcf2209a15	0	0	0	0	0	0	0	0	0	0	0	0	0	0	0	0	0	0	0	0	0	0	0	0	0	0	0	0	0	197	0	0	0	0	0	0	0	0	4	0	0	0	0	0	0	0	0	0	0
6125f387506f69362d19ad747bc251b0	0	0	0	0	0	0	0	0	0	0	0	0	0	0	0	0	0	0	0	0	0	0	0	0	0	0	0	0	0	0	0	0	0	0	0	0	0	0	0	0	0	0	0	0	201	0	0	0	0
2b0df00f42d416a15b5c845ed5d869ee	0	0	0	0	0	20	0	0	0	0	0	0	12	9	0	0	0	0	0	0	0	0	0	0	0	10	0	0	0	41	0	0	0	0	0	32	0	0	0	15	0	0	0	0	0	0	0	0	0
bd6253f82a1767254b9cf1893c39af15	0	0	0	0	0	0	0	0	0	0	0	0	0	0	0	0	0	0	0	0	0	0	0	0	0	0	0	0	0	0	0	0	19	11	0	0	0	0	0	0	0	0	0	35	135	0	0	0	0
205fb686ec282dbd5ab0104091648a8e	0	0	0	0	0	0	0	0	0	0	0	0	0	0	0	0	0	0	0	0	0	0	0	0	0	0	0	0	0	0	0	0	0	0	0	0	0	0	0	0	0	0	0	0	0	0	200	0	0
0c4b86bacbffe7cf000a1d410d33b344	0	0	0	0	0	0	0	0	0	0	0	0	0	0	54	0	0	0	0	0	0	0	0	0	0	0	0	0	0	0	0	0	0	0	0	0	0	0	0	0	0	0	0	0	0	0	0	0	0
a48915c0f86d81dead8731ea6f9cbafe	0	0	0	0	0	0	0	0	0	0	0	0	0	0	0	0	0	0	0	0	0	0	0	0	0	0	0	0	0	0	0	0	0	0	0	0	0	0	0	0	0	0	0	0	0	0	0	0	0
4b038fe3a57605396c094c5e0ea90f11	0	23	0	0	0	0	0	0	0	0	0	0	0	0	0	0	0	0	0	0	0	0	0	0	0	0	11	0	0	0	0	0	147	0	0	0	0	0	0	0	0	0	0	0	0	0	0	0	0
7d306bea6eaaec04977f51ada59a1833	0	0	0	0	0	0	0	0	0	0	0	0	0	0	0	0	0	0	0	0	0	0	0	0	0	0	0	0	0	0	0	0	199	0	0	0	0	0	0	0	0	0	0	0	0	0	0	0	0
014741778f4ebcaaa4f8363cdd903f5a	0	0	30	18	66	0	37	30	17	0	0	0	0	0	0	0	0	0	0	0	0	0	0	0	0	0	0	0	0	0	0	0	0	0	0	0	0	0	0	0	0	0	0	0	0	0	0	0	0
f20694dca0957efc99a3e1f0873731f7	0	0	0	0	0	0	0	0	0	12	155	4	13	0	0	0	0	0	0	14	0	0	0	0	0	0	0	0	0	0	0	0	0	0	0	0	0	0	0	0	0	0	0	0	0	0	0	0	0
c0a025ce9dd108c14497e31e13ee1177	0	0	0	0	0	0	0	0	0	0	0	0	0	198	0	0	0	0	0	0	0	0	0	0	0	0	0	0	0	0	0	0	0	0	0	0	0	0	0	0	0	0	0	0	0	0	0	0	0
0cab3381032c461e9d46231a63f132bc	0	0	0	0	0	0	0	0	0	0	0	0	0	0	0	0	0	0	0	0	198	0	0	0	0	0	0	0	0	0	0	0	0	0	0	0	0	0	0	0	0	0	0	0	0	0	0	0	0
e09054c89038ebe2ccffacd06e07339d	0	0	0	0	0	0	0	0	0	0	0	0	0	0	0	0	0	0	0	0	0	0	0	0	0	0	4	0	0	0	0	0	0	0	0	5	0	171	0	0	0	0	0	0	0	0	0	0	0
99e2028dbfe85b3af31c310c6b62858d	0	0	0	0	0	0	0	0	0	0	0	0	0	0	0	0	0	0	0	0	0	0	0	0	0	0	0	196	0	0	0	0	0	0	0	0	0	0	0	0	0	0	0	0	0	0	0	0	0
2172274af1cfb666dddc8014d3f098d5	0	0	0	0	0	0	0	0	0	0	0	0	0	0	0	0	0	0	0	0	0	0	0	0	0	0	0	0	0	145	47	0	0	0	0	0	0	0	0	5	0	0	0	0	0	0	0	0	0
80cd5be9141955a3cb72225123bd533b	0	0	0	0	0	0	0	0	0	0	0	0	0	0	0	0	0	0	0	0	0	0	0	0	0	0	0	0	0	0	0	0	0	0	0	0	0	0	0	0	0	0	0	0	0	0	0	6	0
0dfac1f5ef300dca196b0a709dc7d76a	0	0	0	0	0	0	0	0	0	0	0	6	0	0	0	0	0	0	0	0	0	0	179	0	0	0	0	0	0	0	0	0	0	11	0	0	0	0	0	0	0	0	0	0	0	0	0	0	0
5d9c812257b6076d42bb02a378ddaddb	0	0	0	0	0	0	0	0	0	0	0	0	0	0	0	0	0	0	0	0	0	0	0	0	0	0	0	0	0	0	0	0	0	0	0	0	0	0	0	0	0	0	0	0	0	0	0	0	0
7bb6e2a4259939a5bbc75575e37c169e	0	68	0	0	0	0	11	23	0	0	0	0	0	0	0	0	0	0	0	0	0	0	0	0	0	0	0	0	0	0	0	0	0	0	0	0	0	0	0	0	0	0	0	2	91	0	0	0	0
5ce63b2001e5ed864c47aef2c90abc20	0	0	0	0	7	0	0	0	0	0	0	0	0	0	0	0	0	0	0	0	0	4	0	0	0	0	0	0	0	0	0	0	20	0	0	0	0	0	0	0	0	0	0	52	112	0	0	0	0
f7f76cdefd1709f673de9a73ed42c74e	0	0	0	0	0	15	0	0	3	0	0	0	122	26	0	21	0	0	0	0	0	0	0	0	0	0	0	4	0	0	0	0	0	0	0	0	0	0	0	0	0	0	0	0	0	0	0	0	0
b6a7fd05d8728f22848af976d275b197	0	0	0	0	0	0	0	0	0	0	0	0	0	0	0	0	0	0	0	0	0	191	0	0	0	0	0	0	0	0	0	0	4	0	0	0	0	0	0	0	0	0	0	0	0	0	0	0	0
b1f3feee1dcaab7082a81885d16947dc	0	0	0	0	0	0	0	0	0	0	0	0	0	0	0	0	0	0	0	0	0	0	0	195	0	0	0	0	0	0	0	0	0	0	0	0	0	0	0	0	0	0	0	0	0	0	0	0	0
2b3f3336961159bad1178ef96adc0efe	0	0	0	0	0	0	0	0	0	0	0	0	0	0	0	0	0	0	0	0	0	0	0	0	0	0	0	0	0	65	130	0	0	0	0	0	0	0	0	0	0	0	0	0	0	0	0	0	0
fa4f766b7083d97ce04f29af4366036a	0	0	0	0	0	0	0	0	0	0	0	0	0	0	0	0	0	0	0	0	0	0	0	0	0	0	0	0	0	10	0	0	0	0	0	0	0	0	177	4	0	4	0	0	0	0	0	0	0
e889f981244a64f86faa3fff74d56f35	194	0	0	0	0	0	0	0	0	0	0	0	0	0	0	0	0	0	0	0	0	0	0	0	0	0	0	0	0	0	0	0	0	0	0	0	0	0	0	0	0	0	0	0	0	0	0	0	0
2ca1fd11f86f2125fd6adfd2382462aa	0	0	0	0	0	0	0	0	0	0	0	0	0	0	0	0	0	0	0	0	0	0	0	0	0	0	0	0	0	70	46	0	0	0	0	66	12	0	0	0	0	0	0	0	0	0	0	0	0
557dfc8bb00f3bb41952d6d2311eaee6	0	0	0	0	0	0	0	0	0	0	0	0	0	0	0	0	0	0	0	0	0	0	0	0	0	0	0	0	0	0	0	0	0	0	0	0	0	0	0	0	0	0	0	0	0	0	0	0	0
e50931add596ab322ea222a56e325059	0	47	0	0	0	0	0	0	0	0	61	11	0	0	0	0	0	0	0	8	0	0	0	0	0	0	0	66	0	0	0	0	0	0	0	0	0	0	0	0	0	0	0	0	0	0	0	0	0
5c684b40c972b40251f5bb3c3b52c532	0	0	0	0	0	0	0	0	0	49	0	0	0	0	0	0	0	0	0	0	0	0	0	0	0	0	0	0	0	0	0	0	0	0	0	0	0	0	0	0	0	138	0	0	0	0	0	0	0
bcffcc1bbe0214fb08430098a5a8091f	21	0	0	0	0	0	0	0	0	0	0	0	12	0	0	0	0	0	0	0	0	0	25	0	95	0	0	0	0	0	0	0	0	0	0	0	0	0	0	23	0	0	0	0	0	0	0	0	0
c5f37f9db304ce818ea21752d9eff998	0	0	0	0	0	0	0	0	0	0	0	0	0	0	0	0	0	0	0	0	0	0	0	0	0	0	0	0	0	0	0	0	0	0	0	0	0	0	0	0	0	0	0	0	0	0	0	0	0
c9fd8476de2d884069d0637e2dc27f82	0	0	0	0	0	0	0	0	0	0	0	0	0	0	0	115	0	6	0	0	0	0	0	0	0	0	0	0	0	0	0	0	0	0	0	0	0	0	0	0	0	0	0	0	0	0	0	0	0
301451082097e8004bf97c0c7c12ca49	0	0	0	0	0	0	0	0	0	0	0	0	0	0	0	0	0	0	0	0	0	192	0	0	0	0	0	0	0	0	0	0	0	0	0	0	0	0	0	0	0	0	0	0	0	0	0	0	0
2091f16c20a7c803bba3a0b5fcf9d7cb	0	0	0	0	0	0	0	0	0	0	0	0	0	0	0	0	0	0	0	0	0	0	192	0	0	0	0	0	0	0	0	0	0	0	0	0	0	0	0	0	0	0	0	0	0	0	0	0	0
fd27b0394d66b518e32a1bb4f53ac3e8	0	0	0	0	0	0	0	0	0	0	0	0	0	0	0	0	0	0	0	0	0	0	0	192	0	0	0	0	0	0	0	0	0	0	0	0	0	0	0	0	0	0	0	0	0	0	0	0	0
2003db88ec984bf6dca51601e8ab3f18	0	0	0	0	0	0	0	0	0	0	0	0	0	0	0	0	0	0	0	0	0	0	0	0	0	0	0	0	0	0	0	0	0	0	0	0	0	0	0	0	0	0	0	0	0	0	0	0	0
4625548557a60e4bfb144655232d4a3d	191	0	0	0	0	0	0	0	0	0	0	0	0	0	0	0	0	0	0	0	0	0	0	0	0	0	0	0	0	0	0	0	0	0	0	0	0	0	0	0	0	0	0	0	0	0	0	0	0
d6b94df4e6a1cba374fb391674111dc5	0	188	0	3	0	0	0	0	0	0	0	0	0	0	0	0	0	0	0	0	0	0	0	0	0	0	0	0	0	0	0	0	0	0	0	0	0	0	0	0	0	0	0	0	0	0	0	0	0
ffe65434244ab966a0492fda6cce7f3f	0	0	0	0	14	0	0	0	0	0	0	0	0	0	0	0	0	0	0	0	177	0	0	0	0	0	0	0	0	0	0	0	0	0	0	0	0	0	0	0	0	0	0	0	0	0	0	0	0
680b5cb8fb260851b29873312efcce22	0	0	0	0	0	0	0	0	0	0	0	0	60	0	0	0	0	0	0	0	0	0	0	0	0	41	0	0	0	0	0	0	0	0	0	0	0	0	0	81	0	0	0	0	0	0	0	0	0
293a7a84993fa3592db364f6357ca310	0	0	0	0	0	0	0	0	0	0	0	0	0	0	0	0	0	0	0	0	0	0	0	0	0	0	0	0	184	0	0	0	0	0	0	0	0	0	0	0	0	0	0	0	0	0	0	0	0
0314e1f08cdbb8469f77d0cf81e1f8c2	0	0	0	0	0	0	0	0	0	0	0	0	0	0	0	0	0	0	0	0	0	0	0	0	0	0	0	0	0	0	0	0	191	0	0	0	0	0	0	0	0	0	0	0	0	0	0	0	0
083afdf538df0b6d725e85f8a3e2b106	0	0	0	0	0	0	0	0	0	0	0	0	0	0	0	0	0	0	0	0	0	2	0	0	0	0	0	0	0	0	0	0	68	4	0	0	0	0	0	0	0	0	0	0	104	0	0	0	0
b2ec23cd00168c6f0697bb8811097acf	171	0	0	0	0	0	0	0	0	0	0	0	0	0	0	0	0	0	0	0	0	0	0	0	0	0	0	0	0	0	0	0	0	0	0	0	0	0	0	0	0	0	0	0	0	0	0	0	0
6c51d4faa44e66c9b71914ab4bad37a8	0	0	0	0	0	0	0	0	0	0	0	0	0	0	0	0	0	0	0	0	0	0	0	0	0	0	0	0	0	0	0	0	0	0	0	0	0	0	0	0	0	0	0	0	0	0	0	0	0
2909348242b4ee403fe74b76d78bde87	0	0	0	0	0	0	0	0	0	0	0	0	0	0	0	0	0	0	0	0	0	0	0	0	0	0	0	0	0	0	0	0	0	0	0	0	0	0	0	0	0	0	0	0	39	99	0	0	0
ece5b3bc39b3bcf526d0f4a71370a0a1	0	0	0	51	0	0	53	23	63	0	0	0	0	0	0	0	0	0	0	0	0	0	0	0	0	0	0	0	0	0	0	0	0	0	0	0	0	0	0	0	0	0	0	0	0	0	0	0	0
c4404ff451820fa030813e70b63dc470	0	0	0	0	0	0	0	0	0	0	0	0	0	0	0	0	0	0	0	0	0	0	0	0	0	0	0	0	0	0	0	0	0	0	0	0	0	0	0	0	0	0	0	0	190	0	0	0	0
9765d8fa21a655a5218f802cf7960a10	132	0	0	0	0	0	0	0	0	0	0	0	0	0	0	0	0	0	0	0	0	0	0	0	0	0	0	0	0	0	0	0	0	0	0	0	0	0	0	10	0	0	28	0	0	0	0	0	0
adaf4a77ec7c68c56b694347f4270bec	0	0	0	0	0	0	0	0	0	0	0	0	0	0	0	0	0	0	0	0	0	0	0	0	0	0	0	0	0	0	0	0	0	0	0	0	0	0	0	0	0	0	0	0	0	0	0	0	0
184bed87443fa695dd711a575d51516a	0	0	0	0	0	0	0	0	0	0	0	0	0	0	0	0	0	0	0	0	0	0	0	0	95	0	0	0	0	0	0	0	0	0	0	0	0	0	0	0	0	0	0	8	0	0	0	0	0
d1861389be0fe2706351e2713b1b436b	0	0	0	0	0	0	0	0	0	0	0	0	0	0	189	0	0	0	0	0	0	0	0	0	0	0	0	0	0	0	0	0	0	0	0	0	0	0	0	0	0	0	0	0	0	0	0	0	0
526a6be435400c25dcc0167797f2a9f5	0	0	0	0	0	0	0	0	0	0	0	0	0	0	182	0	0	0	0	0	0	0	0	0	0	0	0	0	0	0	0	0	0	0	0	0	0	0	7	0	0	0	0	0	0	0	0	0	0
9b77d49b8f2ba026afa797a9f57426ca	0	0	0	0	0	0	0	0	0	0	0	0	0	0	0	0	0	0	0	0	0	0	0	0	0	0	0	0	0	0	0	0	0	0	189	0	0	0	0	0	0	0	0	0	0	0	0	0	0
3c93fe3e9775ee6900e7e04684a26179	0	0	0	0	0	0	0	0	0	0	0	0	0	0	0	0	0	0	0	0	0	0	0	0	0	0	0	0	0	0	0	0	0	0	0	0	0	0	0	0	102	53	0	0	0	0	0	0	34
fbd4cc24e40b19f58a490bdd83d47451	0	188	0	0	0	0	0	0	0	0	0	0	0	0	0	0	0	0	0	0	0	0	0	0	0	0	0	0	0	0	0	0	0	0	0	0	0	0	0	0	0	0	0	0	0	0	0	0	0
09094442af15b1854cd0f7184e0ca728	0	0	0	0	0	0	0	0	0	54	0	0	0	0	0	0	0	0	0	0	0	0	0	0	0	0	0	0	0	0	0	0	0	0	0	0	0	0	0	0	0	134	0	0	0	0	0	0	0
fdd0c9872800c1a20887c464ef8af0d4	0	0	0	0	0	0	0	0	0	0	0	0	0	0	0	188	0	0	0	0	0	0	0	0	0	0	0	0	0	0	0	0	0	0	0	0	0	0	0	0	0	0	0	0	0	0	0	0	0
9a6b84da4b6050524e61a52f928751fb	0	0	0	0	0	0	0	0	0	0	0	0	0	0	0	0	0	0	0	0	0	0	0	0	0	0	0	0	0	0	0	0	0	152	0	0	0	0	0	0	0	0	0	0	0	0	0	0	0
a9753226b0a07852ff663b0045ecfd98	0	0	0	0	0	0	0	0	0	0	0	0	0	0	0	0	0	0	0	0	0	0	0	0	0	0	0	0	0	0	0	0	0	0	0	0	0	0	0	0	0	0	0	0	0	0	0	0	0
9cc57c427d2806ad32e15f02cdba89c1	0	33	0	0	41	0	0	27	56	0	0	3	0	8	0	0	0	3	0	0	0	0	0	0	0	0	0	0	0	0	0	0	0	0	0	0	0	0	0	0	0	0	0	0	0	0	0	0	0
79f7527812f90cf2927979d670cd5143	0	51	0	0	0	0	0	0	0	0	0	0	0	0	0	0	0	0	0	16	16	21	49	19	0	0	0	0	0	0	0	0	0	0	0	0	0	0	0	0	0	0	0	0	0	15	0	0	0
c4d31481854cadb82fec40a29b628bc8	0	0	0	0	0	0	0	0	0	0	0	0	0	0	0	0	0	0	0	187	0	0	0	0	0	0	0	0	0	0	0	0	0	0	0	0	0	0	0	0	0	0	0	0	0	0	0	0	0
38559d689d19e2b876287affc86487c0	0	0	0	0	0	0	0	0	0	0	0	0	0	0	0	0	0	0	0	182	0	0	0	0	0	0	0	0	0	0	0	0	0	0	0	0	0	0	0	0	0	0	0	0	0	0	0	0	0
4e9a5df7dbe77fa125b3ecd6e12ffbcd	0	0	0	0	0	0	0	0	0	0	0	0	0	0	0	0	0	0	0	0	0	0	0	0	0	0	0	0	0	0	187	0	0	0	0	0	0	0	0	0	0	0	0	0	0	0	0	0	0
8a933ed81f104e7fb774c2fe4e25fb2c	0	0	0	0	0	0	0	0	0	0	0	0	0	0	0	0	0	0	0	0	0	0	0	0	179	0	0	0	0	0	0	0	0	0	0	0	0	0	0	0	0	0	0	0	0	0	0	0	0
c3625a80e042567dd2ee77f6a769ece1	0	0	0	0	0	0	0	0	0	0	0	0	0	0	0	0	0	0	0	0	0	0	0	0	0	0	0	0	0	0	0	0	0	0	0	0	0	0	0	0	0	0	0	0	0	0	0	0	0
078c215196496a53b5b3d0fbdab33708	0	0	0	0	0	0	0	0	0	0	0	0	0	0	0	0	0	0	0	0	0	0	0	103	0	0	0	0	0	5	0	0	0	0	0	0	0	0	78	0	0	0	0	0	0	0	0	0	0
a5097828d3eb2cabdf9c23f6ebfa0bfc	43	0	0	18	107	0	0	0	0	0	0	0	0	0	0	0	0	0	0	0	0	0	0	0	0	0	0	0	0	0	0	0	0	0	0	0	0	0	0	0	0	0	0	0	7	0	0	0	0
720513e12336972ab8ada250ad9e9752	0	0	0	0	0	0	0	0	0	0	0	0	0	0	0	0	0	0	0	0	0	0	0	0	0	0	0	0	0	0	0	0	0	0	0	0	0	0	0	0	0	31	116	0	0	0	0	0	0
08e2cdbd9f751b74b0690fdb30bf10f7	97	0	0	39	35	0	0	0	0	0	0	0	0	0	0	0	0	0	0	0	0	0	0	0	0	0	0	0	0	0	0	0	0	0	0	0	0	0	0	0	0	0	0	0	0	14	0	0	0
73a46ec26ddd8cd7a4e1409842ab0db8	0	0	0	0	0	0	0	0	0	0	0	4	0	0	0	0	0	0	0	0	0	0	172	0	0	0	0	0	0	0	0	0	0	9	0	0	0	0	0	0	0	0	0	0	0	0	0	0	0
65082c5481280af53285fde4fe99fae4	0	0	0	0	0	0	0	0	0	0	0	0	0	0	0	0	0	0	0	0	0	0	0	0	0	0	0	0	0	0	0	0	0	0	0	0	0	0	0	0	0	0	0	0	0	0	0	0	0
0ebf0d317c1ce2c99708bc913253b37b	0	0	0	0	0	0	0	0	0	0	0	0	0	0	0	0	0	0	0	184	0	0	0	0	0	0	0	0	0	0	0	0	0	0	0	0	0	0	0	0	0	0	0	0	0	0	0	0	0
de8157dc990c85a3d9aff18e9182c5a4	0	0	0	0	0	0	0	0	0	0	0	0	0	0	0	0	0	0	0	133	0	36	0	0	15	0	0	0	0	0	0	0	0	0	0	0	0	0	0	0	0	0	0	0	0	0	0	0	0
8bfb4943ec9144b6e53ddc12a896ad11	0	0	0	0	0	0	0	0	0	0	0	0	0	0	0	0	0	0	0	0	0	0	0	184	0	0	0	0	0	0	0	0	0	0	0	0	0	0	0	0	0	0	0	0	0	0	0	0	0
eb2542cf0a88fddaf35beae84ec56787	0	0	0	0	0	0	0	0	0	0	0	0	0	0	0	0	0	0	0	0	0	0	0	0	0	0	0	0	0	0	0	0	0	0	0	0	0	0	184	0	0	0	0	0	0	0	0	0	0
f7128678fbe1e44584551290ffd29f8c	0	12	0	18	0	88	4	0	26	0	0	0	0	0	0	0	0	17	0	0	0	0	0	0	0	0	0	0	0	0	0	0	0	0	0	0	0	0	0	0	0	0	0	0	0	0	0	0	0
fec958f9a08c11b676119a5e17444aa7	0	0	0	0	0	0	0	0	0	20	0	9	0	0	0	0	0	0	0	0	154	0	0	0	0	0	0	0	0	0	0	0	0	0	0	0	0	0	0	0	0	0	0	0	0	0	0	0	0
39c41ba309b9cbc22ebded3ddf5ed9de	0	0	0	0	0	0	0	0	0	0	0	0	0	0	0	0	0	0	0	180	0	0	0	0	0	0	0	0	0	0	0	3	0	0	0	0	0	0	0	0	0	0	0	0	0	0	0	0	0
2a72500bd26e0759df0e32d4968d0461	0	0	0	0	0	0	0	0	0	0	0	0	0	0	0	0	0	0	0	0	183	0	0	0	0	0	0	0	0	0	0	0	0	0	0	0	0	0	0	0	0	0	0	0	0	0	0	0	0
215ec4f8324c23e0b56014e6fe3097fd	0	0	0	0	0	0	0	0	0	0	0	0	0	0	0	0	0	0	0	0	0	0	0	0	0	0	0	0	0	0	0	0	0	0	0	0	0	0	0	122	0	0	0	0	0	0	36	0	0
36c1486a5031b055395c83d9ca689925	0	0	0	0	0	0	0	0	0	0	0	0	0	0	0	0	0	0	0	0	0	0	0	0	0	0	0	0	0	0	0	0	0	0	0	0	0	0	0	0	0	0	0	0	0	0	0	0	0
9e2f721fb74da9d9edc3fea8c080982b	163	0	0	0	0	0	0	0	0	19	0	0	0	0	0	0	0	0	0	0	0	0	0	0	0	0	0	0	0	0	0	0	0	0	0	0	0	0	0	0	0	0	0	0	0	0	0	0	0
b39ab43afff3b8e468ef487a436a91e5	0	0	0	0	0	0	182	0	0	0	0	0	0	0	0	0	0	0	0	0	0	0	0	0	0	0	0	0	0	0	0	0	0	0	0	0	0	0	0	0	0	0	0	0	0	0	0	0	0
7a9a7a2cde8a456ddaa7c3add2d8dbaa	14	0	0	0	85	0	31	51	0	0	0	0	0	0	0	0	0	0	0	0	0	0	0	0	0	0	0	0	0	0	0	0	0	0	0	0	0	0	0	0	0	0	0	0	0	0	0	0	0
bae02ed32560e67611d89186aa18803d	0	0	0	0	0	0	0	0	0	0	0	0	0	0	0	0	0	0	0	0	0	0	0	0	0	0	0	0	0	0	0	0	0	0	0	0	0	0	0	0	0	0	0	0	0	0	0	0	0
524be98a4fc2417688810459fb9cba9c	0	0	0	6	28	7	23	111	5	0	0	0	0	0	0	0	0	0	0	0	0	0	0	0	0	0	0	0	0	0	0	0	0	0	0	0	0	0	0	0	0	0	0	0	0	0	0	0	0
93f5c8e75b0d58b19b4fe92f6caed2ff	0	0	0	0	0	0	0	0	0	0	0	0	0	0	0	0	0	0	0	159	0	0	0	0	0	0	0	0	0	0	0	0	0	0	0	0	0	0	0	0	0	0	0	21	0	0	0	0	0
41e16a2dda6212f1ba60dd9dc4eaf9fc	0	0	0	0	0	0	0	0	0	0	0	0	0	0	0	0	0	0	0	0	0	0	0	0	0	0	0	0	0	0	0	0	0	0	0	0	0	0	0	0	0	0	0	0	180	0	0	0	0
859207e6e980dbf465fbb68887b08113	0	0	0	0	0	0	5	0	0	0	0	0	0	0	0	0	0	0	0	0	0	0	0	0	0	0	6	0	0	0	0	0	0	0	0	0	9	0	0	0	0	0	0	0	0	0	0	0	0
792029452506eea3a3aebdb739c510ef	0	45	0	0	0	18	6	0	51	0	0	0	0	0	0	0	0	0	0	0	0	0	0	0	0	0	39	0	0	0	0	0	0	0	0	0	0	0	0	0	0	0	0	0	5	0	0	0	0
f13a124b7e1a0238079453f93fcc340e	0	0	0	0	10	0	0	0	0	32	0	0	67	0	0	0	0	0	0	0	0	0	0	0	0	0	0	30	0	6	0	0	0	0	0	5	0	2	0	0	0	0	0	0	6	0	0	0	0
330d42795af5c5a699deef19642ff9b7	0	0	0	0	0	0	0	0	0	0	0	0	0	0	0	13	0	0	0	0	0	0	42	0	0	0	0	0	0	0	0	0	0	0	0	0	0	0	0	0	0	0	0	0	0	0	0	0	0
a0ac8e6572313c0c67e25b82384b88b3	0	0	0	0	0	0	0	0	0	0	0	0	0	0	0	0	0	0	0	0	0	0	0	0	0	0	0	0	0	0	0	0	0	0	0	179	0	0	0	0	0	0	0	0	0	0	0	0	0
95ae496a7bb5aced860e2f973e94f2ff	0	0	0	0	0	0	0	0	0	0	0	0	0	0	0	0	0	0	0	0	0	0	0	0	0	0	0	0	0	0	0	0	0	0	0	0	0	0	179	0	0	0	0	0	0	0	0	0	0
4564fbec96ba27ee24bbf62fbfaa2e5b	0	0	0	0	0	0	0	0	0	0	0	0	0	0	0	0	0	0	0	0	0	0	0	0	0	0	0	0	0	0	0	0	0	0	0	0	0	0	0	0	0	0	0	0	0	0	0	0	0
b717102bdff17756b091d5eccede8a72	0	0	0	0	0	0	0	0	0	0	0	0	0	0	0	0	0	0	0	0	0	0	0	0	0	0	0	0	0	0	0	0	0	0	0	0	0	0	0	0	0	0	0	0	0	0	0	0	0
0c8e2b06ea1a6715d7bc88634c1cbaf0	0	0	0	0	0	0	0	0	0	0	0	0	0	0	0	0	0	0	0	0	0	0	0	0	0	0	0	0	0	0	0	0	0	0	0	0	0	0	0	0	0	0	0	0	0	0	0	0	0
e81768bf4960f37e32f816ff5e6fd3f8	0	0	0	0	0	0	0	0	0	0	0	0	0	0	0	0	0	0	0	0	0	0	0	0	0	0	0	0	0	0	0	0	0	0	0	0	0	0	0	0	0	0	0	0	0	0	0	0	0
c3599cbb3f6fcdcedee585b090a23eb2	0	0	0	0	0	0	0	0	0	0	0	0	0	0	0	0	0	0	0	0	0	0	0	0	0	0	0	0	0	0	0	0	0	0	0	0	0	0	0	0	0	0	0	0	0	0	0	0	0
4740ac8556d9433dff14c37d15ca1fda	0	0	0	0	0	14	0	0	0	0	0	0	4	0	0	0	0	0	0	0	0	0	0	0	0	7	3	0	0	81	0	0	0	0	0	0	0	0	0	21	0	12	0	0	0	0	0	0	0
a827f28f4f94ea4bdbe719ec647b00b0	0	0	0	0	0	0	0	0	0	0	0	0	70	0	0	13	0	95	0	0	0	0	0	0	0	0	0	0	0	0	0	0	0	0	0	0	0	0	0	0	0	0	0	0	0	0	0	0	0
a07b4828505b1bccc224f060b41dcbe0	0	0	0	0	0	0	0	0	0	0	0	0	8	157	0	0	0	0	0	0	0	0	0	0	0	0	0	0	0	0	0	0	0	0	0	0	0	0	0	0	0	0	0	0	0	0	0	0	0
74653710c40dc588b36cda1dc8b2948f	0	0	0	0	0	0	0	0	0	0	0	0	0	0	0	0	0	0	0	0	0	0	0	0	0	178	0	0	0	0	0	0	0	0	0	0	0	0	0	0	0	0	0	0	0	0	0	0	0
229f537c046fc730e7946c52ee1595f7	0	0	4	133	0	28	0	0	0	0	0	0	0	0	0	0	0	0	0	0	0	0	0	0	0	0	0	0	0	0	0	0	0	0	0	0	0	0	0	0	0	0	0	9	0	0	0	0	0
de660711c18ef1441be2ca6114dcc0c9	3	0	0	0	0	167	0	0	0	0	0	0	0	0	0	0	0	0	0	0	0	0	0	0	0	0	0	0	0	0	0	0	0	0	0	0	0	0	0	0	0	0	0	0	0	0	0	0	0
9ce02b775ac53ee02e6cea799d7305bc	0	0	0	0	0	0	0	0	0	0	0	0	130	47	0	0	0	0	0	0	0	0	0	0	0	0	0	0	0	0	0	0	0	0	0	0	0	0	0	0	0	0	0	0	0	0	0	0	0
eaf718f90130a36ff863093189968166	0	0	0	0	0	0	0	0	0	0	0	0	0	0	177	0	0	0	0	0	0	0	0	0	0	0	0	0	0	0	0	0	0	0	0	0	0	0	0	0	0	0	0	0	0	0	0	0	0
c29c8e9374efa5ae73d11bcde95d126d	0	0	0	0	0	0	0	0	0	0	0	0	0	0	0	0	0	0	0	0	0	0	0	0	0	0	0	0	0	0	0	0	20	0	0	0	0	0	0	0	0	0	0	0	157	0	0	0	0
338a25c1ad9377f3c64512e8f2643215	0	0	0	0	0	0	0	0	0	0	0	0	0	0	0	0	0	0	0	0	0	0	0	0	0	0	0	0	0	0	0	0	0	0	0	0	0	0	0	0	0	0	0	0	0	0	0	0	0
4fe4c9239a341db069bed7c7b6e13995	75	0	0	0	0	96	0	0	0	0	0	0	0	0	0	0	0	0	0	0	0	0	0	0	0	0	0	0	0	0	0	0	0	0	0	0	0	0	0	0	0	0	0	0	0	0	0	0	0
dfa6bf33ae04fac0b6c9869a148ce4c4	0	0	0	0	0	0	0	0	0	0	0	0	3	0	0	0	0	0	0	0	0	0	0	0	156	0	0	0	0	0	0	0	9	0	0	0	0	0	0	0	0	0	0	0	0	0	0	0	0
3e2789091f49b8752ae890a83299332e	0	17	52	0	0	0	6	73	24	0	0	0	0	0	0	0	0	0	0	0	0	0	0	0	0	0	0	0	0	0	0	0	0	0	0	0	0	0	0	0	0	0	0	0	0	0	0	0	0
c8370d0964a09966a4d133bd35c8155c	176	0	0	0	0	0	0	0	0	0	0	0	0	0	0	0	0	0	0	0	0	0	0	0	0	0	0	0	0	0	0	0	0	0	0	0	0	0	0	0	0	0	0	0	0	0	0	0	0
42072afc3285b753c267df6209e36053	0	0	0	0	0	0	0	0	0	0	0	0	0	0	0	0	0	0	0	0	0	174	2	0	0	0	0	0	0	0	0	0	0	0	0	0	0	0	0	0	0	0	0	0	0	0	0	0	0
81a4692f51eabb4c26dede8bf330dd58	0	0	0	0	0	175	0	0	0	0	0	0	0	0	0	0	0	0	0	0	0	0	0	0	0	0	0	0	0	0	0	0	0	0	0	0	0	0	0	0	0	0	0	0	0	0	0	0	0
71faf89cd26170f3c08eeaf5c7cfc9fe	0	0	0	0	0	0	0	0	0	0	0	0	0	0	175	0	0	0	0	0	0	0	0	0	0	0	0	0	0	0	0	0	0	0	0	0	0	0	0	0	0	0	0	0	0	0	0	0	0
7f30e88fb87dd58cfe637eaf33b81ba3	25	0	0	0	0	17	10	116	0	0	0	0	0	0	0	0	0	0	0	0	0	0	0	0	0	0	0	0	0	0	0	0	0	0	0	0	0	0	0	0	0	0	0	0	0	0	0	0	0
fbce17ae1dac6960a8a1263cacb127d0	0	0	0	0	0	0	0	0	0	0	0	0	0	0	0	0	0	0	0	0	0	0	0	0	0	0	0	0	0	0	0	0	0	0	0	0	0	0	0	0	0	0	0	0	0	0	0	0	0
9d1a7f01c36e374b671a68d09f4e0d77	0	0	0	0	0	0	0	0	0	0	0	0	0	0	0	0	0	0	0	0	0	0	0	0	0	0	0	0	0	0	0	0	0	0	0	0	0	0	0	0	0	0	0	0	0	0	0	0	0
28c16e1e1d7b96b12ca2427732527d4d	0	0	0	0	0	0	0	0	0	0	0	0	0	0	0	0	0	0	0	0	0	0	0	0	0	0	0	0	0	0	0	8	77	0	0	0	86	0	0	0	0	0	0	0	0	0	0	0	0
78991b2de6939f374facbfd9086c6766	0	0	0	0	0	0	0	0	0	0	174	0	0	0	0	0	0	0	0	0	0	0	0	0	0	0	0	0	0	0	0	0	0	0	0	0	0	0	0	0	0	0	0	0	0	0	0	0	0
4bfd6c3f31d434b41aeeb9fc86e42250	0	0	0	0	0	0	0	0	0	0	74	0	0	0	0	0	0	8	0	0	0	0	0	0	0	0	0	0	89	0	0	0	0	0	0	0	0	0	0	0	0	0	0	0	0	0	0	0	0
b5dc5c53056ae2a9ba7f3fdae62f6073	0	0	0	0	0	0	0	0	0	0	0	0	174	0	0	0	0	0	0	0	0	0	0	0	0	0	0	0	0	0	0	0	0	0	0	0	0	0	0	0	0	0	0	0	0	0	0	0	0
094b0ae80ee04bf6c12610a4a9b93c38	0	0	0	0	0	0	0	0	0	0	0	0	0	0	0	0	0	0	0	0	0	0	0	0	0	0	0	0	0	0	0	40	89	45	0	0	0	0	0	0	0	0	0	0	0	0	0	0	0
a36d38e54062489dbe6ede219ce4af42	0	130	29	0	0	5	0	0	0	0	0	0	0	0	5	0	0	0	0	0	0	0	0	0	0	0	0	0	0	0	0	0	0	0	0	0	0	0	0	0	0	0	0	0	0	0	0	0	0
a5cfda2b35b5bf2a153b1d68af2f2b4a	0	0	0	0	0	0	0	0	0	22	0	0	0	9	0	0	0	0	92	0	0	0	0	0	0	0	0	50	0	0	0	0	0	0	0	0	0	0	0	0	0	0	0	0	0	0	0	0	0
361d995692c1eba30b0038422a763fb0	0	0	0	0	0	0	0	0	0	0	0	0	0	0	0	0	0	0	0	0	0	7	0	0	0	0	0	0	0	0	0	36	127	0	0	0	0	0	0	0	0	0	0	3	0	0	0	0	0
cd842519e17d974da0994acd184a311e	0	0	0	0	0	0	0	0	0	0	0	0	0	0	0	0	0	0	0	0	0	0	0	0	0	0	21	140	0	0	0	0	0	0	0	0	0	0	0	0	0	0	0	0	0	0	0	0	0
5e1d257c6967f02b92b89a0e13deb387	0	0	0	0	0	0	0	0	0	0	0	0	0	0	0	0	0	0	0	0	0	0	0	0	0	0	0	0	0	0	0	0	0	0	0	0	0	0	0	0	0	173	0	0	0	0	0	0	0
edf86825fb1e57f509d941bc4a91217a	0	0	0	0	0	0	0	0	0	0	0	0	0	0	0	0	0	0	0	0	0	0	0	0	0	0	0	0	0	0	0	0	0	0	0	0	0	0	0	0	0	0	0	0	0	0	0	0	0
2a655cb91f315453e9ef81f38eb8320a	28	0	0	0	0	144	0	0	0	0	0	0	0	0	0	0	0	0	0	0	0	0	0	0	0	0	0	0	0	0	0	0	0	0	0	0	0	0	0	0	0	0	0	0	0	0	0	0	0
c486554496b97ed2323dd4e7969a135b	0	0	0	0	0	0	0	0	0	0	0	0	0	172	0	0	0	0	0	0	0	0	0	0	0	0	0	0	0	0	0	0	0	0	0	0	0	0	0	0	0	0	0	0	0	0	0	0	0
3abba76eae22be7f436abeb06cef3130	0	0	0	0	0	0	0	0	0	0	0	0	0	0	172	0	0	0	0	0	0	0	0	0	0	0	0	0	0	0	0	0	0	0	0	0	0	0	0	0	0	0	0	0	0	0	0	0	0
8990cf2a7dc5266e62f828088e91f607	0	0	0	0	0	0	0	0	0	0	0	0	0	0	0	0	0	0	0	172	0	0	0	0	0	0	0	0	0	0	0	0	0	0	0	0	0	0	0	0	0	0	0	0	0	0	0	0	0
dd176d6bf27ffdb306e7395625bf48cf	0	0	0	0	0	0	0	0	0	0	0	0	0	0	0	0	0	0	0	0	0	0	0	0	0	0	0	0	0	0	0	0	172	0	0	0	0	0	0	0	0	0	0	0	0	0	0	0	0
115fc3e18d503b066bb5974cf5a67e27	0	0	96	0	75	0	0	0	0	0	0	0	0	0	0	0	0	0	0	0	0	0	0	0	0	0	0	0	0	0	0	0	0	0	0	0	0	0	0	0	0	0	0	0	0	0	0	0	0
23ba696534677d2cb8b1dce9a1331a45	0	0	0	0	18	0	0	0	0	0	0	0	0	26	0	0	0	0	0	0	0	0	0	0	27	0	0	0	0	0	0	0	0	0	0	0	0	0	0	0	0	0	0	0	0	0	0	0	0
eb04e27462cde1535f38046c11d86e02	0	0	0	0	0	0	0	0	0	24	93	7	0	36	0	0	0	0	0	11	0	0	0	0	0	0	0	0	0	0	0	0	0	0	0	0	0	0	0	0	0	0	0	0	0	0	0	0	0
71109664d76d9d56b458f262f753f32c	0	0	0	0	0	0	0	0	0	0	0	0	12	159	0	0	0	0	0	0	0	0	0	0	0	0	0	0	0	0	0	0	0	0	0	0	0	0	0	0	0	0	0	0	0	0	0	0	0
bfe30876a9b1415b8c2fc4ae1729c9d5	0	0	0	0	0	0	0	0	0	0	0	0	0	0	0	150	0	0	0	0	0	0	0	0	21	0	0	0	0	0	0	0	0	0	0	0	0	0	0	0	0	0	0	0	0	0	0	0	0
d473e7170b9dc38b62c59776643685b4	0	0	0	0	0	0	0	0	0	0	0	0	0	0	0	0	0	0	0	0	0	171	0	0	0	0	0	0	0	0	0	0	0	0	0	0	0	0	0	0	0	0	0	0	0	0	0	0	0
ecb31995c57a7e179bd64f8220f30bd0	102	0	0	0	0	0	0	24	0	0	0	0	0	0	0	0	0	0	0	3	0	0	0	17	0	0	0	0	0	0	0	0	0	0	0	0	0	0	0	0	0	0	0	0	0	0	0	0	0
8ed880585b1d87884413e861ad082dee	0	0	0	0	49	0	0	0	0	0	0	0	0	0	0	0	0	0	0	0	30	0	0	0	0	0	0	0	0	0	0	0	0	0	0	0	0	0	0	0	0	0	0	25	12	0	0	0	0
cafcd97236d902b054eb7a7cb0d0c6bf	0	0	0	0	0	0	0	0	0	0	0	0	0	0	0	0	0	0	0	170	0	0	0	0	0	0	0	0	0	0	0	0	0	0	0	0	0	0	0	0	0	0	0	0	0	0	0	0	0
fdaae4ded2fc47a33b62ff91893c9be3	0	0	0	0	0	0	0	0	0	0	0	0	0	0	0	0	0	0	0	0	0	0	0	0	0	0	0	0	0	0	0	0	0	170	0	0	0	0	0	0	0	0	0	0	0	0	0	0	0
9c0e6772fa6652c10c91402bd0e5d66b	0	0	0	0	0	0	0	0	0	0	0	0	0	0	0	0	0	0	0	0	0	0	0	0	0	0	0	0	0	0	0	0	0	0	0	0	0	0	0	0	59	0	0	0	0	0	0	0	111
5569d3e8c447b496e6001c6c879c9198	163	0	0	0	0	0	0	0	0	0	0	0	0	0	0	0	0	0	0	0	0	0	0	0	0	0	0	0	0	0	0	0	0	0	0	0	0	0	0	0	0	0	0	0	0	0	0	0	0
180ea4177e8650d45b4b4208f3df6029	0	0	0	0	0	0	0	0	0	0	0	0	0	0	0	0	0	0	0	0	0	0	0	0	0	0	0	0	0	0	0	0	0	0	0	0	0	0	0	0	0	0	0	0	0	0	0	0	0
65fa052b15dd146549eefbe46406e585	169	0	0	0	0	0	0	0	0	0	0	0	0	0	0	0	0	0	0	0	0	0	0	0	0	0	0	0	0	0	0	0	0	0	0	0	0	0	0	0	0	0	0	0	0	0	0	0	0
224dda0d2a8454cb29af3df582d403e3	0	0	0	154	0	0	0	15	0	0	0	0	0	0	0	0	0	0	0	0	0	0	0	0	0	0	0	0	0	0	0	0	0	0	0	0	0	0	0	0	0	0	0	0	0	0	0	0	0
b63f861860af7c72421cf27de328e7b5	0	0	0	0	0	0	0	0	0	0	0	0	0	0	0	0	0	0	0	169	0	0	0	0	0	0	0	0	0	0	0	0	0	0	0	0	0	0	0	0	0	0	0	0	0	0	0	0	0
9b762eafbdf92f634dd37314433f445d	0	0	0	0	0	0	0	0	0	0	0	0	0	0	0	0	0	0	0	0	0	0	0	5	0	0	0	0	0	0	0	164	0	0	0	0	0	0	0	0	0	0	0	0	0	0	0	0	0
4d4cefd9d87f15874fd4c13d5b188dd5	0	0	0	0	0	0	0	0	0	0	0	0	0	0	0	0	0	0	0	0	0	0	0	0	0	0	0	0	0	0	0	0	0	0	0	0	0	0	0	0	0	0	0	0	0	0	0	0	0
3657f5fc69997f3ecd454d709543201b	0	0	0	0	0	0	0	0	0	0	0	0	0	0	0	0	0	0	0	0	0	0	0	0	0	0	0	0	0	0	0	0	0	0	0	0	0	0	0	0	0	0	0	0	0	0	0	0	0
931185bcacd007350e81c174d5eaded2	148	0	0	0	0	0	0	0	0	0	0	0	0	0	0	0	0	0	0	0	0	0	0	0	0	0	0	0	0	0	0	0	0	0	0	0	0	0	0	0	0	0	0	0	0	0	0	0	0
3096486aa96a04ceb412b92f48815e74	0	0	0	0	0	0	0	0	0	0	0	0	0	0	0	0	0	0	0	0	0	0	0	0	6	0	0	0	0	0	0	0	0	0	0	0	0	0	0	0	0	0	0	0	0	0	0	0	0
68982a12eda007d7c6b16df05ca07e6f	0	0	0	0	0	0	0	0	0	0	0	0	0	0	0	0	0	0	0	0	0	0	0	0	0	0	0	0	0	0	0	0	0	0	0	0	0	0	0	0	0	0	0	0	0	0	0	0	0
f8bd2111fd2b78dc1aa55e38530adf87	0	0	0	0	0	0	0	0	0	0	0	0	0	0	0	0	0	0	0	0	0	0	0	0	0	0	0	0	0	0	0	0	0	0	0	0	0	0	0	0	0	0	0	0	0	0	0	0	0
814b01f9295131de35b27565c2741f7a	0	0	0	0	0	26	0	0	0	0	0	0	29	0	0	0	0	0	0	0	0	0	0	0	0	23	0	0	0	69	0	0	0	0	0	0	0	0	0	0	0	0	0	0	0	0	0	0	0
0832f006c68cff55efa01e7b733c5ddd	0	7	0	0	0	0	0	0	0	0	0	15	0	0	0	0	0	0	0	0	71	0	0	0	0	0	0	0	0	0	0	0	0	0	0	0	0	0	0	0	0	0	0	0	0	9	0	0	0
f64ee2f8f72dff9c34fecfd1de6312c6	0	0	0	0	0	0	0	0	0	0	0	101	0	0	0	0	0	0	0	0	0	51	0	0	0	0	0	0	16	0	0	0	0	0	0	0	0	0	0	0	0	0	0	0	0	0	0	0	0
56f7c516ab5f50033508da51ff5bb4bc	0	0	0	0	0	0	0	0	0	0	0	0	0	0	168	0	0	0	0	0	0	0	0	0	0	0	0	0	0	0	0	0	0	0	0	0	0	0	0	0	0	0	0	0	0	0	0	0	0
35473f00d7b2bf3508c1da49092a94d2	0	0	0	0	0	0	0	0	0	0	0	0	0	0	0	0	0	0	0	0	168	0	0	0	0	0	0	0	0	0	0	0	0	0	0	0	0	0	0	0	0	0	0	0	0	0	0	0	0
e99023912a0eb5964b6da5b24bc9aeae	0	0	0	0	0	0	0	0	0	0	0	0	0	0	0	0	0	0	0	0	0	0	0	0	0	0	0	0	0	0	0	168	0	0	0	0	0	0	0	0	0	0	0	0	0	0	0	0	0
47b94aaddf20e4650dd7f103b891bb5f	0	0	0	0	0	0	0	0	0	0	0	22	0	0	0	0	0	0	0	129	0	0	0	16	0	0	0	0	0	0	0	0	0	0	0	0	0	0	0	0	0	0	0	0	0	0	0	0	0
e26b913510a676469ef91ba70fe6a35a	0	0	0	0	0	0	0	0	0	0	0	8	0	0	0	0	0	0	0	0	0	0	159	0	0	0	0	0	0	0	0	0	0	0	0	0	0	0	0	0	0	0	0	0	0	0	0	0	0
d1301625d46fff8bf5e88dad4298dfb0	0	0	0	0	0	0	0	0	0	0	0	0	0	0	147	0	0	0	0	0	0	0	0	0	0	0	0	0	0	0	0	0	0	0	0	3	0	17	0	0	0	0	0	0	0	0	0	0	0
74227459a93623ee5047b007b09ba26c	0	0	0	0	0	0	0	0	0	0	0	0	0	0	0	0	0	0	0	0	0	0	5	0	0	0	0	0	0	16	51	32	0	58	0	0	0	0	0	0	5	0	0	0	0	0	0	0	0
5b842a5b794d698783f8845dabe4df9c	0	0	0	0	0	0	0	0	0	0	0	0	0	0	0	0	0	0	0	0	0	0	0	0	0	0	0	0	0	0	0	0	0	0	0	0	0	0	0	0	0	0	0	0	0	0	0	0	20
b8b8bed251958e3294437c5bb2408025	0	0	0	0	0	0	0	0	0	0	0	0	0	0	0	0	0	0	0	0	0	0	0	0	0	0	0	0	0	0	0	0	0	0	0	0	0	0	0	0	0	0	0	0	0	0	0	0	0
271af64dd20a514312b84d3f24e1be26	0	0	0	0	0	0	0	0	0	0	0	0	0	0	0	0	0	0	0	0	0	0	0	0	0	0	0	0	0	0	0	0	0	0	0	0	0	0	0	0	0	0	0	0	0	0	0	0	0
962841378f78407c2220d6b84051ff84	0	0	0	0	0	0	0	0	0	0	0	0	0	0	0	0	0	0	0	0	0	0	0	0	154	0	0	0	0	0	0	0	0	0	0	0	0	0	0	0	0	0	0	0	0	0	0	0	0
d33807f694ae474362a666e7bc40e2c3	0	0	0	0	0	151	0	9	0	0	0	0	0	0	0	0	0	0	0	0	0	0	0	0	0	6	0	0	0	0	0	0	0	0	0	0	0	0	0	0	0	0	0	0	0	0	0	0	0
54a119eb0398bc732b0a458596c70e4c	0	0	0	0	0	0	0	0	0	0	0	0	99	0	0	0	0	0	0	0	0	0	0	0	0	32	0	0	0	0	0	0	0	0	0	0	0	0	0	0	0	0	0	0	0	0	0	0	0
9768e24001ca46cab50b69616bf55810	0	0	0	0	0	0	0	0	0	0	0	0	0	0	0	0	0	3	0	0	0	0	0	0	0	0	0	0	0	0	0	0	0	0	0	6	136	0	0	0	0	0	0	0	0	0	0	0	18
00693e17432278c9b8d59e1133a001c3	0	0	0	0	0	0	0	0	0	0	0	0	0	0	0	0	0	0	0	0	0	159	0	0	0	0	0	0	0	0	0	0	7	0	0	0	0	0	0	0	0	0	0	0	0	0	0	0	0
87b0e5069b5ce6c830e95177fe7d45f6	0	0	0	0	0	0	0	0	0	0	0	0	0	0	0	0	0	0	0	0	0	119	0	47	0	0	0	0	0	0	0	0	0	0	0	0	0	0	0	0	0	0	0	0	0	0	0	0	0
71c2b333e674d708dfa4aa8500628e5a	0	0	0	0	0	0	0	0	0	0	0	0	0	0	0	0	0	0	0	0	0	0	0	0	0	0	0	0	0	166	0	0	0	0	0	0	0	0	0	0	0	0	0	0	0	0	0	0	0
24febe320dfed30ec12873dff02dbfa2	0	0	0	0	18	0	39	0	0	0	0	0	0	0	0	0	0	0	0	0	0	0	25	3	73	0	0	0	0	0	0	0	0	0	0	0	0	0	0	0	0	0	0	0	0	0	0	0	0
fc86e241f085b8b12e42e2916d76db90	11	0	0	69	0	13	0	52	20	0	0	0	0	0	0	0	0	0	0	0	0	0	0	0	0	0	0	0	0	0	0	0	0	0	0	0	0	0	0	0	0	0	0	0	0	0	0	0	0
57e04f447c16a252b023fb5010ca98bb	0	0	165	0	0	0	0	0	0	0	0	0	0	0	0	0	0	0	0	0	0	0	0	0	0	0	0	0	0	0	0	0	0	0	0	0	0	0	0	0	0	0	0	0	0	0	0	0	0
ff88f83c8455c711ea215d7899bce39b	0	0	0	0	0	0	0	8	11	0	0	0	0	0	0	0	0	0	0	0	0	0	0	57	89	0	0	0	0	0	0	0	0	0	0	0	0	0	0	0	0	0	0	0	0	0	0	0	0
85702102366d64aa791187aaa481224c	0	0	0	0	0	0	0	0	0	0	0	0	0	0	0	0	0	0	0	0	0	0	0	0	0	0	0	0	0	6	0	0	0	0	0	0	0	0	14	85	57	0	0	3	0	0	0	0	0
c50415d4fb5cacfc92917a51570b88e3	159	0	0	0	0	0	0	0	0	0	0	0	0	0	0	0	0	0	0	0	0	0	0	0	0	0	0	0	0	0	0	0	0	0	0	0	0	0	0	0	0	0	0	0	0	0	0	0	0
da010d48c885da4011b4cb85d09f5975	0	0	0	0	0	0	3	8	0	20	0	0	59	0	0	0	0	0	0	74	0	0	0	0	0	0	0	0	0	0	0	0	0	0	0	0	0	0	0	0	0	0	0	0	0	0	0	0	0
9e137c91a15ab6562aa8e832acd735c4	0	0	0	0	0	0	0	0	0	4	37	0	21	11	0	0	8	65	14	2	0	0	0	0	0	0	0	0	0	0	0	0	0	0	0	0	0	0	0	0	0	0	0	0	0	0	0	0	0
0cfeb7a502863ec1c598b3a950e3b5db	0	0	0	0	0	0	0	0	0	0	0	0	0	0	0	0	0	0	0	0	0	0	164	0	0	0	0	0	0	0	0	0	0	0	0	0	0	0	0	0	0	0	0	0	0	0	0	0	0
353db4af484cd0ba86598c3316593338	0	0	0	0	0	0	0	0	0	0	0	0	0	0	0	0	0	0	0	0	0	0	0	0	0	0	4	0	0	0	0	0	0	0	0	0	0	0	0	11	13	0	0	13	23	70	0	0	0
05334e688041f441e2782c71c11f05d5	0	0	0	0	0	0	0	0	0	0	0	0	0	0	0	0	0	0	0	0	0	0	0	0	0	0	0	0	0	0	0	164	0	0	0	0	0	0	0	0	0	0	0	0	0	0	0	0	0
27323c1604a8e86e713974c536915f6d	141	0	0	0	0	0	0	0	0	0	0	0	0	0	0	0	0	0	0	0	0	0	0	0	0	0	0	0	0	0	0	0	0	0	0	0	0	0	0	0	0	0	0	0	0	0	0	0	0
56743b7dfe397170e7db04c865cfdf21	0	0	0	0	0	0	0	0	0	0	0	0	0	0	0	0	0	0	0	0	0	0	0	0	0	0	0	0	0	0	0	0	0	0	0	0	0	0	0	0	0	0	0	0	0	0	0	0	0
740010ed4348cbe90f39162fa344117e	4	0	0	0	11	0	0	0	0	0	0	0	0	0	0	0	0	0	0	148	0	0	0	0	0	0	0	0	0	0	0	0	0	0	0	0	0	0	0	0	0	0	0	0	0	0	0	0	0
50a901999e9d21231dde98be5057f678	0	0	0	0	0	0	0	0	0	0	0	0	0	0	163	0	0	0	0	0	0	0	0	0	0	0	0	0	0	0	0	0	0	0	0	0	0	0	0	0	0	0	0	0	0	0	0	0	0
427edb56cc6dd8dc1fb034b773b30dad	0	0	0	0	0	0	0	0	0	0	0	0	0	0	0	0	0	0	0	0	0	163	0	0	0	0	0	0	0	0	0	0	0	0	0	0	0	0	0	0	0	0	0	0	0	0	0	0	0
b2ebcb5b923e35e3803265fb80a49e90	0	0	0	0	0	0	0	0	0	0	0	0	0	0	0	0	0	0	0	0	0	0	0	0	0	0	0	0	0	0	0	0	0	0	0	0	0	0	0	0	0	30	133	0	0	0	0	0	0
6c78706f38e4bf57ab3914c4e62ba67f	0	0	0	0	0	0	0	0	0	0	0	0	0	0	0	0	0	0	0	0	0	0	0	0	0	0	0	0	0	0	0	0	0	0	0	0	0	0	0	0	0	0	0	81	82	0	0	0	0
7a50809433aa0a4179fa67b1a845dc7b	0	0	0	0	0	0	0	0	0	0	0	0	0	0	0	0	0	0	0	0	0	0	0	0	0	0	0	0	0	0	0	0	0	0	0	0	0	0	0	0	0	0	0	0	0	0	0	0	0
0c5f9a5466f7d3ad5deb0a211d15e3c8	0	0	0	0	0	0	0	0	0	0	0	0	0	0	0	0	0	0	0	0	0	0	0	0	0	0	0	0	0	0	0	0	0	0	0	0	0	0	0	0	0	0	0	0	0	0	0	0	0
a5c8c777e74236af28ea4e9588c96794	0	0	0	0	0	0	0	0	0	0	0	0	0	0	0	0	0	0	0	0	0	0	0	0	0	0	0	0	0	0	0	0	0	0	0	0	0	0	0	0	0	0	0	0	0	0	0	0	0
b1f8125228342598650dbba2b24caca2	0	0	19	0	48	0	38	44	10	0	0	0	0	0	0	0	0	0	0	0	0	0	0	0	0	0	0	0	0	0	0	0	0	0	0	0	0	0	0	0	0	0	0	0	0	0	0	3	0
ca21bb225f343f3778ea4ebbbf2fd09f	0	0	0	0	0	0	0	0	0	0	0	0	0	0	0	0	0	0	0	0	0	0	0	0	0	0	0	0	0	22	0	0	0	0	0	0	0	0	0	140	0	0	0	0	0	0	0	0	0
a76319f416261ac552a7d61a5ca76cb5	0	0	0	0	0	0	0	0	0	0	0	0	0	0	0	0	0	0	0	0	0	0	0	0	0	0	0	0	0	0	0	9	0	0	0	0	0	0	0	0	0	0	0	17	0	136	0	0	0
af2f408b038d9dbdefaa065290cad409	0	0	0	0	0	0	0	0	0	0	0	0	0	0	0	0	0	0	0	0	0	0	0	0	0	0	0	0	0	0	0	4	0	0	0	0	0	0	0	0	0	0	0	3	22	133	0	0	0
b70baca5bf50a795d3ba954c524a438e	0	0	18	0	9	0	0	120	0	0	0	0	0	0	0	0	0	0	0	0	0	0	0	0	0	0	0	0	0	0	0	0	0	0	0	0	0	0	0	0	0	0	0	0	0	0	0	0	0
ea7677a44f66e884c1e1ee0528fc904e	0	0	0	0	0	0	0	0	0	0	0	0	0	0	0	128	0	0	0	0	0	0	0	0	0	0	0	0	0	0	0	0	22	0	0	0	0	3	0	0	0	0	0	0	0	0	0	0	0
007abd83545202b531bc63cd9700845d	0	0	0	0	0	0	0	0	0	0	0	0	0	0	0	0	0	0	0	0	157	0	0	0	0	0	0	0	0	0	0	0	0	0	0	0	0	0	0	0	0	0	0	0	0	0	0	0	0
46a5a1b1ada56319b0aca193d41d059d	0	0	0	0	0	0	0	0	0	0	0	0	0	0	0	0	0	0	0	0	0	0	0	0	91	70	0	0	0	0	0	0	0	0	0	0	0	0	0	0	0	0	0	0	0	0	0	0	0
2bfd1015476e54bbebb54bbee0a14b6f	0	0	0	0	0	147	0	0	0	0	0	0	0	0	0	0	0	0	0	0	0	0	0	0	0	0	0	0	0	0	0	0	0	0	0	0	0	0	0	0	0	0	0	0	0	0	0	0	0
4579fd0b94aa2f3141ee7495ec816701	0	0	0	0	0	0	0	0	0	0	0	0	0	0	0	0	0	0	0	0	0	0	0	0	0	0	0	0	0	0	0	0	0	0	0	0	0	0	0	0	0	0	0	0	0	0	0	0	0
e1d23fe958352c05e67ad9e39154a28d	52	37	0	0	0	0	0	0	0	0	0	0	0	0	0	0	0	0	0	0	0	0	0	0	0	0	0	71	0	0	0	0	0	0	0	0	0	0	0	0	0	0	0	0	0	0	0	0	0
a8ba87a8df6eb9651f82e3e663c3dd77	0	0	0	0	0	0	0	0	0	0	0	0	0	0	0	90	0	0	0	0	0	70	0	0	0	0	0	0	0	0	0	0	0	0	0	0	0	0	0	0	0	0	0	0	0	0	0	0	0
66f4870beb02c43e0bf2d9ba40eb4967	0	0	0	0	0	0	0	0	0	0	0	0	0	0	0	0	0	0	0	0	0	160	0	0	0	0	0	0	0	0	0	0	0	0	0	0	0	0	0	0	0	0	0	0	0	0	0	0	0
f6de76cad33e51b8e3e4a5a670278f42	0	0	0	0	0	0	0	0	0	0	0	0	0	0	0	0	0	0	0	0	0	0	0	0	0	0	0	0	0	0	0	0	0	0	0	0	0	0	0	160	0	0	0	0	0	0	0	0	0
dc1f4d96e97b271cc3cf82f743381145	127	0	0	0	0	0	0	0	0	0	0	0	0	0	0	0	0	0	0	0	0	0	0	0	0	0	0	0	0	0	0	0	0	0	0	0	0	0	0	0	0	0	0	0	0	0	0	0	0
1485aab47ec891cf69db115f3a8956ba	74	54	0	0	0	0	0	0	19	0	0	0	0	0	0	0	0	0	0	0	0	0	0	0	0	0	0	0	0	0	0	0	0	0	0	0	0	0	0	0	0	0	0	0	0	0	0	0	0
3b28c60699786015533895045f405dd5	0	0	0	0	0	0	0	0	0	0	0	0	0	0	0	0	0	0	0	0	159	0	0	0	0	0	0	0	0	0	0	0	0	0	0	0	0	0	0	0	0	0	0	0	0	0	0	0	0
9b3a0d0297e8f280c8427ddf919a6ab0	0	0	0	0	0	0	0	0	0	0	0	0	0	0	0	0	0	0	0	0	0	0	0	0	0	0	0	0	0	0	0	0	159	0	0	0	0	0	0	0	0	0	0	0	0	0	0	0	0
664aee1e6987353fe1e9816839e48cc2	147	0	6	0	0	0	0	0	0	0	0	0	0	0	0	0	0	0	0	0	0	0	0	0	0	0	0	0	0	0	0	0	0	0	0	0	0	0	0	0	0	0	0	0	0	0	0	0	0
b517909093536778b4528449fc3fe9a5	0	0	0	0	0	0	0	0	0	0	0	0	0	0	0	0	0	0	0	0	0	0	0	0	0	0	0	0	0	0	0	0	0	0	0	0	0	0	0	0	0	0	0	0	0	0	0	0	0
02fdd969b1ad7456ba4b98686414ac16	0	0	0	0	0	0	0	0	0	0	0	0	0	0	0	0	0	0	0	0	0	0	0	0	0	0	0	0	0	0	0	0	0	0	0	0	0	0	0	0	0	0	0	0	0	0	0	0	0
72a6c3cfa77b6088aaf15ecd861c160c	158	0	0	0	0	0	0	0	0	0	0	0	0	0	0	0	0	0	0	0	0	0	0	0	0	0	0	0	0	0	0	0	0	0	0	0	0	0	0	0	0	0	0	0	0	0	0	0	0
ac5862e508dd9c21b2f7235127f024e5	0	0	0	0	0	0	0	0	0	0	0	0	0	0	0	0	0	0	0	0	0	154	0	0	0	0	0	0	0	0	0	0	4	0	0	0	0	0	0	0	0	0	0	0	0	0	0	0	0
2e9abd753ae3503bf1073c79c6015680	0	0	0	0	0	0	0	0	0	0	0	0	0	0	0	0	0	0	0	0	0	0	0	0	0	0	0	0	0	0	0	0	0	0	0	0	0	0	0	0	0	158	0	0	0	0	0	0	0
54e57df226adfbe37f1771e61fda9f8c	0	0	0	0	0	0	0	0	0	0	0	0	0	0	0	0	0	0	0	0	0	0	0	0	0	0	0	0	0	0	0	0	0	0	0	0	0	0	0	0	0	0	0	0	0	0	0	0	0
9edf40e53f045d7ea835fa7b0e520d72	0	0	0	0	0	0	0	0	0	0	0	0	0	0	0	0	0	0	0	0	0	0	0	0	0	0	0	0	0	0	0	0	0	0	0	0	0	0	0	0	0	0	0	0	0	0	0	3	0
0adb96cbb9ed4c8394c9cf23419262f2	0	0	0	0	0	0	0	0	0	0	0	0	0	0	0	0	0	0	0	0	0	0	0	0	0	0	0	0	0	0	0	0	0	0	0	0	0	0	0	0	0	0	0	0	0	0	0	3	0
4380950bf393603896d9d262b6dfeda2	157	0	0	0	0	0	0	0	0	0	0	0	0	0	0	0	0	0	0	0	0	0	0	0	0	0	0	0	0	0	0	0	0	0	0	0	0	0	0	0	0	0	0	0	0	0	0	0	0
e7b5b7688729c227a292a927eab07a11	0	0	0	0	65	0	12	74	0	0	0	0	0	0	0	0	0	0	0	0	0	0	0	0	0	0	0	0	0	0	0	0	0	0	0	0	0	0	0	0	0	0	0	0	6	0	0	0	0
79f19238d23b2306a4ea5b01a43d8d8f	0	0	0	0	5	0	0	0	0	0	0	0	0	0	0	0	0	0	0	0	0	0	0	0	0	0	6	0	0	0	0	0	0	0	0	0	0	0	0	0	0	0	0	0	0	0	0	0	0
379a8886063998d92ca18431024a3546	0	0	0	0	0	0	0	0	0	0	0	0	0	0	0	0	0	0	0	0	0	0	0	157	0	0	0	0	0	0	0	0	0	0	0	0	0	0	0	0	0	0	0	0	0	0	0	0	0
fee4999fa93d4eaf7f5f11c7ac3ac14e	0	0	0	0	0	0	0	0	0	0	0	0	0	0	0	0	0	0	0	0	0	0	0	0	0	0	0	0	0	0	0	0	0	0	157	0	0	0	0	0	0	0	0	0	0	0	0	0	0
e9cf77bbd48356d53fdb2b87e98e5ec0	3	0	0	0	0	0	0	0	0	0	0	0	0	0	0	0	0	0	0	0	0	0	0	0	0	0	0	0	0	0	0	0	0	0	0	0	0	0	0	0	0	0	0	0	0	0	0	0	0
85674bb0c80e065881d200e92bab5a02	0	0	0	0	0	0	0	0	0	0	0	0	0	0	0	0	0	0	0	0	0	0	0	75	0	0	0	0	0	0	0	0	0	0	0	0	0	0	0	0	0	0	0	0	0	0	0	0	0
5fcff5406839ab9a029533224edcd273	0	0	0	0	0	0	0	0	0	0	82	0	0	0	0	0	0	0	0	48	0	0	0	4	0	0	0	0	0	0	0	0	0	0	0	0	0	0	0	0	0	0	0	0	0	0	0	0	0
141cda95437a2ca1f03e69e53668af9a	0	143	0	0	0	0	0	0	0	0	0	0	0	0	0	0	0	13	0	0	0	0	0	0	0	0	0	0	0	0	0	0	0	0	0	0	0	0	0	0	0	0	0	0	0	0	0	0	0
d9ce9fee67afc62c8b46422ac0d040d6	0	0	16	22	23	14	0	81	0	0	0	0	0	0	0	0	0	0	0	0	0	0	0	0	0	0	0	0	0	0	0	0	0	0	0	0	0	0	0	0	0	0	0	0	0	0	0	0	0
d73db410774f2a12cc70ad7412dbd5a4	0	0	0	0	0	0	0	0	0	114	0	0	0	0	22	0	0	0	0	0	0	0	0	0	20	0	0	0	0	0	0	0	0	0	0	0	0	0	0	0	0	0	0	0	0	0	0	0	0
0ac196c97beb6fad3d8756f415ec5101	0	0	0	0	0	0	0	0	0	0	0	0	0	0	0	0	0	0	0	2	0	154	0	0	0	0	0	0	0	0	0	0	0	0	0	0	0	0	0	0	0	0	0	0	0	0	0	0	0
8215ad83dca46e5997d88ca18ef7dfe3	0	0	0	0	0	0	0	0	0	0	0	0	0	0	0	0	0	0	0	0	0	13	0	0	0	0	0	0	0	0	0	15	122	0	0	0	0	0	0	0	0	0	0	0	6	0	0	0	0
42194186530238b592997fd922071cd2	0	0	0	0	0	0	0	0	0	0	0	0	0	0	0	0	0	0	0	0	0	0	0	0	0	0	0	0	0	0	0	0	0	0	0	0	0	0	0	0	125	0	0	0	31	0	0	0	0
99f3af551493f92e260b3a446565a7d5	0	0	0	0	0	0	0	0	0	0	0	0	0	0	0	0	0	0	0	0	0	0	0	0	0	0	0	0	0	0	0	0	0	0	0	0	0	0	0	0	0	0	27	129	0	0	0	0	0
83249c05fd69ef34e3183fd6108c1af4	155	0	0	0	0	0	0	0	0	0	0	0	0	0	0	0	0	0	0	0	0	0	0	0	0	0	0	0	0	0	0	0	0	0	0	0	0	0	0	0	0	0	0	0	0	0	0	0	0
b78cde7dd177e180ca3865b23eeb11f6	155	0	0	0	0	0	0	0	0	0	0	0	0	0	0	0	0	0	0	0	0	0	0	0	0	0	0	0	0	0	0	0	0	0	0	0	0	0	0	0	0	0	0	0	0	0	0	0	0
4bc87294cfcd53b804ef493348aeac1d	0	0	22	0	71	5	24	33	0	0	0	0	0	0	0	0	0	0	0	0	0	0	0	0	0	0	0	0	0	0	0	0	0	0	0	0	0	0	0	0	0	0	0	0	0	0	0	0	0
382f3da77648a30f2018d45846b88e01	0	0	0	0	0	0	0	0	0	60	0	0	95	0	0	0	0	0	0	0	0	0	0	0	0	0	0	0	0	0	0	0	0	0	0	0	0	0	0	0	0	0	0	0	0	0	0	0	0
6d634e940530dddb5b49750903d6b553	0	0	0	0	0	0	0	0	0	0	0	0	108	0	0	0	0	0	0	0	0	0	0	47	0	0	0	0	0	0	0	0	0	0	0	0	0	0	0	0	0	0	0	0	0	0	0	0	0
f33103e741526eb26f53037c2be45921	0	0	0	0	0	0	0	0	0	0	0	0	0	0	0	0	0	0	0	0	0	0	0	0	0	0	0	0	0	0	0	0	0	0	0	0	0	0	0	0	0	0	0	0	155	0	0	0	0
88523ec63a896f108f6c0b2c6623fe84	7	0	0	0	0	0	0	147	0	0	0	0	0	0	0	0	0	0	0	0	0	0	0	0	0	0	0	0	0	0	0	0	0	0	0	0	0	0	0	0	0	0	0	0	0	0	0	0	0
3562c687d7b93a13e987ec33116bd60c	0	0	0	0	0	0	0	0	0	0	0	0	0	0	0	0	0	0	0	0	0	154	0	0	0	0	0	0	0	0	0	0	0	0	0	0	0	0	0	0	0	0	0	0	0	0	0	0	0
e60a0ad742d00d747cae173e8adb9ccc	0	0	0	0	0	0	0	0	0	0	0	0	0	0	0	0	0	0	0	0	0	21	0	0	0	0	0	0	0	0	0	0	133	0	0	0	0	0	0	0	0	0	0	0	0	0	0	0	0
cbdfa87814c60c73c6924c43264d0355	0	0	0	0	0	0	0	0	0	0	0	0	0	0	0	0	0	0	0	0	0	0	0	0	0	0	0	140	0	0	0	0	0	0	0	0	0	0	0	0	0	0	0	0	0	0	0	0	0
8ecbbe01b660fb0d85ca9c8b8e5ad863	0	0	0	0	0	2	0	0	0	0	0	0	3	0	0	0	0	0	0	0	0	0	0	0	0	0	0	0	0	0	0	0	0	0	0	0	4	0	0	0	0	0	0	0	0	0	0	0	0
48c4f91ab0686f69facff282121b4154	153	0	0	0	0	0	0	0	0	0	0	0	0	0	0	0	0	0	0	0	0	0	0	0	0	0	0	0	0	0	0	0	0	0	0	0	0	0	0	0	0	0	0	0	0	0	0	0	0
6608aab13b10d24ed8e1bfe62a44cbbb	0	0	0	0	0	0	0	8	0	0	0	0	0	0	0	0	0	0	0	0	0	0	0	0	145	0	0	0	0	0	0	0	0	0	0	0	0	0	0	0	0	0	0	0	0	0	0	0	0
db9f546f4048724d02518e063ea694d1	0	0	0	0	0	0	0	0	0	128	0	0	0	0	0	0	19	0	0	0	0	0	0	0	0	0	6	0	0	0	0	0	0	0	0	0	0	0	0	0	0	0	0	0	0	0	0	0	0
6550123dcb19926ebd6db22bef274255	0	0	0	0	0	0	0	0	0	0	0	0	73	0	0	0	0	0	0	0	0	0	0	0	0	28	0	0	0	0	0	0	0	0	0	0	0	0	0	0	0	14	0	0	0	0	0	0	0
0191490e4b247da268bb82ab77ceb9d3	0	0	0	0	0	0	0	0	0	0	0	0	0	0	0	0	0	0	0	0	4	61	0	88	0	0	0	0	0	0	0	0	0	0	0	0	0	0	0	0	0	0	0	0	0	0	0	0	0
19e85138a892fa4ebd2b53a107dbe095	0	0	0	0	0	0	0	0	0	0	0	0	0	0	0	0	0	0	0	0	0	0	0	153	0	0	0	0	0	0	0	0	0	0	0	0	0	0	0	0	0	0	0	0	0	0	0	0	0
7f8a227959075dd9897c09e3a19b1982	0	0	0	0	0	0	0	0	0	0	0	0	0	0	0	0	0	0	0	0	0	0	0	0	0	0	0	0	0	0	0	0	0	0	0	0	0	153	0	0	0	0	0	0	0	0	0	0	0
2d79d45bf76765422939ba88f9ccb706	0	0	0	0	0	0	0	0	0	0	0	0	0	0	0	0	0	0	0	0	0	0	0	0	0	0	0	0	0	0	0	0	0	0	0	0	0	0	0	0	0	0	0	0	0	0	0	0	0
8a508c2b7c95e9cf17b6af890b3cea3f	0	7	0	0	0	0	0	0	0	0	0	0	0	0	0	0	0	0	0	0	0	0	0	0	0	0	0	0	0	74	0	0	0	0	0	0	0	0	0	0	0	66	0	0	0	0	0	0	0
96b1b03c56f653b9ccd434bb9fd2ae32	0	0	0	0	0	152	0	0	0	0	0	0	0	0	0	0	0	0	0	0	0	0	0	0	0	0	0	0	0	0	0	0	0	0	0	0	0	0	0	0	0	0	0	0	0	0	0	0	0
fbaeba9b0f06483d377c4e9ac7b1e696	0	0	0	0	0	0	0	0	0	0	0	0	0	0	0	0	0	0	0	0	0	0	0	0	0	0	0	0	0	0	0	0	0	152	0	0	0	0	0	0	0	0	0	0	0	0	0	0	0
251c4585f23ff7cda88b365d5c6d6656	0	0	0	0	0	0	0	0	0	0	0	0	0	0	0	0	0	0	0	0	0	0	0	0	135	0	0	6	0	0	0	0	0	0	0	0	0	0	0	0	0	0	0	0	0	0	0	0	0
1ac7b242ddbbb292e7170d0484c69b77	0	0	0	0	0	0	0	0	0	19	0	27	0	88	0	0	9	8	0	0	0	0	0	0	0	0	0	0	0	0	0	0	0	0	0	0	0	0	0	0	0	0	0	0	0	0	0	0	0
2d9b0b40e14dd974884e8924fb46fe29	0	0	0	0	0	0	0	0	0	0	0	0	0	151	0	0	0	0	0	0	0	0	0	0	0	0	0	0	0	0	0	0	0	0	0	0	0	0	0	0	0	0	0	0	0	0	0	0	0
a5a21d094a84b7d1d342b79461a3f042	0	0	0	0	0	0	0	0	0	0	0	0	0	0	0	0	0	0	0	0	0	2	0	2	0	0	0	0	0	0	0	0	0	0	0	0	0	0	0	0	0	0	23	0	0	124	0	0	0
32ef3df151b01bec66e47b99a81781ae	0	0	0	0	0	0	0	0	0	0	0	0	0	0	0	0	0	0	0	0	0	0	0	0	151	0	0	0	0	0	0	0	0	0	0	0	0	0	0	0	0	0	0	0	0	0	0	0	0
bc40a182489d20d2d55ce5fa2a558fb1	0	0	0	0	0	0	0	0	0	0	0	0	0	0	0	0	0	0	0	0	0	0	0	0	0	20	0	7	0	0	0	0	0	0	0	5	0	11	0	0	0	0	0	0	0	0	0	0	0
b6dfeb5df139bb7a7313ecea0bf51fb9	0	0	0	0	0	0	0	0	0	0	0	0	0	0	0	0	0	0	0	0	0	0	0	0	0	0	0	0	0	0	0	0	0	0	0	0	0	0	0	0	0	0	0	0	0	0	0	0	0
89de3085f412003c9449cf29a7452212	0	0	0	0	0	0	0	0	0	0	0	0	0	0	0	0	0	0	0	0	0	0	0	0	0	0	0	0	0	0	0	0	0	0	0	0	0	0	0	0	0	0	0	0	0	0	0	0	0
72cad51df0567f1f2d99b98f67996c9e	0	0	0	0	14	0	0	0	0	0	0	0	0	0	0	0	0	0	0	0	0	0	0	0	0	0	0	0	0	0	0	0	0	0	0	0	0	0	0	0	0	0	0	0	136	0	0	0	0
5e726772636779e0f290ed17741d902b	0	0	0	0	0	0	0	0	0	0	86	47	0	0	0	0	0	0	0	0	0	0	0	17	0	0	0	0	0	0	0	0	0	0	0	0	0	0	0	0	0	0	0	0	0	0	0	0	0
d7f4061c630dee516e3ceea0d3bb3672	0	0	0	0	0	0	0	0	0	0	0	0	0	0	0	0	0	0	0	0	0	150	0	0	0	0	0	0	0	0	0	0	0	0	0	0	0	0	0	0	0	0	0	0	0	0	0	0	0
40273c1d6e8229094e61e10712285ccc	0	0	0	0	0	0	0	0	0	0	0	0	0	0	0	0	0	0	0	0	0	0	0	0	39	0	4	32	0	0	0	0	0	0	0	0	0	0	0	0	0	0	0	0	0	0	0	0	0
883149060247cae96af3d472287c8c61	0	0	0	0	0	0	0	0	0	0	0	0	0	0	0	0	0	0	0	0	0	0	0	0	0	0	0	0	0	135	0	0	0	0	0	0	0	0	0	0	0	0	0	0	0	15	0	0	0
3fcdef0e088e0805478bd102e6743325	30	0	0	0	0	0	0	37	0	0	0	0	0	0	0	0	0	0	0	0	0	0	0	0	0	0	0	0	0	0	0	0	0	0	0	0	0	0	0	15	0	0	0	0	0	0	0	0	0
f46d9f30a084a613456297dafc2af094	0	0	0	0	0	0	0	0	0	0	0	0	117	32	0	0	0	0	0	0	0	0	0	0	0	0	0	0	0	0	0	0	0	0	0	0	0	0	0	0	0	0	0	0	0	0	0	0	0
2283c7e2b4e2a8ae877232daf235838b	0	0	0	0	0	0	0	0	0	0	0	0	0	149	0	0	0	0	0	0	0	0	0	0	0	0	0	0	0	0	0	0	0	0	0	0	0	0	0	0	0	0	0	0	0	0	0	0	0
96badb1ec31d117736054551145e247f	0	0	0	0	0	0	0	0	0	0	0	0	0	0	149	0	0	0	0	0	0	0	0	0	0	0	0	0	0	0	0	0	0	0	0	0	0	0	0	0	0	0	0	0	0	0	0	0	0
1ef4f8f208d905480c3249b23ec70987	0	0	0	0	0	0	0	0	0	0	0	0	0	0	67	82	0	0	0	0	0	0	0	0	0	0	0	0	0	0	0	0	0	0	0	0	0	0	0	0	0	0	0	0	0	0	0	0	0
d85896629529fedd2f2684d7440c42a2	0	0	0	0	0	0	0	0	0	0	0	0	0	0	0	0	0	0	0	0	0	0	0	0	0	0	0	0	0	0	0	0	0	0	0	0	0	0	0	0	0	0	0	0	0	0	0	0	0
2b6423b4ee3d82739c799994f573b93a	0	0	0	0	0	0	0	0	0	0	0	0	0	0	0	0	0	0	0	0	0	0	0	0	0	0	0	0	0	0	0	0	0	0	0	0	0	0	0	0	0	0	0	0	0	0	0	0	0
787fb24dba757e779f6f9a4ed027ac99	82	0	0	0	0	0	0	0	0	0	0	0	0	0	0	0	0	0	0	0	0	0	0	0	0	0	0	33	0	0	0	0	0	0	0	0	0	0	33	0	0	0	0	0	0	0	0	0	0
a95bbe5b3d4e1f6765d30070211d4d3d	0	0	0	0	0	0	0	0	0	148	0	0	0	0	0	0	0	0	0	0	0	0	0	0	0	0	0	0	0	0	0	0	0	0	0	0	0	0	0	0	0	0	0	0	0	0	0	0	0
62800ced90668c31c35236f22cb10d19	0	0	0	0	0	0	0	0	0	0	0	148	0	0	0	0	0	0	0	0	0	0	0	0	0	0	0	0	0	0	0	0	0	0	0	0	0	0	0	0	0	0	0	0	0	0	0	0	0
5415cb1c612822387cd2a6045a06559a	0	0	0	0	0	0	0	0	0	0	0	0	0	0	0	0	0	0	0	0	0	0	114	0	0	31	0	0	0	0	0	0	0	3	0	0	0	0	0	0	0	0	0	0	0	0	0	0	0
93ed467f6479bcb9dff94847a9eb123f	0	0	0	0	0	0	0	0	0	0	0	0	0	0	0	0	0	0	0	0	0	0	0	0	0	0	0	0	0	148	0	0	0	0	0	0	0	0	0	0	0	0	0	0	0	0	0	0	0
a39c99b3ceb2540d49537b3765df3e5b	0	0	0	0	0	0	0	0	0	0	0	0	0	0	0	0	0	0	0	0	0	0	0	0	0	0	0	0	0	0	0	46	50	43	0	0	9	0	0	0	0	0	0	0	0	0	0	0	0
547ff2d86992e4d5669d7e4857bb3c0f	0	0	0	0	0	0	0	0	0	0	0	0	0	0	0	0	0	0	0	0	0	0	0	0	0	0	0	0	0	0	0	0	0	0	0	0	0	0	0	148	0	0	0	0	0	0	0	0	0
6985b5a8932d291688a0cd6c9c8af663	0	0	0	0	0	0	0	0	0	0	0	0	0	0	0	0	0	0	0	0	0	0	0	0	0	0	0	0	0	0	0	0	0	0	0	0	0	0	0	0	0	0	0	0	0	0	0	0	0
a85b374ae6f8d8256fe97b516a853c19	0	0	0	0	0	0	0	0	0	0	0	0	0	0	0	0	0	0	0	0	0	0	0	0	0	0	0	0	0	0	0	0	0	0	0	0	0	0	0	0	0	0	0	0	0	0	0	0	0
104e55aa03f81c584d709f4a9fed7e59	0	12	16	16	25	0	51	11	0	0	0	0	0	0	0	0	0	0	0	0	0	0	0	0	10	0	0	0	0	0	0	0	0	0	0	0	0	0	0	0	0	0	0	0	6	0	0	0	0
76925654d540bc34d51c82ae2bdfa9b9	0	0	0	60	0	14	14	47	0	0	0	0	0	0	0	0	0	0	0	0	0	0	0	0	0	0	0	0	0	0	0	0	0	0	0	0	0	0	0	0	0	0	0	12	0	0	0	0	0
6ace5c1a2c3393dccf58996d5abc52d1	0	0	0	0	25	0	11	111	0	0	0	0	0	0	0	0	0	0	0	0	0	0	0	0	0	0	0	0	0	0	0	0	0	0	0	0	0	0	0	0	0	0	0	0	0	0	0	0	0
c4666984742936c8a59ca6b042c2aeaf	0	0	0	0	0	0	0	0	0	22	0	0	0	0	0	0	4	15	0	0	0	80	0	20	0	0	6	0	0	0	0	0	0	0	0	0	0	0	0	0	0	0	0	0	0	0	0	0	0
6f7f47d579e427f4e0f093a1aad48766	0	0	0	0	0	0	0	0	0	0	0	0	134	0	0	0	0	0	0	0	0	0	0	0	0	0	0	0	0	0	0	0	0	0	0	0	0	0	0	0	0	0	0	0	0	0	0	0	0
c04d0c46558f69df51579a407397808d	0	0	0	0	0	0	0	0	0	0	0	0	0	0	0	0	0	0	0	2	145	0	0	0	0	0	0	0	0	0	0	0	0	0	0	0	0	0	0	0	0	0	0	0	0	0	0	0	0
3a4faa4d5acc833df31b8852139de621	0	0	0	0	0	0	0	0	0	0	0	0	0	0	0	0	0	0	0	0	0	0	0	0	0	0	0	147	0	0	0	0	0	0	0	0	0	0	0	0	0	0	0	0	0	0	0	0	0
cac290e43cbf7324f916639c2b8a6cf5	45	0	0	0	0	0	0	0	0	0	0	0	0	0	0	0	0	0	0	0	0	0	0	0	0	0	0	0	0	0	0	0	0	0	0	0	0	0	0	0	0	0	0	0	0	0	0	0	0
6fcbda34b5f9b3758490edacf6b196f6	0	0	0	0	0	0	0	0	0	0	0	0	0	0	0	0	0	0	0	0	0	0	0	0	0	0	0	0	0	0	0	0	10	0	0	0	0	0	0	0	0	0	0	0	0	0	0	0	0
7d6d27b81bccb02fb2b4fc6ae698d87e	0	0	0	0	0	0	0	0	0	0	0	0	0	0	0	0	0	0	0	0	0	0	0	0	0	0	0	0	0	0	0	0	0	0	0	0	0	0	0	0	0	0	0	0	0	0	0	0	0
34138cabdec3d06f497fe7e148aaaa0d	0	0	0	0	0	141	0	0	0	0	0	0	0	0	0	0	0	0	0	0	0	0	0	0	0	0	0	0	0	0	0	0	0	0	0	0	0	0	0	0	0	0	0	0	0	0	0	0	0
7452c3e8cf039852de1dee7221d46860	0	0	0	0	0	0	0	0	34	58	0	0	0	0	0	0	0	54	0	0	0	0	0	0	0	0	0	0	0	0	0	0	0	0	0	0	0	0	0	0	0	0	0	0	0	0	0	0	0
de1095e084f1ad4a56035f4716f14703	0	0	0	0	0	0	0	0	0	94	0	0	16	0	0	0	36	0	0	0	0	0	0	0	0	0	0	0	0	0	0	0	0	0	0	0	0	0	0	0	0	0	0	0	0	0	0	0	0
de416a0897fbd2385f89cb7bffbb7945	0	0	0	0	0	0	0	0	0	0	0	15	0	0	0	0	0	0	0	0	0	0	131	0	0	0	0	0	0	0	0	0	0	0	0	0	0	0	0	0	0	0	0	0	0	0	0	0	0
9137bc748287b244c5451b86fcf5c19b	0	0	0	0	0	0	0	0	0	0	0	0	0	0	146	0	0	0	0	0	0	0	0	0	0	0	0	0	0	0	0	0	0	0	0	0	0	0	0	0	0	0	0	0	0	0	0	0	0
c7d14d6c6167cc5f6261fa67525cc06d	0	0	0	0	0	0	0	0	0	0	0	0	0	0	0	146	0	0	0	0	0	0	0	0	0	0	0	0	0	0	0	0	0	0	0	0	0	0	0	0	0	0	0	0	0	0	0	0	0
8fdf1555fe4887638b1a348f334ab22d	0	0	0	0	0	0	0	0	0	0	0	0	0	0	0	0	0	17	0	0	0	0	0	0	0	0	8	0	0	0	0	0	0	0	0	0	0	38	0	0	0	0	0	0	0	0	0	11	0
021f348871ef66831baf90c83606d1cd	0	0	0	0	0	0	0	0	0	0	0	0	0	0	0	0	0	0	0	0	0	0	0	0	0	0	0	0	0	146	0	0	0	0	0	0	0	0	0	0	0	0	0	0	0	0	0	0	0
32471493c75842f4124b76498da3696e	0	0	0	0	42	0	6	0	0	0	8	0	0	0	0	0	0	0	0	0	57	0	0	0	0	0	0	0	0	0	0	0	0	0	0	0	0	0	0	0	0	0	0	0	0	0	0	0	0
db80161d9f8eb82c4d43a4d50a2020b8	0	0	0	0	0	0	0	0	0	0	0	0	0	0	0	0	0	0	0	0	0	142	0	0	0	0	0	0	0	0	0	0	3	0	0	0	0	0	0	0	0	0	0	0	0	0	0	0	0
e34636419739682a88af613927e7e19c	0	0	0	0	0	0	0	0	0	0	0	0	0	0	0	0	0	0	0	0	0	0	0	0	0	0	0	0	0	136	0	0	0	0	0	0	0	0	0	9	0	0	0	0	0	0	0	0	0
028aef4c61a741fd74b4a3b821427757	0	0	0	0	0	0	0	0	0	0	0	0	0	0	0	0	0	0	0	0	0	0	0	0	0	0	0	0	0	0	0	0	0	0	0	0	0	0	145	0	0	0	0	0	0	0	0	0	0
07e0da081329eb63a303bd472d582904	132	0	0	0	0	0	0	0	0	0	0	0	0	0	0	0	0	0	0	0	0	0	0	0	0	0	0	0	0	0	0	0	0	0	0	0	0	0	0	0	0	0	0	0	0	0	0	0	0
4ec468bd0a2635f4966e977bc636e468	0	0	0	0	0	0	0	0	0	20	0	0	0	14	0	0	0	75	0	0	0	0	0	0	0	35	0	0	0	0	0	0	0	0	0	0	0	0	0	0	0	0	0	0	0	0	0	0	0
783f47ef1618b975b76edff03fe608bf	0	0	0	0	0	0	0	0	0	0	0	71	0	73	0	0	0	0	0	0	0	0	0	0	0	0	0	0	0	0	0	0	0	0	0	0	0	0	0	0	0	0	0	0	0	0	0	0	0
b010f36e941888bae53c5761c034386e	0	0	0	0	0	0	0	0	0	0	0	0	0	144	0	0	0	0	0	0	0	0	0	0	0	0	0	0	0	0	0	0	0	0	0	0	0	0	0	0	0	0	0	0	0	0	0	0	0
06b58b7c6963d2d0b01bfa88a979bd55	0	0	0	0	0	0	0	0	0	0	0	0	0	25	0	0	0	0	0	0	0	12	0	0	0	0	0	0	0	0	4	0	0	0	0	0	0	0	0	59	0	0	0	0	0	44	0	0	0
26e7b1961f2696bf5ff17668e20f1420	0	0	0	0	0	0	0	0	0	0	0	0	0	0	0	0	4	6	0	134	0	0	0	0	0	0	0	0	0	0	0	0	0	0	0	0	0	0	0	0	0	0	0	0	0	0	0	0	0
e7b316d27772c9432d17491e1cccf7a1	0	0	0	0	0	0	0	0	0	0	0	0	0	0	0	0	0	0	0	0	144	0	0	0	0	0	0	0	0	0	0	0	0	0	0	0	0	0	0	0	0	0	0	0	0	0	0	0	0
0d7bb56ce4dcfc064b08407302373294	0	0	0	0	0	0	0	0	0	0	0	0	0	0	0	0	0	0	0	0	0	0	0	0	0	0	0	0	0	0	0	0	0	0	0	0	0	0	0	0	0	0	0	0	0	0	0	0	0
f30d9e6efa72e76d1868b60b652331bb	0	0	0	0	39	0	43	54	0	0	3	0	0	0	0	0	0	0	0	0	0	0	0	0	0	0	0	0	0	0	0	0	0	0	0	0	0	0	0	0	0	0	0	0	0	0	0	0	0
597195e894e91447c08a337eff6f9506	0	0	0	0	0	0	0	0	0	6	0	21	28	69	0	0	9	10	0	0	0	0	0	0	0	0	0	0	0	0	0	0	0	0	0	0	0	0	0	0	0	0	0	0	0	0	0	0	0
e8bfc7eb7396642e89da8bee735a8dae	0	0	0	0	0	0	0	0	0	0	0	0	0	0	0	0	3	0	0	0	0	0	0	0	0	0	0	127	0	0	0	0	0	0	0	0	7	0	0	0	0	0	0	0	0	0	0	0	0
58108dc13fae02b9d7f02ac9037531ba	0	0	0	0	0	0	0	0	0	0	0	0	0	0	0	0	0	0	0	0	0	0	0	143	0	0	0	0	0	0	0	0	0	0	0	0	0	0	0	0	0	0	0	0	0	0	0	0	0
21af2524f65523ff46dcd83d5f3fa1d0	0	0	0	0	0	0	0	0	0	0	0	0	0	0	0	0	0	0	0	0	0	0	0	0	0	0	0	0	0	0	0	0	0	0	0	0	0	0	0	0	0	0	0	143	0	0	0	0	0
5befc764d8899fc7adf09e1b712916cc	0	49	0	67	0	26	0	0	0	0	0	0	0	0	0	0	0	0	0	0	0	0	0	0	0	0	0	0	0	0	0	0	0	0	0	0	0	0	0	0	0	0	0	0	0	0	0	0	0
d58e9dec98e80708f02620a41ff578ee	0	0	0	0	0	0	0	9	9	0	0	0	17	0	0	0	0	0	0	0	0	0	0	0	0	0	0	0	0	0	0	0	0	0	0	0	0	3	0	0	0	0	0	0	0	0	0	0	0
6439f3aed13a120b02da491d69d3846e	0	0	0	0	0	0	0	0	0	61	0	0	0	0	0	0	0	7	0	0	0	0	0	60	0	0	0	0	0	0	0	0	0	0	0	0	0	0	0	0	0	0	0	0	0	0	0	0	0
31cc32b195f693efe31d38efe3b3b7f2	0	0	0	0	0	0	0	0	0	0	0	19	0	0	0	0	0	0	0	0	51	0	0	0	0	0	0	0	0	0	0	4	0	0	0	0	0	0	0	0	0	0	0	0	0	5	0	0	0
ca391a73c053d209c0ce82ee9aec2c23	0	0	0	0	0	0	0	0	0	0	0	0	0	0	142	0	0	0	0	0	0	0	0	0	0	0	0	0	0	0	0	0	0	0	0	0	0	0	0	0	0	0	0	0	0	0	0	0	0
5becf4fced2f1e955c7265c01bbda087	0	0	0	0	0	0	0	0	0	0	0	0	0	0	0	142	0	0	0	0	0	0	0	0	0	0	0	0	0	0	0	0	0	0	0	0	0	0	0	0	0	0	0	0	0	0	0	0	0
b7a2dd7360513db736856a28baf9bffb	0	0	0	0	0	0	0	0	0	0	0	0	0	0	0	0	0	0	0	0	0	142	0	0	0	0	0	0	0	0	0	0	0	0	0	0	0	0	0	0	0	0	0	0	0	0	0	0	0
4f593870337159885a4ee27f26a6a9fb	0	0	0	0	0	0	0	0	0	0	0	0	0	0	0	0	0	0	0	0	0	0	0	142	0	0	0	0	0	0	0	0	0	0	0	0	0	0	0	0	0	0	0	0	0	0	0	0	0
6a0ea36b179370d633e0c8db9b87b153	0	0	0	0	0	0	0	0	0	0	0	0	0	0	0	0	0	0	0	0	0	0	0	0	0	0	0	0	0	0	0	0	0	0	0	0	0	0	0	0	0	0	142	0	0	0	0	0	0
0b7026002171f1ac6b4ff3066fa76a91	0	0	0	0	0	0	0	0	0	0	0	0	0	0	0	0	0	0	0	0	0	0	0	0	110	0	0	0	0	0	0	0	0	0	0	0	0	0	0	0	0	0	0	24	0	0	0	0	0
3bcbe9e70e2d9fccd0be5671d9437006	0	0	0	0	0	0	0	5	0	0	0	0	0	0	0	0	0	0	0	0	0	0	0	0	0	0	0	0	0	0	0	0	0	0	0	0	3	0	0	0	0	13	59	0	0	21	8	0	0
0f52d6e9469accce8b66a10cc0c11dfd	3	12	14	0	0	0	16	35	28	0	0	0	15	0	0	0	0	0	0	0	0	0	0	0	0	0	0	0	0	0	0	0	0	0	0	0	0	0	0	0	0	0	0	0	0	0	0	0	0
6fdaddf537094b961e9273192cf8a42f	0	132	0	0	9	0	0	0	0	0	0	0	0	0	0	0	0	0	0	0	0	0	0	0	0	0	0	0	0	0	0	0	0	0	0	0	0	0	0	0	0	0	0	0	0	0	0	0	0
6dbceed2b16b7ef5cbbd3b64f19f16ec	0	0	0	0	8	0	0	0	0	0	0	0	0	0	0	0	0	0	0	0	3	0	125	0	0	0	0	0	0	0	0	0	0	5	0	0	0	0	0	0	0	0	0	0	0	0	0	0	0
0b39a3b19a05b0eb0dcdbea3b6a1843e	0	0	0	0	0	0	0	0	0	0	0	0	0	141	0	0	0	0	0	0	0	0	0	0	0	0	0	0	0	0	0	0	0	0	0	0	0	0	0	0	0	0	0	0	0	0	0	0	0
e622a63483c15aeb0e504ab2d4b28089	0	0	0	0	0	0	0	0	0	0	0	0	0	0	0	0	0	0	0	0	0	141	0	0	0	0	0	0	0	0	0	0	0	0	0	0	0	0	0	0	0	0	0	0	0	0	0	0	0
93fbfcc7e3c677ccd29d910844277ec3	0	0	0	0	0	0	0	0	0	0	0	0	0	0	0	0	0	0	0	0	0	0	0	0	0	0	0	0	0	0	0	0	0	0	0	0	0	0	0	15	0	0	0	0	0	126	0	0	0
34fcae59cba9794863dd013beeee6724	0	0	0	0	0	0	0	0	0	0	0	0	0	0	0	0	0	0	0	0	0	0	0	0	0	0	0	0	0	0	0	0	0	0	0	0	0	0	0	0	0	0	0	0	0	0	0	0	0
0b9508cb77e14ade36d3a4710e3ff826	0	0	0	0	0	0	0	0	0	0	0	0	0	0	0	0	0	0	0	0	0	0	0	0	0	0	0	0	0	0	0	0	0	0	0	0	0	0	0	0	0	0	0	0	0	0	0	0	0
182276ebd83e52f5aebc083c1ab84202	0	54	0	0	0	0	0	0	0	0	0	0	0	0	0	0	0	25	0	0	0	0	0	0	0	0	0	0	0	0	0	0	0	0	0	0	0	0	0	0	0	0	0	0	0	0	0	0	61
299a0f43178b88df7f8c23e3b5a5d370	0	0	21	0	119	0	0	0	0	0	0	0	0	0	0	0	0	0	0	0	0	0	0	0	0	0	0	0	0	0	0	0	0	0	0	0	0	0	0	0	0	0	0	0	0	0	0	0	0
e3d5d336c2307e7c91c4ee22bc0dc173	0	0	0	0	0	0	0	0	0	0	0	0	0	0	0	0	0	0	0	0	0	86	0	0	0	0	0	0	0	0	0	0	0	0	0	0	0	9	0	0	0	0	0	0	0	0	0	0	0
410f68cdb69e6477fe208a2d69773f3b	0	0	0	0	0	0	0	0	0	0	0	0	0	0	0	0	0	0	0	0	0	0	0	0	135	0	0	0	0	0	0	0	0	0	0	0	0	0	0	0	0	0	0	0	0	0	0	0	0
ba67dd1fae338d2c212aed716043171d	0	0	0	0	0	0	0	0	0	0	0	0	0	0	0	0	0	0	0	0	0	0	0	47	0	4	0	0	0	0	0	0	0	0	0	0	0	0	0	0	0	0	0	0	0	15	0	0	0
81b7437613ba69074c87b05ebdf96b15	0	0	0	0	0	20	0	0	0	0	0	0	0	0	0	0	0	0	0	0	0	0	0	0	0	12	0	0	0	64	0	0	0	0	0	0	0	0	0	19	0	10	0	0	0	0	0	0	0
0ca6c8ab0e06e81c97891828d08adbec	0	0	0	0	0	0	0	0	0	0	0	0	0	0	0	0	0	0	0	0	0	139	0	0	0	0	0	0	0	0	0	0	0	0	0	0	0	0	0	0	0	0	0	0	0	0	0	0	0
3e46df0a901c2e9fb30eb0ef0223055c	0	0	0	0	0	0	0	0	0	0	0	0	0	0	0	0	0	0	0	0	0	0	139	0	0	0	0	0	0	0	0	0	0	0	0	0	0	0	0	0	0	0	0	0	0	0	0	0	0
c02215c3ba75beeaf277d143a8fc9003	0	0	0	0	0	0	0	0	0	0	0	0	4	0	0	0	0	0	0	0	0	0	0	0	0	0	0	0	0	0	0	0	0	0	0	0	3	0	0	0	0	0	0	0	0	0	0	0	0
5d5c7050a53cbec7c246584d19c40f25	0	0	0	0	0	0	5	0	108	0	0	0	0	0	0	0	0	0	0	0	0	0	0	0	0	0	0	0	0	0	0	0	0	0	0	0	0	0	0	0	0	0	0	0	0	0	0	0	0
48e733de84628c5378a9260bf8bbc3ee	0	0	0	12	67	0	40	9	0	0	0	0	0	0	0	0	0	0	0	0	0	0	0	0	0	0	0	0	0	0	0	0	0	0	0	0	0	0	0	0	0	0	0	0	10	0	0	0	0
14246c9efa812b3343643c175416080c	0	0	0	0	94	0	10	20	0	0	0	0	0	0	0	0	0	0	0	0	0	0	0	0	0	0	0	0	0	0	0	0	0	0	0	0	0	0	0	0	0	0	0	0	14	0	0	0	0
53133c21348af4473e6bb78fe68e88be	0	0	0	0	0	0	0	0	0	8	0	0	0	0	4	0	0	0	0	0	126	0	0	0	0	0	0	0	0	0	0	0	0	0	0	0	0	0	0	0	0	0	0	0	0	0	0	0	0
75db3aab8615037d2c044b276d124b41	0	0	0	0	0	0	0	0	0	0	0	0	0	0	0	0	0	0	0	0	0	0	0	0	0	0	0	0	0	138	0	0	0	0	0	0	0	0	0	0	0	0	0	0	0	0	0	0	0
7c0aa13a05dd956a9afb7f2f40ce4393	0	0	0	0	0	0	0	0	0	0	0	0	0	0	0	0	0	0	0	0	0	0	0	0	0	0	0	0	0	0	0	0	0	0	0	0	0	0	0	35	0	0	0	0	0	0	12	0	0
a09927f3009fc106d8aaf5545fc32a42	0	0	0	0	0	0	0	0	0	0	0	0	0	137	0	0	0	0	0	0	0	0	0	0	0	0	0	0	0	0	0	0	0	0	0	0	0	0	0	0	0	0	0	0	0	0	0	0	0
d2f7c70ca35cf8f40f03d0ad944def6d	0	0	0	0	0	0	0	0	0	0	0	0	0	0	0	0	0	0	137	0	0	0	0	0	0	0	0	0	0	0	0	0	0	0	0	0	0	0	0	0	0	0	0	0	0	0	0	0	0
dc5a4fdd5fd1c7410092b18d26cded6a	0	0	0	0	0	0	0	0	0	0	0	0	0	0	0	0	0	0	0	0	0	0	0	0	137	0	0	0	0	0	0	0	0	0	0	0	0	0	0	0	0	0	0	0	0	0	0	0	0
9b826701de0e65c4dfc3bb11e67438c5	0	0	0	0	0	0	0	0	0	0	0	0	0	0	0	0	0	0	0	0	0	0	0	0	0	0	0	0	0	0	0	0	0	0	0	0	0	0	0	0	0	0	0	0	137	0	0	0	0
4aafb273931c6b3a915e4812e17b3033	0	0	0	0	0	0	0	0	0	0	0	0	0	0	0	0	0	0	0	0	0	0	0	0	0	0	0	0	0	0	0	0	0	0	0	0	0	0	0	0	0	0	0	0	0	0	0	0	0
14dcede8391969bff667b9fb3184b840	0	0	0	0	0	0	0	0	0	0	0	0	0	0	0	0	0	0	0	0	0	0	0	0	0	0	0	0	0	0	0	0	0	0	0	0	0	0	0	0	0	22	0	0	0	0	0	0	0
1c215b5b2fa1735efd60fcffb0045383	0	12	0	119	0	0	0	0	0	0	0	0	0	0	0	0	0	0	0	0	0	0	0	0	0	0	0	0	0	0	0	0	0	0	0	0	0	0	0	0	0	0	0	0	0	0	0	0	0
c1f3e33bb31800f2cd1565be1162db8d	47	0	0	0	0	0	0	0	0	0	0	0	0	0	0	0	0	0	0	89	0	0	0	0	0	0	0	0	0	0	0	0	0	0	0	0	0	0	0	0	0	0	0	0	0	0	0	0	0
3b3648ef955008c921718f8adfae0172	0	0	0	0	0	0	0	0	0	0	0	0	0	136	0	0	0	0	0	0	0	0	0	0	0	0	0	0	0	0	0	0	0	0	0	0	0	0	0	0	0	0	0	0	0	0	0	0	0
8c72499f6f4e7bcd5e1529a363f47fe5	0	0	0	0	0	0	0	0	0	0	0	0	0	0	0	0	19	22	0	0	0	0	0	0	0	29	9	0	0	0	0	0	0	0	0	0	0	0	0	0	0	0	0	0	0	0	0	0	0
b52d107801bf25d7b40396b78fb4c03a	0	0	0	0	0	0	0	0	0	0	0	0	0	0	0	0	0	0	0	0	0	136	0	0	0	0	0	0	0	0	0	0	0	0	0	0	0	0	0	0	0	0	0	0	0	0	0	0	0
f6094dd69fe28fac1cc00a8ca162ebb6	0	0	0	0	0	0	0	0	0	0	0	0	0	0	0	0	0	0	0	0	0	0	136	0	0	0	0	0	0	0	0	0	0	0	0	0	0	0	0	0	0	0	0	0	0	0	0	0	0
fa4ad348e0e94de968a02ad7bc01bd83	0	0	0	0	0	0	0	0	0	0	0	0	0	0	0	0	0	0	0	0	0	0	0	0	136	0	0	0	0	0	0	0	0	0	0	0	0	0	0	0	0	0	0	0	0	0	0	0	0
f52c6d9a19fab46042f076100011841f	0	0	0	0	0	0	0	0	0	0	0	0	0	0	0	0	0	0	0	0	0	0	0	0	0	0	0	0	0	0	0	0	0	0	136	0	0	0	0	0	0	0	0	0	0	0	0	0	0
cd75ea856b4688489f167e2838453eb3	0	0	0	0	0	0	0	0	0	0	0	0	0	0	0	0	0	0	0	0	0	0	0	0	0	0	0	0	0	0	0	0	0	0	0	0	0	0	136	0	0	0	0	0	0	0	0	0	0
880056f5e5eddaf9cb06ceba3afef659	0	0	0	0	0	0	0	0	0	0	0	0	0	0	0	0	0	0	0	0	0	0	0	0	0	0	0	0	0	0	0	0	0	0	0	0	0	0	0	0	0	0	0	0	0	0	0	0	0
6c25e521aa281faf1537d624010818ff	0	0	126	0	0	0	0	0	0	0	0	0	0	0	0	0	0	0	0	0	0	0	0	0	0	0	0	0	0	0	0	0	0	0	0	0	0	0	0	0	0	0	0	0	0	0	0	0	0
889396711f6b85d6f5f98e3a07113590	0	0	0	109	0	0	0	0	0	0	0	0	0	0	0	0	0	8	0	0	0	0	0	0	0	0	0	0	0	0	0	0	0	0	0	0	0	0	0	0	0	0	0	8	0	0	0	0	0
30cdf36fa6a0a06b77c3216817f595fc	0	0	0	0	0	0	0	0	0	0	0	0	0	0	0	0	0	0	0	0	0	0	0	0	0	0	0	0	0	0	0	0	135	0	0	0	0	0	0	0	0	0	0	0	0	0	0	0	0
3e13ca56c853f38b2e0b68db9c849595	0	0	0	0	0	0	0	0	0	0	0	0	0	0	0	0	0	0	0	0	0	0	0	0	0	0	0	0	0	0	0	0	0	0	135	0	0	0	0	0	0	0	0	0	0	0	0	0	0
d131ff4507e86165437fca0614a8d65e	113	0	0	0	0	0	0	0	0	0	0	0	0	0	0	0	0	0	0	0	0	0	0	0	0	0	0	0	0	0	0	0	0	0	0	0	0	0	0	0	0	0	0	0	0	0	0	0	0
f91a64e3ab7bcbf2cb736514a2c05d30	0	0	0	0	0	0	0	0	0	0	0	0	0	0	0	0	0	0	0	0	0	0	0	0	0	0	0	0	0	0	0	0	0	0	0	0	0	0	0	0	0	0	0	0	0	0	0	0	0
9e988b92246b46e9d44ee3764042697a	0	0	0	0	0	0	0	0	4	0	0	0	0	0	0	0	0	5	0	0	0	0	0	0	0	0	21	0	0	0	0	0	0	0	0	20	0	7	0	0	0	0	0	0	0	0	0	0	0
1cf18075f6f23531091fba9a9adf2840	0	134	0	0	0	0	0	0	0	0	0	0	0	0	0	0	0	0	0	0	0	0	0	0	0	0	0	0	0	0	0	0	0	0	0	0	0	0	0	0	0	0	0	0	0	0	0	0	0
f1496e0d54b0e007b791ce7035f7719e	0	0	0	0	0	0	0	0	0	0	0	0	0	0	0	0	0	0	0	0	0	0	0	0	0	0	0	0	0	0	0	6	0	15	0	0	0	0	0	0	0	0	0	0	113	0	0	0	0
3f4a897f1deb9bf04d3db3f85c02fc7c	0	0	0	0	0	0	0	0	0	0	0	0	0	0	0	0	0	0	0	0	0	0	0	0	0	0	0	0	0	0	0	0	0	0	0	0	0	0	129	5	0	0	0	0	0	0	0	0	0
3823dbede6d59c77e887ddaa071c6a8c	0	130	0	0	0	0	0	0	0	0	0	0	0	0	0	0	0	0	0	0	0	0	0	0	0	0	0	0	0	0	0	0	0	0	0	0	0	0	0	0	0	0	0	0	0	0	0	0	0
444f10cf3d3eee2462b22311fb59a4b1	0	0	0	0	0	0	0	0	0	0	0	0	0	0	0	0	0	0	0	0	0	0	0	0	0	0	0	0	0	0	0	0	0	0	0	0	0	0	0	0	0	0	0	0	0	0	0	0	0
d222a6310a8ce2e9175a07262c8f7cdb	3	0	0	0	0	0	0	0	0	0	0	0	0	0	0	0	0	0	0	0	125	0	0	0	0	0	0	0	0	0	0	0	0	0	0	0	0	0	0	0	0	0	0	0	0	0	0	0	0
734084e9ef9bc03af7cb1bc75821cf57	0	0	0	0	0	0	0	0	0	0	0	0	0	131	0	0	0	0	0	0	0	0	0	0	0	0	0	0	0	0	0	0	0	0	0	0	0	0	0	0	0	0	0	0	0	0	0	0	0
7f3bfb2e21b7c9af49e35964cd4a42f1	0	0	0	0	0	0	0	0	0	0	0	0	0	0	0	0	0	23	0	0	0	0	0	38	0	0	0	55	10	0	0	0	0	0	0	0	0	7	0	0	0	0	0	0	0	0	0	0	0
c4e5ff4c6912accb3b1927b9ce091042	0	0	0	0	0	0	0	0	0	0	0	0	0	0	0	0	0	0	0	133	0	0	0	0	0	0	0	0	0	0	0	0	0	0	0	0	0	0	0	0	0	0	0	0	0	0	0	0	0
3e9a75a5d067fcc703c439e965783e38	0	0	0	0	0	0	0	0	0	0	0	0	0	0	0	0	0	0	0	115	0	0	0	0	18	0	0	0	0	0	0	0	0	0	0	0	0	0	0	0	0	0	0	0	0	0	0	0	0
309466ba72d2ed047c36bab13ff2f663	0	0	0	0	0	0	0	0	0	0	0	0	0	0	0	0	0	0	0	0	0	0	0	0	0	0	0	0	0	0	0	0	0	0	0	0	0	0	0	0	0	0	0	0	133	0	0	0	0
f92cec865bec718bfc85c70d2cc81bab	0	0	0	106	0	0	0	0	0	0	0	0	0	0	0	0	0	0	0	0	0	0	0	0	0	0	0	0	0	0	0	0	0	0	0	0	0	0	0	0	0	0	0	0	0	0	0	0	0
a33a4a2622fd661b6cbec88cb43ff12d	0	0	0	0	0	0	0	0	0	0	0	0	0	0	0	0	0	0	0	0	0	0	0	0	0	0	0	0	0	0	0	0	0	0	0	0	0	0	0	0	0	0	0	0	0	0	0	0	0
87e18dd4f7eb8acb8bb2e807001b3438	0	0	0	0	0	132	0	0	0	0	0	0	0	0	0	0	0	0	0	0	0	0	0	0	0	0	0	0	0	0	0	0	0	0	0	0	0	0	0	0	0	0	0	0	0	0	0	0	0
6cca3d3fbe6dfa054c960e0963390e60	0	0	0	0	0	0	0	0	0	31	0	0	0	0	0	0	0	0	0	0	0	0	0	0	101	0	0	0	0	0	0	0	0	0	0	0	0	0	0	0	0	0	0	0	0	0	0	0	0
8cc1ecdc3f77153c41801b0f5d5f7f8a	0	0	0	0	0	0	0	0	0	0	4	16	0	45	0	0	5	11	0	0	0	0	0	0	0	0	0	0	0	0	0	0	0	0	0	0	0	0	0	0	0	0	0	0	0	0	0	0	0
8f88dac77660976eb39469c01f8fa497	0	0	0	0	0	0	0	0	0	0	0	0	0	0	0	0	0	0	0	0	132	0	0	0	0	0	0	0	0	0	0	0	0	0	0	0	0	0	0	0	0	0	0	0	0	0	0	0	0
d513d691682f1c2d628282f5d1bfc889	0	0	0	0	0	0	0	0	0	0	0	0	0	0	0	0	0	0	0	0	0	3	65	0	0	64	0	0	0	0	0	0	0	0	0	0	0	0	0	0	0	0	0	0	0	0	0	0	0
e903208916adc878d3d96d166d6bafb0	0	0	0	0	0	0	0	0	0	0	0	0	0	0	0	0	0	0	0	0	0	0	0	0	0	0	0	0	0	0	132	0	0	0	0	0	0	0	0	0	0	0	0	0	0	0	0	0	0
2fe22f37539c4ab55eb1c8dbe4df04e4	0	0	0	0	0	0	0	0	0	0	0	0	0	0	0	0	0	0	0	0	0	0	0	0	0	0	0	0	0	0	0	0	0	0	0	0	0	0	0	0	0	0	0	0	0	0	0	0	0
68add1e0e274e70e3785a75e0cb22e66	0	0	0	0	0	0	0	0	0	0	0	0	0	0	0	0	0	0	0	0	0	0	0	0	0	0	0	0	0	0	0	0	0	0	0	0	0	0	0	0	0	0	0	0	0	0	0	0	0
db7455afcbcca894a52fe15425c69f10	0	0	0	0	0	0	6	5	73	0	0	0	0	0	0	0	0	0	0	0	0	0	0	0	0	0	0	0	0	0	0	0	0	0	0	0	0	0	0	0	0	0	0	0	0	0	0	0	3
071481153eb03b86291129d980654325	0	0	0	0	5	0	0	0	0	0	0	0	0	0	0	0	0	0	0	0	0	0	0	0	0	0	0	0	0	0	0	0	0	0	0	0	0	0	0	0	0	0	0	0	126	0	0	0	0
98572dbea6c66fbc7378015db0ce673b	0	0	0	0	0	131	0	0	0	0	0	0	0	0	0	0	0	0	0	0	0	0	0	0	0	0	0	0	0	0	0	0	0	0	0	0	0	0	0	0	0	0	0	0	0	0	0	0	0
8282671c381f4ada6e33a806c2be2381	0	0	0	0	0	0	0	0	0	0	0	0	0	0	125	0	0	0	0	0	0	0	0	0	0	0	0	0	0	0	0	0	0	0	6	0	0	0	0	0	0	0	0	0	0	0	0	0	0
d3bc2861431ea9d3e4711536cf09e3ab	0	0	0	0	0	0	0	0	0	0	0	0	0	0	0	0	0	0	0	0	0	0	22	0	0	109	0	0	0	0	0	0	0	0	0	0	0	0	0	0	0	0	0	0	0	0	0	0	0
7150d8fa3de8fa063bfc5588a745c2ae	0	0	0	0	0	0	0	0	0	0	0	0	0	0	0	0	0	0	0	0	0	0	0	0	0	0	0	0	0	0	0	0	0	0	0	0	0	0	0	0	0	0	0	0	131	0	0	0	0
85c8aa924db6af6d5aad33a6c2a34fa4	130	0	0	0	0	0	0	0	0	0	0	0	0	0	0	0	0	0	0	0	0	0	0	0	0	0	0	0	0	0	0	0	0	0	0	0	0	0	0	0	0	0	0	0	0	0	0	0	0
dbaabd069ae8dda8d6c88904a9d5d989	126	0	0	0	0	0	0	0	0	4	0	0	0	0	0	0	0	0	0	0	0	0	0	0	0	0	0	0	0	0	0	0	0	0	0	0	0	0	0	0	0	0	0	0	0	0	0	0	0
402f9349a25a5ac08793d5cd3e102a58	0	130	0	0	0	0	0	0	0	0	0	0	0	0	0	0	0	0	0	0	0	0	0	0	0	0	0	0	0	0	0	0	0	0	0	0	0	0	0	0	0	0	0	0	0	0	0	0	0
8897d1d0426b25e980ccf4dfb50a3a3c	0	0	0	0	0	0	0	0	0	0	7	0	0	121	0	0	0	0	0	0	0	0	0	0	0	0	0	0	0	0	0	0	0	0	0	0	0	0	0	0	0	0	0	0	0	0	0	0	0
f9d8d406a2921ced63c7832726eb2f35	0	0	0	0	0	0	0	0	0	0	0	98	0	27	0	0	0	0	0	0	0	0	5	0	0	0	0	0	0	0	0	0	0	0	0	0	0	0	0	0	0	0	0	0	0	0	0	0	0
89af401ccac137c51ab2869e76c416c0	0	0	0	0	0	0	0	0	0	0	0	0	0	0	0	0	0	0	0	0	0	0	0	0	0	0	0	112	0	0	0	0	0	0	0	0	0	0	0	0	0	0	0	0	0	0	0	0	0
1ebc5bf6a9f5f63984a81300442e55c2	0	0	0	0	0	0	0	0	0	0	0	0	0	0	0	0	0	0	0	0	0	0	0	0	0	0	0	0	0	0	0	0	0	0	0	0	0	0	0	0	54	0	0	0	0	0	0	0	0
15fd16c06aa3664158ab52c8398974eb	0	0	0	0	0	0	0	0	0	0	0	0	0	0	0	0	0	0	0	0	0	0	0	0	0	0	0	0	0	0	0	0	0	0	0	0	0	0	0	0	0	130	0	0	0	0	0	0	0
e78850efc4ab0f8a136e6483303f760c	0	0	0	0	0	0	0	0	0	0	0	0	0	0	0	0	0	0	0	0	0	0	0	0	0	0	0	0	0	0	0	0	0	0	0	0	0	0	0	0	0	0	0	0	0	130	0	0	0
8e5194540d831d9cca66e08aa32d3cc5	0	0	0	0	0	0	0	0	0	0	0	0	0	0	0	0	0	0	0	0	0	0	0	0	0	0	0	0	0	0	0	0	0	0	0	0	0	0	0	0	0	0	0	0	0	130	0	0	0
2b27dc24fd07c2d292fe0d6e08cdc7a8	0	0	0	0	0	0	0	0	0	0	0	0	0	0	0	0	0	0	0	0	0	0	0	0	0	0	0	0	0	0	0	0	0	0	0	0	0	0	0	0	0	0	0	0	0	0	0	0	0
06ba3f3706ca4efad3020f9ba8e3e63e	0	0	0	0	0	0	0	0	0	0	0	0	0	0	0	0	0	0	0	0	0	0	0	0	0	0	0	0	0	0	0	0	0	0	0	0	0	0	0	0	0	0	0	0	0	0	0	0	0
38611dcb024fabe061a17d8616e4e632	0	0	75	0	50	0	0	0	0	0	0	0	0	0	0	0	0	0	0	0	0	0	0	0	0	0	0	0	0	0	0	0	0	0	0	0	0	0	0	0	0	0	0	0	0	0	0	0	0
306654507774fb48e0ac95be150964d2	23	0	0	0	0	20	0	0	0	11	0	0	0	75	0	0	0	0	0	0	0	0	0	0	0	0	0	0	0	0	0	0	0	0	0	0	0	0	0	0	0	0	0	0	0	0	0	0	0
20af46a0eba741edc86825e3e860c46d	0	6	0	0	0	0	0	0	8	36	0	0	11	0	0	0	0	62	0	0	0	0	0	0	0	0	0	0	0	0	0	0	0	0	0	0	0	0	0	0	0	0	0	0	0	0	0	0	0
e8ac2ec5423986a92f0a83ad774956d1	0	0	0	0	0	0	0	0	0	0	14	0	50	0	0	0	0	0	0	0	0	0	0	0	0	0	11	0	54	0	0	0	0	0	0	0	0	0	0	0	0	0	0	0	0	0	0	0	0
0e867eef6c41290e1890c16d698457da	0	0	0	0	0	0	0	0	0	0	0	0	120	0	0	0	0	0	0	0	0	0	0	0	0	0	0	0	0	0	0	0	0	0	0	0	0	0	0	0	0	0	0	0	0	0	0	0	0
bcfbabae3886524621864a38c7883d52	0	0	0	0	0	0	0	0	0	0	0	0	0	0	129	0	0	0	0	0	0	0	0	0	0	0	0	0	0	0	0	0	0	0	0	0	0	0	0	0	0	0	0	0	0	0	0	0	0
a967ade7f142fd1674092461daa477ce	0	0	0	0	0	0	0	0	0	0	0	0	0	0	129	0	0	0	0	0	0	0	0	0	0	0	0	0	0	0	0	0	0	0	0	0	0	0	0	0	0	0	0	0	0	0	0	0	0
789a9c7fb76e7f0420e676f06de70337	0	0	0	0	0	0	0	0	0	0	0	0	0	0	0	0	0	0	0	0	0	129	0	0	0	0	0	0	0	0	0	0	0	0	0	0	0	0	0	0	0	0	0	0	0	0	0	0	0
42c3cd3c06900eb339cd9b90b79c46d3	0	0	0	0	0	0	0	0	0	0	0	0	0	0	0	0	0	0	0	0	0	3	0	0	121	0	0	0	0	0	0	0	0	0	0	0	0	0	0	0	0	0	0	0	0	0	0	0	0
8a64b7233b55b86e7128a47ddcf247cc	0	0	0	0	0	0	0	0	0	0	0	0	0	0	0	0	0	0	0	0	0	0	0	0	129	0	0	0	0	0	0	0	0	0	0	0	0	0	0	0	0	0	0	0	0	0	0	0	0
5d56b403c5c4243a3585a359ff841665	0	0	0	0	0	0	0	0	0	0	0	0	0	0	0	0	0	0	0	0	0	0	0	0	0	0	0	0	0	129	0	0	0	0	0	0	0	0	0	0	0	0	0	0	0	0	0	0	0
9932d5de6ec9bcb6c14447db0557cb9c	0	0	0	0	0	0	0	0	0	0	0	0	0	0	0	0	0	0	0	0	0	0	0	0	0	0	0	0	0	0	0	0	0	0	0	129	0	0	0	0	0	0	0	0	0	0	0	0	0
b84f7dbd2658eef45b15a6e0f0df8e02	0	0	0	0	0	0	0	0	0	0	0	0	0	0	0	0	0	0	0	0	0	0	0	0	0	0	0	0	0	0	0	0	0	0	0	0	0	0	0	0	0	0	0	0	0	0	0	0	0
1419e7d7984d44cae87d12a1f7fabd6e	0	0	119	0	0	0	6	0	0	0	0	0	0	0	0	0	0	0	0	0	0	0	0	0	0	0	0	0	0	0	0	0	0	0	0	0	0	0	0	0	0	0	0	0	0	0	0	0	0
e637f69de19294dbf80af2b44a0afc47	0	0	0	0	0	0	0	0	0	0	0	0	0	0	0	0	0	0	0	0	0	0	0	0	0	0	0	0	0	0	128	0	0	0	0	0	0	0	0	0	0	0	0	0	0	0	0	0	0
1bfd13c2ec7f544898de84f4f169a30b	0	0	0	0	0	0	0	0	0	0	0	0	0	0	0	0	0	0	0	0	0	0	0	0	0	0	0	0	0	0	3	0	0	0	0	0	0	0	0	0	0	9	116	0	0	0	0	0	0
cb0082af53dd6d6fdd4dc835ebf2741b	0	0	0	0	0	0	0	0	0	0	0	0	0	0	0	0	0	0	0	0	0	0	0	0	0	0	0	0	0	0	0	0	0	0	128	0	0	0	0	0	0	0	0	0	0	0	0	0	0
1ec17a4d17467e076b2e04d97d5b0b3a	0	0	0	0	0	0	0	0	0	0	0	0	0	0	0	0	0	0	0	0	0	0	0	0	0	0	0	0	0	0	0	0	0	0	0	0	0	0	0	0	0	0	0	0	0	0	0	0	0
fa66e710dc6dd69e5bb85e546e94e2d9	0	0	0	0	0	0	0	0	0	0	0	0	0	0	0	0	0	0	0	0	0	0	0	0	0	0	0	0	0	0	0	0	0	0	0	0	0	0	0	0	0	0	0	0	0	0	0	0	0
7a85f5fcea526ed5399b9a0a1734e305	0	0	0	0	0	0	0	0	0	0	0	0	0	0	0	0	0	0	0	0	4	0	0	0	119	0	0	0	0	0	0	0	0	0	0	0	0	0	0	0	0	0	0	0	0	0	0	0	0
d77c9de1f5ef85389f2d3d2df0d26e2e	0	0	0	0	0	0	0	0	0	0	0	0	0	0	0	0	0	0	0	0	0	0	0	0	0	0	0	0	0	0	0	27	0	0	0	0	0	0	0	0	0	0	0	0	0	97	0	0	0
e02a157332fb5e1abf0a76ffe1ff44a9	0	0	0	0	0	0	0	0	0	48	0	0	41	0	0	0	0	38	0	0	0	0	0	0	0	0	0	0	0	0	0	0	0	0	0	0	0	0	0	0	0	0	0	0	0	0	0	0	0
878a68dea3470439e19d5b3d543c4eb7	0	0	0	0	0	0	0	0	0	0	0	0	0	0	127	0	0	0	0	0	0	0	0	0	0	0	0	0	0	0	0	0	0	0	0	0	0	0	0	0	0	0	0	0	0	0	0	0	0
c415c71879ea5c7992497b66f293a020	0	0	0	0	0	0	0	0	0	0	0	0	0	0	0	0	0	0	0	0	0	0	127	0	0	0	0	0	0	0	0	0	0	0	0	0	0	0	0	0	0	0	0	0	0	0	0	0	0
e4ec013a817fb07d7a37083ecf0ba094	0	0	0	0	0	0	0	0	0	0	0	0	0	0	0	0	0	0	0	0	0	0	0	0	127	0	0	0	0	0	0	0	0	0	0	0	0	0	0	0	0	0	0	0	0	0	0	0	0
7e960bc83c2b5ccd52a423c9028d238f	0	0	0	0	0	0	0	0	0	0	0	0	0	0	0	0	0	0	0	0	0	0	0	0	0	0	0	0	0	0	3	0	0	0	0	0	0	0	78	0	0	0	0	0	46	0	0	0	0
6b2dd0f73789f4da05ec082863d7ac12	0	0	0	0	0	0	0	0	0	0	0	0	0	0	0	0	0	0	0	0	0	0	0	0	0	0	0	0	0	0	0	0	0	0	0	0	0	0	0	0	0	0	0	16	111	0	0	0	0
951d0d18ce2724cb08d7239dcddf88e9	0	0	0	0	0	0	0	0	0	0	0	0	0	0	0	0	0	0	0	0	0	0	0	0	0	0	0	0	0	0	0	0	0	0	0	0	0	0	0	0	0	0	0	0	72	0	0	0	0
97b3cce56325178ed62ab9ad75d89a01	0	0	0	0	0	0	0	0	0	0	0	0	0	0	0	0	0	0	0	0	0	0	0	0	0	0	0	0	0	0	0	0	0	0	0	0	0	0	0	0	0	0	0	0	0	127	0	0	0
0f9cb24e096fd37a6f5cf2f6936583e3	0	0	0	0	0	0	0	0	0	0	0	0	0	0	0	0	0	0	0	0	0	0	0	0	0	0	0	0	0	0	0	0	0	0	0	0	0	0	0	0	0	0	0	0	0	112	0	0	0
d37bb15b8d47f5bee6db10b5fb178e76	0	0	0	0	0	0	0	0	0	0	0	0	0	0	0	0	0	0	0	0	0	0	0	0	0	0	0	0	0	0	0	0	0	0	0	0	0	0	0	0	0	0	0	0	0	0	0	0	101
9c216fa4db8b81eb3c60ba759885312d	21	0	0	5	21	0	13	13	17	0	0	0	5	0	0	21	0	0	0	0	0	0	0	0	0	0	0	0	0	0	0	0	0	0	0	0	0	0	0	0	0	0	0	0	0	0	0	0	0
32edb5828bc03efe2d2a390e58025fd4	0	0	0	81	0	0	28	0	0	0	0	0	0	0	0	0	0	0	0	0	0	0	0	0	0	0	0	0	0	0	0	0	0	0	0	0	0	0	0	0	0	0	0	17	0	0	0	0	0
93e4a1f019248951f590218e2bd22774	0	0	0	0	0	0	0	0	0	0	0	0	96	0	0	0	0	0	0	0	30	0	0	0	0	0	0	0	0	0	0	0	0	0	0	0	0	0	0	0	0	0	0	0	0	0	0	0	0
49b173243d9f7623aa7cc2411d207dc3	0	0	0	0	0	0	0	0	0	0	0	0	14	0	0	0	0	0	0	0	0	0	0	0	0	18	0	0	0	0	0	0	0	0	80	0	0	0	0	0	0	0	0	0	0	0	0	0	0
26b7741ac5fd64ae7637e010cc48961e	0	0	0	0	0	0	0	0	0	0	0	0	0	0	0	0	0	0	0	0	0	0	0	0	0	0	4	106	0	0	0	0	0	0	0	0	0	0	0	0	0	0	0	0	0	0	0	0	0
da5f1c67fba75b5bd326584f3d3216da	0	0	0	0	0	0	0	0	0	0	0	0	0	0	0	0	0	0	0	0	0	0	0	0	0	0	0	0	0	0	0	0	0	0	0	126	0	0	0	0	0	0	0	0	0	0	0	0	0
a6d29183d9b74964b458ce32420c5df8	0	0	0	0	0	0	0	0	0	0	0	0	0	0	0	0	0	0	0	0	0	0	0	0	0	0	0	0	0	0	0	0	0	0	0	0	126	0	0	0	0	0	0	0	0	0	0	0	0
9dcd4fbbee67da6a6ad7629e74295d82	0	0	0	0	0	0	0	0	0	0	0	0	0	0	0	0	0	0	0	0	0	0	0	0	0	0	0	0	0	0	0	0	0	0	0	0	0	0	0	9	0	0	0	0	0	0	0	0	0
4bf785072dd8028800bdc7da069e4fb5	0	0	0	0	0	0	0	0	0	0	0	0	0	0	0	0	0	0	0	0	0	0	0	0	117	0	0	0	0	0	0	0	0	0	0	0	0	0	0	0	0	0	0	0	0	0	0	0	0
4c547dbe452e78ffb3bb2929abb90ac7	0	0	0	0	0	0	0	0	0	0	0	0	34	0	0	0	21	0	0	0	0	0	0	0	0	0	0	0	0	0	0	0	0	0	0	0	0	0	0	0	6	0	0	0	0	43	0	0	0
c28b8febe45302794fdef561ae785039	0	0	0	0	0	0	0	0	0	0	0	0	0	0	0	0	0	0	0	0	5	0	28	39	0	53	0	0	0	0	0	0	0	0	0	0	0	0	0	0	0	0	0	0	0	0	0	0	0
1b9933609d855cb2c7f7139fcd586293	0	0	0	0	0	0	0	0	0	0	0	0	0	0	0	0	0	0	0	0	0	125	0	0	0	0	0	0	0	0	0	0	0	0	0	0	0	0	0	0	0	0	0	0	0	0	0	0	0
ec0ad06be15bd383b8deaa104c3d1391	0	0	0	0	0	0	0	0	0	0	0	0	0	0	0	0	0	0	0	0	0	4	0	0	0	0	0	0	0	0	0	0	50	71	0	0	0	0	0	0	0	0	0	0	0	0	0	0	0
8b1af1a02a863fbf14491413f430900f	0	0	0	0	0	0	0	0	0	0	0	0	0	0	0	0	0	0	0	0	0	0	125	0	0	0	0	0	0	0	0	0	0	0	0	0	0	0	0	0	0	0	0	0	0	0	0	0	0
b5aeab240e63e9065549ebab2d6ba487	0	0	0	0	0	0	0	0	0	0	0	0	0	0	0	0	0	0	0	0	0	0	0	0	0	0	0	0	0	0	0	125	0	0	0	0	0	0	0	0	0	0	0	0	0	0	0	0	0
9425d22e2ed08d99c1309b8a9f6cfb25	0	0	0	0	0	0	0	0	0	0	0	0	0	0	0	0	0	0	0	0	0	0	0	0	0	0	0	0	0	0	0	0	0	0	125	0	0	0	0	0	0	0	0	0	0	0	0	0	0
c1997bd590bfb12ddff2a55a37af2156	0	0	0	0	0	0	0	0	0	0	0	0	0	0	0	0	0	0	0	0	0	0	0	0	0	0	0	0	0	0	0	0	0	0	0	0	0	0	0	2	123	0	0	0	0	0	0	0	0
14b016a1580b0dbbf792cdf1f66378b0	0	0	0	0	0	0	0	0	0	0	0	0	0	0	0	0	0	0	0	0	0	0	0	0	0	0	0	0	0	0	0	0	0	0	0	0	0	0	0	0	0	0	0	0	0	0	0	0	0
690a97bf235de34ac3a95455147ceb01	0	0	0	0	0	0	0	0	0	0	0	0	0	0	0	0	0	0	0	0	0	0	0	0	0	0	0	0	0	0	0	0	0	0	0	0	0	0	0	0	0	0	0	0	0	0	0	0	0
3c454c16fc04578a706ee44bdf62cf3f	0	0	0	0	0	0	0	0	0	0	0	0	0	0	0	0	0	0	0	0	0	0	0	0	0	0	0	0	0	0	0	0	0	0	0	0	0	0	0	0	0	0	0	0	0	0	0	0	0
74a6b6d256ed531c8d6b66f448edf543	0	0	0	0	0	0	5	119	0	0	0	0	0	0	0	0	0	0	0	0	0	0	0	0	0	0	0	0	0	0	0	0	0	0	0	0	0	0	0	0	0	0	0	0	0	0	0	0	0
55606dfdfb8737c1a510a39ef5446e96	0	0	0	0	0	0	0	0	0	0	0	0	0	0	0	0	0	0	0	0	124	0	0	0	0	0	0	0	0	0	0	0	0	0	0	0	0	0	0	0	0	0	0	0	0	0	0	0	0
d1de2b78375c47703e366ddbe76094ac	0	0	0	0	0	0	0	0	0	0	0	0	0	0	0	0	0	0	0	0	0	121	0	0	0	0	0	0	0	0	0	0	3	0	0	0	0	0	0	0	0	0	0	0	0	0	0	0	0
85c2b3dde472840a5a704de7357a475b	0	0	0	0	0	0	0	0	0	0	0	0	0	0	0	0	0	0	0	0	0	0	0	0	0	0	0	0	0	0	0	0	124	0	0	0	0	0	0	0	0	0	0	0	0	0	0	0	0
4f6e335aa2724f3e4edb0c221ab113d3	0	0	0	0	0	0	0	0	0	0	0	0	0	0	0	0	0	0	0	0	0	0	0	0	0	0	0	0	0	0	0	0	0	0	0	0	0	0	0	0	0	0	0	0	0	124	0	0	0
8c50e27711ca7d57919ae2fe79376df0	0	0	0	0	0	0	0	0	0	0	0	0	0	0	0	0	0	0	0	0	0	0	0	0	0	0	0	0	0	0	0	0	0	0	0	0	0	0	0	0	0	0	0	0	0	0	0	0	0
42cace5f4eb83c2db6c099a9d39aad39	2	0	0	0	0	0	0	85	0	0	21	11	0	0	0	0	0	0	0	0	0	0	0	0	0	0	0	0	0	0	0	0	0	0	0	0	0	0	0	0	0	0	0	0	0	0	0	0	0
f53435ea28ef95a576c12dc55211bc0c	0	0	0	0	0	0	0	0	0	8	0	0	0	0	0	0	0	0	0	0	0	112	0	0	0	0	0	0	0	0	0	0	3	0	0	0	0	0	0	0	0	0	0	0	0	0	0	0	0
327ac6356203d7fd257bd6ea63e0360c	0	0	0	0	0	0	0	0	0	0	0	0	0	0	0	0	116	0	0	0	0	0	0	0	0	0	7	0	0	0	0	0	0	0	0	0	0	0	0	0	0	0	0	0	0	0	0	0	0
5bbbb98feecce46bda384b754657326f	0	0	0	0	0	0	0	0	0	0	0	0	0	0	0	0	0	0	0	0	0	0	0	100	0	0	4	19	0	0	0	0	0	0	0	0	0	0	0	0	0	0	0	0	0	0	0	0	0
b1623adf4e95a3777b4f4ecd094bfbbc	0	0	0	0	0	0	0	0	0	0	0	0	0	0	0	0	0	0	0	0	0	0	0	0	0	0	0	0	0	123	0	0	0	0	0	0	0	0	0	0	0	0	0	0	0	0	0	0	0
6aa4cc0db551ec509f2d5715045ef613	0	0	0	0	0	0	0	0	0	0	0	0	0	0	0	0	0	0	0	0	0	0	0	0	0	0	0	0	0	0	0	0	0	0	0	0	0	0	0	0	0	0	0	0	0	0	0	0	0
f428444e19421f8a6552e4db42fbda09	0	0	0	0	0	0	0	0	0	0	0	0	0	0	0	0	0	0	0	0	0	0	0	0	0	0	0	0	0	0	0	0	0	0	0	0	0	0	0	0	0	0	0	0	0	0	0	0	0
7862651fd0a53207d203911a5fc6227b	0	0	0	0	0	0	0	0	0	0	0	0	0	0	0	0	0	0	0	0	0	0	0	0	0	0	0	0	0	0	0	0	0	0	0	0	0	0	0	0	0	0	0	0	0	0	0	0	0
40e7d0d9d82843dc1196b5420c8b8592	0	0	0	0	0	0	0	0	0	0	0	0	0	0	0	0	0	0	0	0	0	0	0	0	0	0	0	0	0	0	0	0	0	0	0	0	0	0	0	0	0	0	0	0	0	0	0	0	0
5a4a5ca51898ef26d2fe5e702fb2aa0d	0	0	0	0	0	0	0	0	0	0	0	0	0	0	0	0	0	0	0	0	0	0	0	0	0	0	0	0	0	0	0	0	0	0	0	0	0	0	0	0	0	0	0	0	0	0	0	0	0
9fff4403cf7e0f799534e58cd7c1854b	0	0	0	0	0	0	0	0	0	0	0	0	0	0	0	0	0	0	0	0	0	0	0	0	0	0	0	0	0	0	16	0	0	0	0	0	0	0	0	0	0	0	0	0	0	0	0	0	0
0fe60cf6c81c052fae1047ac1065fe8c	0	0	0	0	0	0	0	0	0	13	0	0	0	0	0	0	0	0	0	0	0	0	4	0	0	0	0	0	18	0	0	0	0	0	0	0	0	0	0	0	5	10	0	0	0	0	0	5	0
bb0debbd870610f477c70df21e608914	0	111	0	0	0	0	0	0	0	11	0	0	0	0	0	0	0	0	0	0	0	0	0	0	0	0	0	0	0	0	0	0	0	0	0	0	0	0	0	0	0	0	0	0	0	0	0	0	0
10afc898db844cfe6f307a2811407080	0	0	0	13	29	0	68	0	0	0	0	0	0	0	0	0	0	0	0	0	0	0	0	0	0	0	0	0	0	0	0	0	0	0	0	0	0	0	0	0	0	0	0	12	0	0	0	0	0
b6db28171cb0e3964cdc892d0d291b24	0	0	0	0	122	0	0	0	0	0	0	0	0	0	0	0	0	0	0	0	0	0	0	0	0	0	0	0	0	0	0	0	0	0	0	0	0	0	0	0	0	0	0	0	0	0	0	0	0
44deff6c04df8ea0bc873d76f5803508	0	0	0	0	0	0	0	0	0	0	0	0	0	122	0	0	0	0	0	0	0	0	0	0	0	0	0	0	0	0	0	0	0	0	0	0	0	0	0	0	0	0	0	0	0	0	0	0	0
e7c89bde589489ed4df635997b7431e9	0	0	0	0	0	0	0	0	0	0	0	0	0	0	0	0	0	0	72	0	0	50	0	0	0	0	0	0	0	0	0	0	0	0	0	0	0	0	0	0	0	0	0	0	0	0	0	0	0
f89a3df403c2b3c33da23370ac9b7cf2	0	0	0	0	0	0	0	0	0	0	0	0	0	0	0	0	0	0	0	0	122	0	0	0	0	0	0	0	0	0	0	0	0	0	0	0	0	0	0	0	0	0	0	0	0	0	0	0	0
bc084d3d2606c505952f0da9ff7bdfd5	0	0	0	0	0	0	0	0	0	0	0	0	0	0	0	0	0	0	0	0	96	0	0	0	0	0	0	0	0	0	0	0	0	0	0	0	0	0	0	0	0	0	26	0	0	0	0	0	0
d663bb322476356939dd43c0eb4b629e	0	0	0	0	0	0	0	0	0	0	0	0	0	0	0	0	0	0	0	0	0	24	0	98	0	0	0	0	0	0	0	0	0	0	0	0	0	0	0	0	0	0	0	0	0	0	0	0	0
88923a2ad99270cdc57261c2cb5ed691	0	0	0	0	0	0	0	0	0	0	0	0	0	0	0	0	0	0	0	0	0	0	42	0	0	0	0	0	0	50	0	0	0	0	0	0	0	0	0	0	0	0	0	0	0	0	3	0	0
44448baeef58ec2b37a5650b302c203c	0	0	0	0	0	0	0	0	0	0	0	0	0	0	0	0	0	0	0	0	0	0	0	0	0	0	0	0	0	0	0	0	0	0	0	0	0	0	0	0	0	0	122	0	0	0	0	0	0
d0fe1408c23492c61ff0abe48cdf3c52	0	0	0	0	0	0	0	0	0	0	0	0	0	0	0	0	0	0	0	0	0	0	0	0	0	0	0	0	0	0	0	0	0	0	0	0	0	0	0	0	0	0	0	0	0	0	0	0	0
71edb77469cd038fef00ecaaca51e735	0	0	0	0	0	0	0	0	0	0	0	0	0	0	0	10	0	0	0	0	0	0	0	0	0	0	0	0	25	0	0	0	0	0	0	0	0	0	0	0	0	47	0	0	0	0	0	0	0
6b554baa4acab69eba07ad824f984a4f	0	0	7	6	0	0	0	0	0	0	0	0	0	0	0	0	0	0	0	0	0	108	0	0	0	0	0	0	0	0	0	0	0	0	0	0	0	0	0	0	0	0	0	0	0	0	0	0	0
0918b823492fcfc5f2c61ff96f954b0b	0	0	0	0	34	0	0	0	0	0	0	4	0	0	0	0	0	0	0	0	0	0	0	0	0	0	0	0	0	0	0	0	0	12	0	0	0	0	0	0	71	0	0	0	0	0	0	0	0
d1703a0ea464076caa90eec010c762b0	0	0	0	0	0	0	0	0	0	0	0	121	0	0	0	0	0	0	0	0	0	0	0	0	0	0	0	0	0	0	0	0	0	0	0	0	0	0	0	0	0	0	0	0	0	0	0	0	0
8a6da159a1c2da86ef5bc6ab5ca35b1b	0	0	0	0	0	0	0	0	0	0	0	0	0	0	0	0	0	0	0	0	121	0	0	0	0	0	0	0	0	0	0	0	0	0	0	0	0	0	0	0	0	0	0	0	0	0	0	0	0
facfa2e920f0ea01cccb51a927d3dd42	0	0	0	0	0	0	0	0	0	0	0	0	0	0	0	0	0	0	0	0	0	121	0	0	0	0	0	0	0	0	0	0	0	0	0	0	0	0	0	0	0	0	0	0	0	0	0	0	0
c01a20ceae69ecf252b410a3c1c73b70	0	0	0	0	0	0	0	0	0	0	0	0	0	0	0	0	0	0	0	0	0	0	0	0	121	0	0	0	0	0	0	0	0	0	0	0	0	0	0	0	0	0	0	0	0	0	0	0	0
baa79e3d6d02409397ae2d8441ec03a2	0	0	0	0	0	0	0	0	0	0	0	0	0	0	0	0	0	0	0	0	0	0	0	0	0	0	20	0	0	0	0	0	0	0	0	14	0	4	0	0	0	0	0	0	0	0	0	0	0
c1aa186c718ae37df9a066a70d2db967	0	0	0	0	0	0	0	0	0	0	0	0	0	0	0	0	0	0	0	0	0	0	0	0	0	0	0	0	0	0	0	0	0	0	0	0	0	0	0	0	0	0	0	0	0	0	0	0	0
660b1cac380a2c8c31ebb62273522951	0	120	0	0	0	0	0	0	0	0	0	0	0	0	0	0	0	0	0	0	0	0	0	0	0	0	0	0	0	0	0	0	0	0	0	0	0	0	0	0	0	0	0	0	0	0	0	0	0
fb5e9cf3331401700fe05c221bc49f59	0	0	0	0	0	0	0	0	120	0	0	0	0	0	0	0	0	0	0	0	0	0	0	0	0	0	0	0	0	0	0	0	0	0	0	0	0	0	0	0	0	0	0	0	0	0	0	0	0
5954d6150613796eb661578a0440f237	0	0	0	0	0	0	0	0	0	5	0	0	0	13	0	0	0	0	73	0	0	0	0	0	0	0	0	0	4	0	14	0	0	0	0	6	5	0	0	0	0	0	0	0	0	0	0	0	0
00f623c4cca00a2daaed84a2d50065f1	0	0	0	0	0	0	0	0	0	0	0	0	0	0	0	0	0	0	0	0	0	120	0	0	0	0	0	0	0	0	0	0	0	0	0	0	0	0	0	0	0	0	0	0	0	0	0	0	0
c9d2e17d18b29577d1cf5f1fd8fbfcf4	0	0	0	0	0	0	0	0	0	0	0	0	0	0	0	0	0	0	0	0	0	0	0	120	0	0	0	0	0	0	0	0	0	0	0	0	0	0	0	0	0	0	0	0	0	0	0	0	0
84f8e19c0286c823bebf9e00cb586f3d	0	0	0	0	0	0	0	0	0	0	0	0	0	0	0	0	0	0	0	0	0	0	0	0	0	0	8	0	0	0	0	0	0	0	0	0	0	0	0	0	0	0	0	0	0	0	112	0	0
17b1130a4a842f3b85bac0eb215f5b72	0	0	0	0	0	0	0	0	0	0	0	0	0	0	0	0	0	0	0	0	0	0	0	0	0	0	0	0	0	108	0	0	0	0	0	12	0	0	0	0	0	0	0	0	0	0	0	0	0
151196f9101265e9604d47a3800bf8f6	0	0	0	0	0	0	0	0	0	0	0	0	0	0	0	0	0	0	0	0	0	0	0	0	0	0	0	0	0	22	0	0	0	0	0	0	0	0	0	98	0	0	0	0	0	0	0	0	0
4dd8a84ea747674de416b7960bd0352f	0	0	0	0	0	0	0	0	0	0	0	0	0	0	0	0	0	0	0	0	0	0	0	0	0	0	0	0	0	0	0	0	0	0	0	0	0	0	0	0	0	0	0	0	0	0	0	0	0
6130d1971cd4effb9f8a371ce3aa1161	0	0	0	0	0	0	0	0	0	0	0	0	0	0	0	0	0	0	0	0	0	0	0	0	0	0	0	0	0	0	0	0	0	0	0	0	0	0	0	0	0	0	0	0	0	0	0	0	0
3cbcd847276aee19e1707aa6d40cdf0b	98	0	0	0	0	0	0	0	0	0	0	0	0	0	0	0	0	0	0	0	0	0	0	0	0	0	0	0	0	0	0	0	0	0	0	0	0	0	0	0	0	0	0	0	0	0	0	0	0
25aa6ebcda525534bcb32a7653422c9e	0	0	0	0	0	0	0	0	21	0	0	0	77	0	0	0	3	12	0	0	0	0	0	0	0	0	0	0	0	0	0	0	0	0	0	0	0	0	0	0	0	0	0	0	0	0	0	0	0
efe57b94f07f02d3893231070696b7da	0	0	0	0	0	0	0	0	0	0	0	0	0	117	0	0	0	0	0	0	0	0	0	0	0	0	0	0	0	0	0	0	0	0	0	0	0	0	0	0	0	0	0	0	0	0	0	0	0
60c77c44c9f28b36ce04bd2bf1b8a120	0	0	0	0	0	0	0	0	0	0	0	0	0	0	0	0	0	0	0	0	0	0	0	0	0	0	0	0	0	0	0	0	0	0	0	0	119	0	0	0	0	0	0	0	0	0	0	0	0
4fa063088dcaad0390aafb7967825582	0	0	0	0	0	0	0	0	0	0	0	0	0	0	0	0	0	0	0	0	0	0	0	0	0	0	0	0	0	0	0	0	0	0	0	0	0	0	0	0	0	0	0	0	0	119	0	0	0
c35bdae1db303813c68acd03c51dd110	0	0	0	112	0	0	0	0	0	0	0	0	0	0	0	0	0	0	0	0	0	0	0	0	0	0	0	0	0	0	0	0	0	0	0	0	0	0	0	0	0	0	0	6	0	0	0	0	0
79df44b85d6946044373f645fe6ad67a	0	0	0	0	0	76	0	0	0	0	0	35	0	0	0	0	0	0	0	0	0	0	7	0	0	0	0	0	0	0	0	0	0	0	0	0	0	0	0	0	0	0	0	0	0	0	0	0	0
9a6bf47ca73265d4bd925b6083f7b672	0	0	0	0	0	0	0	0	0	86	0	0	0	0	0	0	0	0	0	0	0	0	0	0	0	0	0	0	0	0	0	32	0	0	0	0	0	0	0	0	0	0	0	0	0	0	0	0	0
13c97c90b0607151792bdb60ce647c3e	0	0	0	0	0	0	0	0	0	0	118	0	0	0	0	0	0	0	0	0	0	0	0	0	0	0	0	0	0	0	0	0	0	0	0	0	0	0	0	0	0	0	0	0	0	0	0	0	0
689a7a923e2345286ad538cc6500f488	0	0	0	0	0	0	0	0	0	0	0	0	0	0	0	0	0	0	0	0	63	0	0	0	0	0	0	0	0	0	0	0	0	0	0	0	0	0	0	0	0	0	0	0	0	11	0	0	0
49b7d56de2b2eb863f52a3c25f77d3cc	0	0	0	0	0	0	0	0	0	0	0	0	0	0	0	0	0	0	0	0	0	118	0	0	0	0	0	0	0	0	0	0	0	0	0	0	0	0	0	0	0	0	0	0	0	0	0	0	0
fd21a65b385ab7aa8e6d43d58cbf87d4	0	0	0	0	0	0	0	0	0	0	0	0	0	0	0	0	0	0	0	0	0	0	65	29	0	24	0	0	0	0	0	0	0	0	0	0	0	0	0	0	0	0	0	0	0	0	0	0	0
07019244554d918003c5dfc22a195ea0	0	0	0	0	0	0	0	0	0	0	0	0	0	0	0	0	0	0	0	0	0	0	0	118	0	0	0	0	0	0	0	0	0	0	0	0	0	0	0	0	0	0	0	0	0	0	0	0	0
bfe58b836e7076de0ecc7ab9044704e2	0	0	0	0	0	0	0	0	0	0	0	0	0	0	0	0	0	0	0	0	0	0	0	0	0	0	0	0	0	0	0	0	0	0	0	0	0	0	93	0	0	0	5	0	20	0	0	0	0
d94deeab2ea12903676a53b6310948c9	0	0	0	0	0	0	0	0	0	0	0	0	0	0	0	0	0	0	0	0	0	0	0	0	0	0	0	0	0	0	0	0	0	0	0	0	0	0	0	0	0	0	0	0	0	0	0	0	0
eb941a13e84f38b2810b00788f2a0ec8	55	0	43	0	0	0	0	19	0	0	0	0	0	0	0	0	0	0	0	0	0	0	0	0	0	0	0	0	0	0	0	0	0	0	0	0	0	0	0	0	0	0	0	0	0	0	0	0	0
4be86f392fe5501eb40e35646d02c8f7	0	23	0	7	0	0	5	72	10	0	0	0	0	0	0	0	0	0	0	0	0	0	0	0	0	0	0	0	0	0	0	0	0	0	0	0	0	0	0	0	0	0	0	0	0	0	0	0	0
0d540876f29699ea848655a79773098a	0	0	0	0	0	117	0	0	0	0	0	0	0	0	0	0	0	0	0	0	0	0	0	0	0	0	0	0	0	0	0	0	0	0	0	0	0	0	0	0	0	0	0	0	0	0	0	0	0
45b4f0ee13b8ffb449dcbb3765eb30cb	0	0	0	0	0	0	3	0	0	0	0	0	0	0	0	0	0	0	0	0	0	0	0	0	0	0	0	0	0	0	0	0	0	0	0	0	0	0	0	0	0	0	0	0	0	0	0	0	0
32a9b1744c94101cb1da0fc4160a7223	0	0	0	0	0	0	0	0	0	0	0	0	94	0	0	0	0	23	0	0	0	0	0	0	0	0	0	0	0	0	0	0	0	0	0	0	0	0	0	0	0	0	0	0	0	0	0	0	0
07a3c3c46cf1abb06ad365d5fa3e40c9	0	0	0	0	0	0	0	0	0	0	0	0	0	0	0	0	0	0	0	0	49	0	0	0	0	0	0	0	0	0	0	0	48	4	0	0	0	0	0	0	0	0	0	0	0	0	0	0	0
c8d732b11773d488563bb828d1af054c	0	0	0	0	0	0	0	0	0	0	0	0	0	0	0	0	0	0	0	0	0	117	0	0	0	0	0	0	0	0	0	0	0	0	0	0	0	0	0	0	0	0	0	0	0	0	0	0	0
1e26557609a3fca04fd37bb5892e6110	0	0	0	0	0	0	0	0	0	0	0	0	0	0	0	0	0	0	0	0	0	0	0	0	0	0	0	117	0	0	0	0	0	0	0	0	0	0	0	0	0	0	0	0	0	0	0	0	0
4ea14694d2fdd24dff415a667f2af869	0	0	0	101	0	0	0	0	0	0	0	0	0	0	0	0	0	0	0	0	0	0	0	0	0	0	0	0	0	0	0	0	0	0	0	0	0	0	0	0	0	0	0	7	0	0	0	0	0
4465d0ed418c20dd29f55dab9a936321	0	0	0	0	0	0	0	0	0	0	0	0	0	0	0	0	0	0	0	0	0	91	0	0	0	0	0	3	0	0	0	0	0	0	0	11	0	0	0	6	0	0	0	0	0	0	0	0	0
eed3e0e918e72adf2b320ea37f0adab8	0	0	0	0	0	0	0	0	0	0	0	0	0	0	0	0	0	0	0	0	0	0	0	0	0	0	4	0	0	0	0	0	0	0	0	0	0	0	11	0	0	0	0	0	0	0	0	0	0
1444e9a6a2135b7a17c999096168c255	0	0	0	0	63	0	0	0	0	0	0	0	0	0	0	0	0	0	0	0	0	0	49	0	0	0	0	0	0	0	0	0	0	0	0	0	0	0	0	0	0	0	0	0	0	0	0	0	0
13cdd1b37ebbd248e591f8330074a504	0	0	0	0	0	0	0	0	0	35	67	0	0	0	0	0	0	0	0	14	0	0	0	0	0	0	0	0	0	0	0	0	0	0	0	0	0	0	0	0	0	0	0	0	0	0	0	0	0
19dd07800bde1736aac06710fa4b6a06	0	0	0	0	0	0	0	0	0	15	0	0	0	101	0	0	0	0	0	0	0	0	0	0	0	0	0	0	0	0	0	0	0	0	0	0	0	0	0	0	0	0	0	0	0	0	0	0	0
c4ee0212f1fccf9db13b58fb8bfc369f	0	0	0	0	0	0	0	0	0	0	0	0	0	9	0	0	0	0	0	0	78	13	0	0	0	0	0	0	0	0	16	0	0	0	0	0	0	0	0	0	0	0	0	0	0	0	0	0	0
affc39c8eaf2b9f87d4a404e72b52ba7	0	0	0	0	0	0	0	0	0	0	0	0	0	0	0	0	0	0	0	0	0	0	116	0	0	0	0	0	0	0	0	0	0	0	0	0	0	0	0	0	0	0	0	0	0	0	0	0	0
b0bc106afdb0a43a58335beea41ec7f1	0	0	0	0	0	0	0	0	0	0	0	0	0	0	0	0	0	0	0	0	0	0	28	0	0	0	0	54	0	0	0	0	0	15	0	0	0	0	0	0	0	0	0	0	4	0	0	0	0
a538972a2106d63b5ccc0ec0740c45da	0	0	0	0	0	0	0	0	0	0	0	0	0	0	0	0	0	0	0	0	0	0	0	116	0	0	0	0	0	0	0	0	0	0	0	0	0	0	0	0	0	0	0	0	0	0	0	0	0
92ce0f917885eb2c49cbee758fe63ba8	0	0	0	0	0	0	0	0	0	0	0	0	0	0	0	0	0	0	0	0	0	0	0	0	0	0	0	0	0	0	0	0	116	0	0	0	0	0	0	0	0	0	0	0	0	0	0	0	0
b83e9ffec82b567a7f7ada3e4ca9e8b1	0	0	0	0	0	0	0	0	0	0	0	0	0	0	0	0	0	0	0	0	0	0	0	0	0	0	0	0	0	0	0	0	0	0	116	0	0	0	0	0	0	0	0	0	0	0	0	0	0
49ee12a4bde48e29e18f9f04699b8e67	0	0	0	0	0	0	0	0	0	0	0	0	0	0	0	0	0	0	0	0	0	0	0	0	0	0	0	0	0	0	0	0	0	0	0	116	0	0	0	0	0	0	0	0	0	0	0	0	0
d533513073a90011440b1a25e457083f	0	0	0	0	0	0	0	0	0	0	54	0	0	0	0	0	0	0	0	53	0	0	0	0	0	0	0	0	0	0	0	0	0	0	0	0	0	0	0	0	0	0	0	0	0	0	0	0	0
0e1958174e5350ea476911732d26d8e2	0	0	0	0	0	0	0	0	0	0	0	0	0	0	0	0	0	0	0	0	0	0	0	0	0	0	0	0	0	0	0	0	0	0	0	0	0	0	0	0	0	0	0	0	0	0	0	0	0
5449e9bd93cb73d45172bc48fa3b4d64	0	0	9	14	0	0	27	63	0	0	0	0	0	0	0	0	0	0	0	0	0	0	0	0	0	0	0	0	0	0	0	0	0	0	0	0	0	0	0	0	0	0	0	0	0	0	0	0	0
da9cba9c37f278dabb57b8bbc73457bd	0	5	0	0	0	0	0	110	0	0	0	0	0	0	0	0	0	0	0	0	0	0	0	0	0	0	0	0	0	0	0	0	0	0	0	0	0	0	0	0	0	0	0	0	0	0	0	0	0
d3eefe34ab63befe9a3a4fa01bad49fd	0	0	0	115	0	0	0	0	0	0	0	0	0	0	0	0	0	0	0	0	0	0	0	0	0	0	0	0	0	0	0	0	0	0	0	0	0	0	0	0	0	0	0	0	0	0	0	0	0
eced5e02a199e08d04a9af3ac661185d	0	0	0	0	0	9	0	0	0	0	0	0	0	0	0	0	0	0	0	0	0	0	0	0	0	29	0	0	0	18	34	0	0	0	0	0	0	0	0	25	0	0	0	0	0	0	0	0	0
528137998a7947d7563d56bc171182eb	0	0	0	0	0	0	115	0	0	0	0	0	0	0	0	0	0	0	0	0	0	0	0	0	0	0	0	0	0	0	0	0	0	0	0	0	0	0	0	0	0	0	0	0	0	0	0	0	0
8ece58835929955abda26fa8ec1d9a38	0	0	0	0	0	0	0	0	0	0	0	0	84	0	0	0	0	24	0	0	0	0	0	0	0	0	0	0	0	0	0	0	0	0	0	0	0	0	0	0	0	0	0	0	0	0	0	0	0
29765932d01ac249281d5fcffad4bc1d	0	0	0	0	0	0	0	0	0	0	0	0	0	0	115	0	0	0	0	0	0	0	0	0	0	0	0	0	0	0	0	0	0	0	0	0	0	0	0	0	0	0	0	0	0	0	0	0	0
ce59925a98dfec0961630eac5a256842	0	0	0	0	0	0	0	0	0	0	0	0	0	0	0	0	0	0	0	0	0	115	0	0	0	0	0	0	0	0	0	0	0	0	0	0	0	0	0	0	0	0	0	0	0	0	0	0	0
4b2ef70117ec42c3ee352de378c02ee2	0	0	0	0	0	0	0	0	0	0	0	0	0	0	0	0	0	0	0	0	0	115	0	0	0	0	0	0	0	0	0	0	0	0	0	0	0	0	0	0	0	0	0	0	0	0	0	0	0
60e557cec8478ef21f2197c42cbd7d54	0	0	0	0	0	0	0	0	0	0	0	0	0	0	0	0	0	0	0	0	0	0	115	0	0	0	0	0	0	0	0	0	0	0	0	0	0	0	0	0	0	0	0	0	0	0	0	0	0
38dd5151903aabf3a43c4182fbb355d6	0	0	0	0	0	0	0	0	0	0	0	0	0	0	0	0	0	0	0	0	0	0	0	0	0	0	0	0	0	115	0	0	0	0	0	0	0	0	0	0	0	0	0	0	0	0	0	0	0
c73ff6b0dd20e6efd4c5070c8a8ac8b7	0	0	0	0	0	0	0	0	0	0	0	0	0	0	0	0	0	0	0	0	0	0	0	0	0	0	0	0	0	0	0	0	0	0	0	0	0	0	0	0	0	0	0	0	0	0	0	0	0
31cbd896c0d28354eaeed1441ee0d3b3	0	0	0	0	0	0	0	0	0	0	0	0	0	0	114	0	0	0	0	0	0	0	0	0	0	0	0	0	0	0	0	0	0	0	0	0	0	0	0	0	0	0	0	0	0	0	0	0	0
eabb01a2eaa4dfbdaa013890a31ef351	0	0	0	0	0	0	0	0	0	0	0	0	0	0	0	0	0	0	0	0	0	0	0	0	0	0	0	0	0	0	7	0	0	0	0	0	0	0	107	0	0	0	0	0	0	0	0	0	0
1efd07425a571bfd1beb47414b1edc93	94	0	0	0	0	0	0	0	0	0	0	0	0	0	0	0	0	0	0	0	0	0	0	0	0	0	0	0	0	0	0	0	0	0	0	0	0	0	0	0	0	0	0	0	0	0	0	0	0
26b4a041ba33ac0cb707c29d756defe3	113	0	0	0	0	0	0	0	0	0	0	0	0	0	0	0	0	0	0	0	0	0	0	0	0	0	0	0	0	0	0	0	0	0	0	0	0	0	0	0	0	0	0	0	0	0	0	0	0
0eaabd8cc6dec5b89b2224907cfdc686	0	0	0	0	0	0	0	0	0	0	0	0	0	0	0	0	0	0	0	0	0	113	0	0	0	0	0	0	0	0	0	0	0	0	0	0	0	0	0	0	0	0	0	0	0	0	0	0	0
07b95cf95e35282881cb51b6290adf7f	0	0	0	0	0	0	0	0	0	0	0	0	0	0	0	0	0	0	0	0	0	0	0	0	0	0	0	0	0	0	0	0	0	0	0	0	0	0	0	0	0	0	0	0	0	0	0	0	0
e0f365324e64722f943c040cb9744e54	41	0	18	0	20	0	0	3	0	0	0	0	0	0	0	0	0	0	0	0	0	0	0	0	0	0	0	16	0	0	0	0	0	0	0	0	0	0	0	0	0	0	0	0	0	0	0	0	0
5060833f9cc0a7e09e4791c2dbde94aa	0	0	0	0	0	0	0	0	0	0	0	0	30	13	0	0	0	0	0	52	0	0	0	0	0	0	0	0	0	0	0	0	0	0	0	3	0	0	0	0	0	0	0	0	0	0	0	0	0
ff35a487f5b3495097ec6ef1c789b5ee	0	0	0	0	0	3	0	0	0	0	0	0	0	0	0	0	0	0	0	0	0	0	0	0	0	0	0	0	0	0	0	0	0	0	0	0	0	0	0	0	0	0	0	0	0	0	0	0	0
d0f9f9252483c046c7394b80aa0331ff	0	0	0	0	0	0	0	0	0	0	105	0	0	0	0	0	0	0	0	0	0	0	0	0	7	0	0	0	0	0	0	0	0	0	0	0	0	0	0	0	0	0	0	0	0	0	0	0	0
c47e82f2b9cd0c440cd744159ffbdea1	0	0	0	0	0	0	0	0	0	0	0	0	67	0	0	0	0	0	0	0	0	0	0	0	0	17	0	0	0	28	0	0	0	0	0	0	0	0	0	0	0	0	0	0	0	0	0	0	0
16d2e89ee5f3f4206b6cd726ade10f7e	0	0	0	0	0	0	0	0	0	0	0	0	0	0	112	0	0	0	0	0	0	0	0	0	0	0	0	0	0	0	0	0	0	0	0	0	0	0	0	0	0	0	0	0	0	0	0	0	0
5d5ae7b8d7ae65d6a3db34bb1424328a	0	0	0	0	0	0	0	0	0	0	0	0	0	0	0	0	0	0	0	0	112	0	0	0	0	0	0	0	0	0	0	0	0	0	0	0	0	0	0	0	0	0	0	0	0	0	0	0	0
8972113314963d3ae12e6c06cc10f2d4	0	0	0	0	0	0	0	0	0	0	0	0	0	0	0	0	0	0	0	0	112	0	0	0	0	0	0	0	0	0	0	0	0	0	0	0	0	0	0	0	0	0	0	0	0	0	0	0	0
51801ff7dace711d7c7abe7a882f4377	0	0	0	0	0	0	0	0	0	0	0	0	0	0	0	0	0	0	0	0	0	0	0	0	0	0	11	0	0	0	0	0	0	0	0	0	0	93	0	0	0	0	0	0	0	0	0	0	0
f5573afab6e77e9259e73656e79c54ff	0	0	0	0	0	0	0	0	0	0	0	0	0	0	0	0	0	0	0	0	0	0	0	0	0	0	5	107	0	0	0	0	0	0	0	0	0	0	0	0	0	0	0	0	0	0	0	0	0
2ba74bd082e20fce6b3c6e8e32db9d6b	0	0	0	0	0	0	0	0	0	0	0	0	0	0	0	0	0	0	0	0	0	0	0	0	0	0	0	0	0	2	2	0	0	0	0	0	0	0	4	0	104	0	0	0	0	0	0	0	0
2e722f1526fcca2d2d299bd31b9b49fd	0	0	0	0	0	0	0	0	0	0	0	0	0	0	0	0	0	0	0	0	0	0	0	0	0	0	0	0	0	0	0	0	0	112	0	0	0	0	0	0	0	0	0	0	0	0	0	0	0
3bf02d83576f1a60930d9a073c4a7d7e	0	0	0	0	0	0	0	0	0	0	0	0	0	0	0	0	0	0	0	0	0	0	0	0	0	0	0	0	0	0	0	0	0	0	112	0	0	0	0	0	0	0	0	0	0	0	0	0	0
48450ccb6aff71192c233bca4808ace1	0	0	0	0	0	0	0	0	0	0	0	0	0	0	0	0	0	0	0	0	0	0	0	0	0	0	0	0	0	0	0	0	0	0	0	2	0	4	0	0	0	0	0	0	0	0	0	0	0
3578f66339f80f861b9b53fbea404cb3	97	0	0	0	0	0	0	0	0	0	0	0	0	0	0	0	0	0	5	0	0	0	0	0	0	0	0	0	0	0	0	0	0	0	0	0	0	0	0	0	0	0	0	0	0	0	0	0	0
dde81946c7325ac5ffdd2bd49ba4ad17	0	0	0	0	0	0	0	0	0	0	0	0	0	0	0	0	0	0	0	0	0	0	0	0	0	0	0	0	0	0	0	0	0	0	0	0	0	0	0	0	0	0	0	0	0	0	0	0	0
187115d647561af4eabefbe974b94fa7	66	0	0	0	0	45	0	0	0	0	0	0	0	0	0	0	0	0	0	0	0	0	0	0	0	0	0	0	0	0	0	0	0	0	0	0	0	0	0	0	0	0	0	0	0	0	0	0	0
4880ed707ad81208a1a3fafd06708efc	0	0	37	0	0	0	0	74	0	0	0	0	0	0	0	0	0	0	0	0	0	0	0	0	0	0	0	0	0	0	0	0	0	0	0	0	0	0	0	0	0	0	0	0	0	0	0	0	0
2b6827a32bc8b737dabdb299ac3f602a	0	0	0	0	0	0	111	0	0	0	0	0	0	0	0	0	0	0	0	0	0	0	0	0	0	0	0	0	0	0	0	0	0	0	0	0	0	0	0	0	0	0	0	0	0	0	0	0	0
099332f739dc0bc100664bb260b02be0	0	0	0	0	0	0	0	0	0	0	0	7	0	0	0	0	0	0	0	0	0	0	104	0	0	0	0	0	0	0	0	0	0	0	0	0	0	0	0	0	0	0	0	0	0	0	0	0	0
1059a48672f1ac0753b2e646f2a688e9	0	0	0	0	0	0	0	0	0	0	0	0	0	0	111	0	0	0	0	0	0	0	0	0	0	0	0	0	0	0	0	0	0	0	0	0	0	0	0	0	0	0	0	0	0	0	0	0	0
66eeae1471a5d0db6a9be04cf6c5a3e8	0	0	0	0	0	0	0	0	0	0	0	0	0	0	0	0	0	0	0	0	0	0	0	111	0	0	0	0	0	0	0	0	0	0	0	0	0	0	0	0	0	0	0	0	0	0	0	0	0
a43a7c1cd165f9c50c5acf42ff7d8d54	0	0	0	0	0	0	0	0	0	0	0	0	0	0	0	0	0	0	0	0	0	0	0	0	111	0	0	0	0	0	0	0	0	0	0	0	0	0	0	0	0	0	0	0	0	0	0	0	0
0435446e1abd00438d85b4ae17a9e63d	0	0	0	0	0	0	0	0	0	0	0	0	0	0	0	0	0	0	0	0	0	0	0	0	0	0	0	0	0	0	0	0	0	0	0	0	0	0	0	0	0	0	0	111	0	0	0	0	0
4b5fcda0d67282f5accd6d797b7bc2e6	0	0	0	0	0	0	0	0	0	0	0	0	0	0	0	0	0	0	0	0	0	0	0	0	0	0	0	0	0	0	0	0	0	0	0	0	0	0	0	0	0	0	0	0	0	0	0	0	0
61363cd5830e25ac91a90aca115aa258	0	0	0	0	0	0	0	0	0	0	0	0	0	0	0	0	0	0	0	0	0	0	0	0	0	0	0	0	0	0	0	0	0	0	0	0	0	0	0	0	0	0	0	0	0	0	0	0	0
ea35f38db411666692e8dd983477a79d	0	0	0	0	0	0	0	0	0	0	0	0	0	0	0	0	0	0	0	0	0	0	0	0	0	0	0	0	0	0	0	0	0	0	0	0	0	0	0	0	0	0	0	0	0	108	0	0	0
6d198b594c64142c3e5b98d95f0a55db	0	0	0	4	0	0	0	0	0	0	104	0	0	0	0	0	0	0	0	2	0	0	0	0	0	0	0	0	0	0	0	0	0	0	0	0	0	0	0	0	0	0	0	0	0	0	0	0	0
ed8079d113593d0c89de3c356acb1640	0	0	0	0	0	0	0	57	40	0	0	0	0	0	0	0	0	0	0	0	0	0	0	0	0	0	0	0	0	0	0	0	0	0	0	0	0	0	0	0	0	0	0	0	0	0	0	0	0
d4554c54c71fc459eb7142c3ef8e1cff	0	0	0	0	0	0	0	0	0	0	0	110	0	0	0	0	0	0	0	0	0	0	0	0	0	0	0	0	0	0	0	0	0	0	0	0	0	0	0	0	0	0	0	0	0	0	0	0	0
560cdeba60e9384f279d9d612dc2182c	0	0	0	0	0	0	0	0	0	0	0	0	0	0	110	0	0	0	0	0	0	0	0	0	0	0	0	0	0	0	0	0	0	0	0	0	0	0	0	0	0	0	0	0	0	0	0	0	0
0b76d013f4572206addc1d0111567abf	0	0	0	0	0	0	0	0	0	0	0	0	0	0	110	0	0	0	0	0	0	0	0	0	0	0	0	0	0	0	0	0	0	0	0	0	0	0	0	0	0	0	0	0	0	0	0	0	0
7d23faee0b361e6bb5e219e211bc9b47	0	0	0	0	0	0	0	0	0	0	0	0	0	0	0	0	0	0	0	41	62	0	0	0	0	0	0	0	0	0	0	0	0	0	0	0	0	0	0	0	0	0	0	0	0	0	0	0	0
cfc20cb7555c77a08512c16eb4e6e184	0	0	0	0	0	0	0	0	0	0	0	0	0	0	0	0	0	0	0	0	110	0	0	0	0	0	0	0	0	0	0	0	0	0	0	0	0	0	0	0	0	0	0	0	0	0	0	0	0
961c614b4657be6232a48e35c0946c33	0	0	0	0	0	0	0	0	0	0	0	0	0	0	0	0	0	0	0	0	0	0	0	0	0	0	0	0	0	0	0	0	0	0	0	0	0	0	0	0	0	110	0	0	0	0	0	0	0
00daad1389c8fbbe6818e0eb32933cca	0	0	0	0	0	0	0	0	0	0	0	0	0	0	0	0	0	0	0	0	0	0	0	0	0	0	0	0	0	0	0	0	0	0	0	0	0	0	0	0	0	0	0	0	0	110	0	0	0
09adee78d2c9592340c23b265caadc42	0	0	0	0	0	0	0	0	0	0	0	0	0	0	0	0	0	0	0	0	0	0	0	0	0	0	0	0	0	0	0	0	0	0	0	0	0	0	0	0	0	0	0	0	0	0	0	0	0
185de79207b2eef6c03de8533c588e14	0	0	0	0	0	0	0	0	0	0	0	0	0	0	0	0	0	0	0	0	0	0	0	0	0	0	0	0	0	0	0	0	0	0	0	0	0	0	0	0	0	0	0	0	0	0	0	0	0
863fce680b26cecdecc5940921de0a1c	0	109	0	0	0	0	0	0	0	0	0	0	0	0	0	0	0	0	0	0	0	0	0	0	0	0	0	0	0	0	0	0	0	0	0	0	0	0	0	0	0	0	0	0	0	0	0	0	0
8c9af48474861baf2668a2ac29ccf3bb	0	0	0	0	0	0	0	0	0	0	0	0	0	0	0	0	0	0	0	0	38	0	0	0	0	0	0	0	0	0	0	0	0	0	0	0	0	0	0	0	0	0	0	0	0	23	0	0	0
6ac7c158fffee0500182d95d75ff3603	0	0	0	0	0	0	0	0	0	0	0	0	0	0	0	0	0	0	0	0	0	0	0	0	109	0	0	0	0	0	0	0	0	0	0	0	0	0	0	0	0	0	0	0	0	0	0	0	0
b53c5a437fcc282d3388d22b9d64f356	0	0	0	0	0	0	0	0	0	0	0	0	0	0	0	0	0	0	0	0	0	0	0	0	0	0	0	0	0	0	0	0	0	0	0	0	0	0	11	0	0	6	92	0	0	0	0	0	0
0f8a6c4a8dfbbe7d8231e3139808010d	0	0	0	0	0	0	0	0	0	0	0	0	0	0	0	0	0	0	0	0	0	0	0	0	0	0	0	0	0	0	0	0	0	0	0	0	0	0	0	0	0	0	0	0	109	0	0	0	0
2131fc3b0b749363459ce2e9e7ad8a1e	0	0	0	0	0	0	0	0	0	0	0	0	0	0	0	0	0	0	0	0	0	0	0	0	0	0	0	0	0	0	0	0	0	0	0	0	0	0	0	0	0	0	0	0	0	0	0	0	0
19b6f30a813325e1ba3ad2126143cdc9	0	0	0	0	0	0	0	0	0	0	0	0	0	0	0	0	0	0	0	0	0	0	0	0	0	0	0	0	0	0	0	0	0	0	0	0	0	0	0	0	0	0	0	0	0	0	0	0	0
8a387f132e0e206e1f5ebf5c5efc50b5	0	0	0	0	0	0	0	0	0	0	0	0	0	0	0	0	0	0	0	0	0	0	0	0	0	0	0	0	0	0	0	0	0	0	0	0	0	0	0	0	0	0	0	0	0	0	0	0	0
7f04183c7f85c339dc514f48f5f8b35f	0	0	14	0	0	0	0	0	0	0	0	0	16	13	0	0	0	0	0	0	0	0	0	0	0	0	0	0	0	0	18	0	37	10	0	0	0	0	0	0	0	0	0	0	0	0	0	0	0
807013b207994fc73b065c99a7a0fa2e	0	0	0	0	0	0	0	44	3	0	0	0	0	0	0	0	0	0	0	0	0	0	0	0	0	0	0	0	0	0	0	0	0	0	0	0	0	0	0	0	0	0	0	0	8	51	0	0	0
fad8b6df315277198bb3bca4c361896d	0	0	0	0	0	0	0	0	0	5	0	0	0	0	103	0	0	0	0	0	0	0	0	0	0	0	0	0	0	0	0	0	0	0	0	0	0	0	0	0	0	0	0	0	0	0	0	0	0
e4a046158d6ae4bf3b19701dc744484a	0	0	0	0	0	0	0	0	0	2	0	0	0	0	14	92	0	0	0	0	0	0	0	0	0	0	0	0	0	0	0	0	0	0	0	0	0	0	0	0	0	0	0	0	0	0	0	0	0
9127cf6816b32229f06b68f0e4ece0c9	0	0	0	0	0	0	0	0	0	0	0	7	0	0	0	0	0	0	0	0	0	0	101	0	0	0	0	0	0	0	0	0	0	0	0	0	0	0	0	0	0	0	0	0	0	0	0	0	0
b122896aa1d149627a38aa5d89bdc31e	0	0	0	0	0	0	0	0	0	0	0	0	0	0	0	0	0	0	0	15	0	37	0	0	0	0	0	0	0	0	0	0	0	0	0	0	0	0	0	0	56	0	0	0	0	0	0	0	0
881199feb099616b8274fb760c12975b	0	0	0	0	0	0	0	0	0	0	0	0	0	0	0	0	0	0	0	0	0	0	0	0	0	0	0	0	0	0	0	0	0	0	0	0	0	0	9	0	0	0	52	0	0	0	0	0	0
c152dc79b8be1f20a1bd3cb761c3dc4a	0	0	0	0	0	0	0	0	0	0	0	0	0	0	0	0	0	0	0	0	0	0	0	0	0	0	0	0	0	0	0	0	0	0	0	0	0	0	0	37	0	52	0	0	0	0	0	0	0
c28a1f1fd8443d0404af8be29b9590a7	0	0	0	0	0	0	0	0	0	0	0	0	0	0	0	0	0	0	0	0	0	0	0	0	0	0	0	0	0	0	0	0	0	0	0	0	0	0	0	0	0	0	0	0	0	0	0	0	0
08ef48711ab719ab69e32b5c680f8782	0	0	0	0	0	0	0	0	0	0	0	0	0	0	107	0	0	0	0	0	0	0	0	0	0	0	0	0	0	0	0	0	0	0	0	0	0	0	0	0	0	0	0	0	0	0	0	0	0
5ca428f9e119089da204b785cd557404	0	0	0	0	0	0	0	0	0	0	0	0	0	0	0	0	0	0	0	107	0	0	0	0	0	0	0	0	0	0	0	0	0	0	0	0	0	0	0	0	0	0	0	0	0	0	0	0	0
8fa28fcf6c89e67f9844db3c52203965	0	0	0	0	0	0	0	0	0	0	0	0	0	0	0	0	0	0	0	0	0	10	0	0	0	0	0	0	0	0	0	0	75	0	18	0	0	0	0	0	0	4	0	0	0	0	0	0	0
f3376692110f64a92841f9038ef42123	0	0	0	0	0	0	0	0	0	0	0	0	0	0	0	0	0	0	0	0	0	2	0	105	0	0	0	0	0	0	0	0	0	0	0	0	0	0	0	0	0	0	0	0	0	0	0	0	0
3e506bc4a3a879b7aff34f2152d44937	0	0	0	0	0	0	0	0	0	0	0	0	0	0	0	0	0	0	0	0	0	0	0	0	0	0	0	0	107	0	0	0	0	0	0	0	0	0	0	0	0	0	0	0	0	0	0	0	0
0d3fe42e253f06347280dfc98a64e27f	0	0	0	0	0	0	0	0	0	0	0	0	0	0	0	0	0	0	0	0	0	0	0	0	0	0	0	0	0	0	0	0	0	0	0	0	0	0	0	107	0	0	0	0	0	0	0	0	0
af4c3a61e58112eb0792edf048cbf102	0	0	0	0	0	0	0	0	0	0	0	0	0	0	0	0	0	0	0	0	0	0	0	0	0	0	0	0	0	0	0	0	0	0	0	0	0	0	0	0	0	0	0	0	0	0	0	0	0
f544218e0ed802a3b5a27455dccf4922	0	0	0	0	0	0	0	0	0	0	0	0	0	0	0	0	0	0	0	0	0	0	0	0	0	0	0	0	0	0	0	0	0	0	0	0	0	0	0	0	0	0	0	0	0	0	0	0	0
025e9f8070cfa905aa869508c3797e82	0	0	0	0	0	0	0	0	0	0	0	0	0	0	0	0	0	0	0	0	0	0	0	0	0	0	0	0	0	0	0	0	0	0	0	0	0	0	0	0	0	0	0	0	0	0	0	2	0
afd50e3dcb2948aa4393b6892fa8a6c2	0	0	0	0	0	0	0	0	0	15	0	0	0	0	0	0	0	0	0	0	0	56	0	0	20	0	0	0	0	0	0	0	0	0	0	0	0	0	0	0	0	0	0	0	0	0	0	0	0
e13e17cb896ab798db7656ee0006d7b2	0	0	106	0	0	0	0	0	0	0	0	0	0	0	0	0	0	0	0	0	0	0	0	0	0	0	0	0	0	0	0	0	0	0	0	0	0	0	0	0	0	0	0	0	0	0	0	0	0
7375d67887bd531880b903a694fc96fe	0	0	0	0	0	100	0	0	0	0	0	0	0	0	0	0	0	0	0	0	0	0	0	0	0	0	0	0	0	0	0	0	0	0	0	0	0	0	0	0	0	0	0	0	0	0	0	0	0
9dcb55a52c5a6864f2eb4d6353df04c4	0	0	0	0	0	0	0	3	0	0	0	0	0	0	0	0	0	0	0	0	0	0	0	0	0	0	0	0	0	0	0	0	0	0	0	0	0	9	0	0	0	0	0	0	0	0	0	0	0
07ebce528f7fbd0c9361e94777f3743f	0	0	0	0	0	0	0	0	0	23	0	19	0	0	0	38	9	14	0	0	0	0	0	0	0	0	0	0	0	0	0	0	0	0	0	0	0	0	0	0	0	0	0	0	0	0	0	0	0
a1b3d88198cc06c503fafc65aa098c3b	0	0	0	0	0	0	0	0	0	0	0	0	0	0	0	0	0	0	0	0	106	0	0	0	0	0	0	0	0	0	0	0	0	0	0	0	0	0	0	0	0	0	0	0	0	0	0	0	0
d43692282d2fde53ec03d33d8c9546d6	0	0	0	0	0	0	0	0	0	0	0	0	0	0	0	0	0	0	0	0	0	0	0	106	0	0	0	0	0	0	0	0	0	0	0	0	0	0	0	0	0	0	0	0	0	0	0	0	0
06228f465aae92420d89c2e6d197ac4b	0	0	0	0	0	0	0	0	0	0	0	0	0	0	0	0	0	0	0	0	0	0	0	106	0	0	0	0	0	0	0	0	0	0	0	0	0	0	0	0	0	0	0	0	0	0	0	0	0
f467514ca8f24ba1b6a8af09febb1077	0	0	0	0	0	0	0	0	0	0	0	0	0	0	0	0	0	0	0	0	0	0	0	0	0	0	0	0	0	0	106	0	0	0	0	0	0	0	0	0	0	0	0	0	0	0	0	0	0
d3b3e8d0f3307cf54d3e02dec1e8076e	0	0	0	0	0	0	0	0	0	0	0	0	0	0	0	0	0	0	0	0	0	0	0	0	0	0	0	0	0	0	0	0	0	106	0	0	0	0	0	0	0	0	0	0	0	0	0	0	0
dcc139cb6b6535098ac3e78575e03b5c	0	0	0	0	0	0	0	0	0	0	0	0	0	0	0	0	0	0	0	0	0	0	0	0	0	0	0	0	0	0	0	0	0	0	0	0	0	0	0	0	0	0	0	0	0	0	0	0	0
f955a7404c7fe81e9a9f73869468d819	49	0	0	0	48	0	0	0	0	0	0	0	0	0	0	0	0	0	0	0	0	0	0	0	0	0	0	0	0	0	0	0	0	0	0	0	0	0	0	0	0	0	0	0	0	0	0	0	0
c5eb31b0cb8bcb271cc4164de5c00990	0	0	0	0	0	0	0	0	0	0	0	0	0	0	0	0	0	0	0	0	0	0	0	0	0	0	0	0	0	0	0	0	0	0	0	0	0	0	0	0	0	0	0	0	0	0	0	0	0
ecfed4ed448c412970e5dfeef71342ff	0	0	0	0	0	0	0	0	0	0	0	0	0	0	0	0	3	0	0	0	0	0	0	0	0	0	0	0	0	0	37	0	0	0	0	0	0	0	0	0	0	48	0	0	0	0	0	0	0
819e7a04553ada19be639ef571fd7548	0	0	0	0	0	0	0	0	0	17	0	0	0	0	0	0	0	0	0	0	0	0	0	0	0	0	0	0	0	0	0	0	0	0	0	0	0	0	0	0	0	0	0	0	0	0	0	0	0
d1e65fa3a9f0a3584ba3b90b1df074e1	0	31	0	0	0	20	0	14	40	0	0	0	0	0	0	0	0	0	0	0	0	0	0	0	0	0	0	0	0	0	0	0	0	0	0	0	0	0	0	0	0	0	0	0	0	0	0	0	0
887d35a5fb47e2240ddcf7e343443a52	0	0	0	0	19	0	0	0	0	0	0	0	0	0	0	0	0	0	0	0	0	0	0	0	0	0	0	0	0	0	0	0	0	0	0	0	0	0	0	0	8	0	0	0	78	0	0	0	0
58b7b4909f02ec1f2e8418b3eca1fd5e	0	0	0	0	0	0	0	0	0	0	0	0	92	0	0	0	0	13	0	0	0	0	0	0	0	0	0	0	0	0	0	0	0	0	0	0	0	0	0	0	0	0	0	0	0	0	0	0	0
71214a2f8d5a73b896f2dd42e903ec2e	0	0	0	0	0	0	0	0	0	0	0	0	0	105	0	0	0	0	0	0	0	0	0	0	0	0	0	0	0	0	0	0	0	0	0	0	0	0	0	0	0	0	0	0	0	0	0	0	0
5908339861ab07694bc7e47809de0259	0	0	0	0	0	0	0	0	0	0	0	0	0	105	0	0	0	0	0	0	0	0	0	0	0	0	0	0	0	0	0	0	0	0	0	0	0	0	0	0	0	0	0	0	0	0	0	0	0
3bbef49873c6f526a8181c3621bdc68b	0	0	0	0	0	0	0	0	0	0	0	0	0	0	0	0	0	0	0	0	3	0	0	0	0	0	0	0	0	0	0	0	0	0	0	0	0	0	0	0	0	0	0	0	0	102	0	0	0
3d4774ee1932d3c5dcea45a0946ec330	0	0	0	0	0	0	0	0	0	0	0	0	0	0	0	0	0	0	0	0	0	0	0	105	0	0	0	0	0	0	0	0	0	0	0	0	0	0	0	0	0	0	0	0	0	0	0	0	0
788b8fba6b4d0134961e155f79465daf	0	0	0	0	0	0	0	0	0	0	0	0	0	0	0	0	0	0	0	0	0	0	0	4	0	0	0	0	0	0	0	0	0	0	0	0	0	0	0	0	0	0	0	0	0	101	0	0	0
46f24e08036c9a2d858497cc5811e909	0	0	0	0	0	0	0	0	0	0	0	0	0	0	0	0	0	0	0	0	0	0	0	0	0	0	0	0	0	0	0	0	0	0	0	0	0	0	0	0	0	0	0	105	0	0	0	0	0
48bbfcb587ebd2964eb7f36ed4a83a5f	0	0	0	0	0	0	0	0	0	0	0	0	0	0	0	0	0	0	0	0	0	0	0	0	0	0	0	0	0	0	0	0	0	0	0	0	0	0	0	0	0	0	0	0	0	0	0	0	0
1028eba0da8696dfc52c6dd929b52a04	0	0	0	0	0	0	0	0	0	0	0	0	0	0	0	0	0	0	0	0	0	0	0	0	0	0	0	0	0	0	0	0	0	0	0	0	0	0	0	0	0	0	0	0	0	0	0	0	0
458daeb671b8bc527d9157eeb6bbd79e	95	0	0	0	0	0	0	0	0	0	0	0	0	0	0	0	0	0	0	0	0	0	0	0	0	0	0	0	0	0	0	0	0	0	0	0	0	0	0	0	0	0	0	0	0	0	0	0	0
cda066f8b17e83c9b749da175c28bfaa	0	0	4	0	0	0	0	0	0	0	0	0	0	0	0	0	0	0	0	0	0	0	0	0	0	0	0	0	0	0	0	0	0	0	0	0	0	0	0	0	0	0	0	0	0	0	0	0	0
90fe167d5b26eda74108f074e50aa8a2	0	0	0	0	0	0	0	0	0	0	0	0	0	0	0	0	0	0	0	0	0	0	0	0	0	0	0	0	0	0	0	0	0	0	0	0	0	0	0	0	0	0	0	0	0	0	0	0	0
77a9b9facba4c5d9c251d2b6735537ab	0	0	0	0	0	0	0	0	0	0	0	0	0	0	0	0	0	0	0	0	0	0	0	0	0	0	0	0	0	0	0	0	0	0	0	0	0	0	0	0	0	0	0	0	0	0	0	0	0
147a29b93339e06e4c6f5cefe94539f2	30	0	0	0	0	0	0	0	0	74	0	0	0	0	0	0	0	0	0	0	0	0	0	0	0	0	0	0	0	0	0	0	0	0	0	0	0	0	0	0	0	0	0	0	0	0	0	0	0
35f345a1ea89571b45cfefa20443ca1b	0	34	0	0	0	0	0	0	0	0	0	0	0	0	0	0	0	0	0	15	8	16	31	0	0	0	0	0	0	0	0	0	0	0	0	0	0	0	0	0	0	0	0	0	0	0	0	0	0
d99c304d05d1df51b384d5c584fd2b63	0	14	0	0	17	0	0	8	0	0	0	65	0	0	0	0	0	0	0	0	0	0	0	0	0	0	0	0	0	0	0	0	0	0	0	0	0	0	0	0	0	0	0	0	0	0	0	0	0
13ff4f72fbe001b6523dc26d18b13f0e	0	0	0	0	0	0	0	0	104	0	0	0	0	0	0	0	0	0	0	0	0	0	0	0	0	0	0	0	0	0	0	0	0	0	0	0	0	0	0	0	0	0	0	0	0	0	0	0	0
3d7dab076d4bfadbaa8baa05c1220158	0	0	0	0	0	0	0	0	0	45	0	0	0	0	0	0	16	43	0	0	0	0	0	0	0	0	0	0	0	0	0	0	0	0	0	0	0	0	0	0	0	0	0	0	0	0	0	0	0
7a8a45238058dc370e2db2ac0f56a5d7	0	0	0	0	0	0	0	0	0	12	0	0	0	0	6	0	0	0	0	0	0	81	0	0	0	0	0	3	0	0	0	0	2	0	0	0	0	0	0	0	0	0	0	0	0	0	0	0	0
5210f0b04ddb98ca7c558822b3bbdd16	0	0	0	0	0	0	0	0	0	0	0	0	0	0	0	0	0	0	0	0	0	0	0	0	0	0	0	104	0	0	0	0	0	0	0	0	0	0	0	0	0	0	0	0	0	0	0	0	0
f6b215b821d5e5b02dbd404dfba3b7ff	0	0	0	0	0	0	0	0	0	0	0	0	0	0	0	0	0	0	0	0	0	0	0	0	0	0	0	0	0	104	0	0	0	0	0	0	0	0	0	0	0	0	0	0	0	0	0	0	0
bf5e2380f222ff63a8a9f0cdff837739	0	0	0	0	0	0	0	0	0	0	0	0	0	0	0	0	0	0	0	0	0	0	0	0	0	0	0	0	0	0	0	104	0	0	0	0	0	0	0	0	0	0	0	0	0	0	0	0	0
068dd18e529677ef6b443e1e939d5412	0	0	0	0	0	0	0	0	0	0	0	0	0	0	0	0	0	0	0	0	0	0	0	0	0	0	0	0	0	0	0	104	0	0	0	0	0	0	0	0	0	0	0	0	0	0	0	0	0
a1d6b98a398aa7989639d58e5b312de0	0	0	0	0	0	0	0	0	0	0	0	0	0	0	0	0	0	0	0	0	0	0	0	0	0	0	0	0	0	0	0	0	0	0	0	0	0	0	0	0	0	0	38	0	0	0	0	0	0
8cb6cd629a077496ba375cff4ee7da0d	0	0	0	0	0	103	0	0	0	0	0	0	0	0	0	0	0	0	0	0	0	0	0	0	0	0	0	0	0	0	0	0	0	0	0	0	0	0	0	0	0	0	0	0	0	0	0	0	0
9ede5ee2c7962ba1161893b3bb765310	0	0	0	0	0	0	0	0	0	53	0	0	0	0	0	0	0	0	0	0	0	0	0	0	36	0	0	0	0	0	0	0	0	0	0	0	0	0	0	0	0	14	0	0	0	0	0	0	0
20f16e8a6f4047e82f475ea833e28a9b	0	0	0	0	0	0	0	0	0	0	0	0	0	0	0	0	0	0	0	0	0	0	0	0	103	0	0	0	0	0	0	0	0	0	0	0	0	0	0	0	0	0	0	0	0	0	0	0	0
3662cb45245df2cff2af55a668085fa8	0	0	0	0	0	0	0	0	0	0	0	0	0	0	0	0	0	0	0	0	0	0	0	0	0	0	0	0	0	0	3	0	0	0	0	0	0	0	23	25	25	0	3	0	24	0	0	0	0
fb6c587e901e059f5d07d8b90680fd90	0	0	0	0	0	0	0	0	0	0	0	0	0	0	0	0	0	0	0	0	0	0	0	0	0	0	0	0	0	0	0	0	30	0	0	0	0	0	0	0	0	0	0	42	31	0	0	0	0
d73e2088c5d15a4be79e504a10934de0	102	0	0	0	0	0	0	0	0	0	0	0	0	0	0	0	0	0	0	0	0	0	0	0	0	0	0	0	0	0	0	0	0	0	0	0	0	0	0	0	0	0	0	0	0	0	0	0	0
5d24662d8bb65f1eec4f09d47aee54b8	0	0	0	0	5	0	0	0	0	0	0	0	0	0	0	0	0	0	0	0	0	0	0	0	0	0	0	0	0	0	0	0	0	0	0	0	0	0	17	0	0	17	0	0	27	0	21	0	0
0b5d4f67011066c1fda96bf2a338cfc0	0	0	0	0	0	0	0	0	0	0	0	0	0	102	0	0	0	0	0	0	0	0	0	0	0	0	0	0	0	0	0	0	0	0	0	0	0	0	0	0	0	0	0	0	0	0	0	0	0
1072d3006eed1c6167cd445f56439e6f	0	0	0	0	0	0	0	0	0	0	0	0	0	0	102	0	0	0	0	0	0	0	0	0	0	0	0	0	0	0	0	0	0	0	0	0	0	0	0	0	0	0	0	0	0	0	0	0	0
a7f58e849c320e46dc9319f68d135d6f	0	0	0	0	0	0	0	0	0	0	0	0	0	0	0	0	0	0	0	3	0	0	0	0	99	0	0	0	0	0	0	0	0	0	0	0	0	0	0	0	0	0	0	0	0	0	0	0	0
98592e8939c429b4cfa4b6b0fb7c4024	0	0	0	0	0	0	0	0	0	0	0	0	0	0	0	0	0	0	0	0	102	0	0	0	0	0	0	0	0	0	0	0	0	0	0	0	0	0	0	0	0	0	0	0	0	0	0	0	0
6953b5e0e797b43e25e7b08e4cacd63f	0	0	0	0	0	0	0	0	0	0	0	0	0	0	0	0	0	0	0	0	102	0	0	0	0	0	0	0	0	0	0	0	0	0	0	0	0	0	0	0	0	0	0	0	0	0	0	0	0
d4a161aa0f644895aa07977973a283f5	0	0	0	0	0	0	0	0	0	0	0	0	0	0	0	0	0	0	0	0	0	102	0	0	0	0	0	0	0	0	0	0	0	0	0	0	0	0	0	0	0	0	0	0	0	0	0	0	0
b70f953b62a3cd20a4b253fa3394574c	0	0	0	0	0	0	0	0	0	0	0	0	0	0	0	0	0	0	0	0	0	0	0	0	0	0	0	0	0	0	0	0	11	0	0	0	0	0	0	0	0	0	0	0	91	0	0	0	0
15a4ece2d04cc9fb217fcb99caf5c650	0	0	0	0	0	0	0	0	0	0	0	0	0	0	0	0	0	0	0	0	0	0	0	0	0	0	0	0	0	0	0	0	0	102	0	0	0	0	0	0	0	0	0	0	0	0	0	0	0
6365f8335859c55de36145b5606b6d30	0	0	0	0	0	0	0	0	0	0	0	0	0	0	0	0	0	0	0	0	0	0	0	0	0	0	0	0	0	0	0	0	0	0	0	0	0	0	0	55	0	0	0	0	0	0	0	0	0
a1a359d2fafcdefe0847b64c24420b5e	0	0	0	0	0	0	0	0	0	0	0	0	0	0	0	0	0	0	0	0	0	0	0	0	0	0	0	0	0	0	0	0	0	0	0	0	0	0	0	0	0	0	0	0	0	0	0	0	0
19166902f05c33db0dee3ce32f0182ca	0	0	0	0	0	0	0	0	0	0	0	0	0	0	0	0	0	0	0	0	0	0	0	0	0	0	0	0	0	0	0	0	0	0	0	0	0	0	0	0	0	0	0	0	0	0	0	0	0
ee5d7064357582d7bfbeb21102e451a8	0	0	0	0	0	0	0	0	0	0	0	0	0	0	0	0	0	0	0	0	0	93	0	0	0	0	0	6	0	0	0	0	0	0	0	0	0	0	0	0	0	0	0	0	0	0	0	0	0
389c8fc4ef53a02c80a24ed64dc17e5b	95	0	0	6	0	0	0	0	0	0	0	0	0	0	0	0	0	0	0	0	0	0	0	0	0	0	0	0	0	0	0	0	0	0	0	0	0	0	0	0	0	0	0	0	0	0	0	0	0
48338ae28db7eb6028844a1502ddcfb8	0	0	0	0	23	0	0	73	0	0	0	0	0	0	0	0	0	0	0	0	0	0	0	0	0	0	0	0	0	0	0	0	0	0	0	0	0	0	0	0	0	0	0	0	5	0	0	0	0
e1ec5dcb8dfe3da62fa5d6a8428674d2	0	0	0	0	0	0	0	0	0	0	28	0	0	55	0	0	0	0	0	0	0	0	0	0	0	0	0	0	0	0	0	0	0	0	0	0	0	0	0	0	0	0	0	0	0	0	0	0	0
7bd8b4ac848cf469b339e6abd7b68301	0	0	0	0	0	0	0	0	0	0	0	0	3	0	98	0	0	0	0	0	0	0	0	0	0	0	0	0	0	0	0	0	0	0	0	0	0	0	0	0	0	0	0	0	0	0	0	0	0
d9eac7d850b01838348fe12e4435e453	0	0	0	0	0	0	0	0	0	0	0	0	0	0	0	0	0	0	0	27	0	0	0	0	10	0	3	3	0	0	0	0	0	0	0	0	0	0	0	0	0	0	0	0	0	53	0	0	0
9261496ab3e3cf6253ba0b3a2ba6240e	0	0	0	0	0	0	0	0	0	0	0	0	0	0	0	0	0	0	0	0	0	0	0	101	0	0	0	0	0	0	0	0	0	0	0	0	0	0	0	0	0	0	0	0	0	0	0	0	0
ff0dd7b9d52cc91f5c559c93f907c2fa	0	0	0	0	0	0	0	0	0	0	0	0	0	0	0	0	0	0	0	0	0	0	0	0	0	0	0	0	0	9	0	0	0	0	0	0	0	0	0	8	30	8	46	0	0	0	0	0	0
d54f5f84c74fcd2cc8cfa276eb330208	0	0	0	0	0	0	0	0	0	0	0	0	0	0	0	0	0	0	0	0	0	0	0	0	0	0	0	0	0	0	0	0	0	0	101	0	0	0	0	0	0	0	0	0	0	0	0	0	0
a4a1a3d9c8328ba13d894c2bc72aa2d7	0	0	0	0	0	0	0	0	0	0	0	0	0	0	0	0	0	0	0	0	0	0	0	0	0	0	0	0	0	0	0	0	0	0	0	0	0	0	0	55	46	0	0	0	0	0	0	0	0
09c68a33304dac394731a4e901a20556	0	0	0	0	0	0	0	0	0	0	0	0	0	0	0	0	0	0	0	0	0	0	0	0	0	0	0	0	0	0	0	0	0	0	0	0	0	0	0	0	0	0	0	0	0	0	101	0	0
f040159e5d08766e8d2552ab43ba07ce	100	0	0	0	0	0	0	0	0	0	0	0	0	0	0	0	0	0	0	0	0	0	0	0	0	0	0	0	0	0	0	0	0	0	0	0	0	0	0	0	0	0	0	0	0	0	0	0	0
0407fd3ab742d9eef7e9c64d8e76f5a8	0	0	0	0	0	9	0	0	0	0	0	0	0	0	0	0	0	0	0	0	0	0	0	0	0	0	0	0	0	91	0	0	0	0	0	0	0	0	0	0	0	0	0	0	0	0	0	0	0
e557c6ad740509ffd22acde8a5cbb583	0	0	0	0	0	0	0	0	0	62	0	0	33	0	0	0	0	0	0	0	0	0	0	0	0	0	0	0	0	0	0	0	0	0	0	0	0	0	0	0	0	0	0	0	0	0	0	0	0
11891fc665fb92dcd6bd0389f3d6c172	0	0	0	0	0	0	0	0	0	13	0	0	0	0	0	0	4	83	0	0	0	0	0	0	0	0	0	0	0	0	0	0	0	0	0	0	0	0	0	0	0	0	0	0	0	0	0	0	0
a90cbf0c71df3ff9448c1005bb4058a4	0	0	0	0	0	0	0	0	0	0	0	0	0	0	0	0	0	0	0	0	0	100	0	0	0	0	0	0	0	0	0	0	0	0	0	0	0	0	0	0	0	0	0	0	0	0	0	0	0
de219e76907f75aec34d8f1684327ca4	0	0	0	0	0	0	0	0	0	0	0	0	0	0	0	0	0	0	0	0	0	0	0	0	100	0	0	0	0	0	0	0	0	0	0	0	0	0	0	0	0	0	0	0	0	0	0	0	0
1d0ef27455025c5777a01692bef26cc1	0	0	0	0	0	0	0	0	0	0	0	0	0	0	0	0	0	0	0	0	0	0	0	0	100	0	0	0	0	0	0	0	0	0	0	0	0	0	0	0	0	0	0	0	0	0	0	0	0
1fbc1c561a8665b8481e52a31740c363	0	0	0	0	0	0	0	0	0	0	0	0	0	0	0	0	0	0	0	0	0	0	0	0	0	100	0	0	0	0	0	0	0	0	0	0	0	0	0	0	0	0	0	0	0	0	0	0	0
9b8826ffc44e1f4f23ab05645c242ed6	0	0	0	0	0	0	0	0	0	0	0	0	0	0	0	0	0	0	0	0	0	0	0	0	0	0	8	92	0	0	0	0	0	0	0	0	0	0	0	0	0	0	0	0	0	0	0	0	0
ec97e61ea65ff53c7ee448ac00e72173	0	0	0	0	0	0	0	0	0	0	0	0	0	0	0	0	0	0	0	0	0	0	0	0	0	0	0	0	0	0	0	4	27	0	0	0	0	0	0	0	0	0	0	20	49	0	0	0	0
4d273459636ef045424cbf898cf6523a	0	0	0	0	0	0	0	0	0	0	0	0	0	0	0	0	0	0	0	0	0	0	0	0	0	0	0	0	0	0	0	0	0	100	0	0	0	0	0	0	0	0	0	0	0	0	0	0	0
3a49bfdf7d3fffd507f887cc92fb0232	0	0	0	0	0	0	0	0	0	0	0	0	0	0	0	0	0	0	0	0	0	0	0	0	0	0	0	0	0	0	0	0	0	0	0	0	0	0	0	100	0	0	0	0	0	0	0	0	0
1d7965af29c5c27246b6ee6e6d4ecc28	0	0	0	0	0	0	0	0	0	0	0	0	0	0	0	0	0	0	0	0	0	0	0	0	0	0	0	0	0	0	0	0	0	0	0	0	0	0	0	100	0	0	0	0	0	0	0	0	0
46add82f847ccad8b68d4363ce6de8d6	0	0	0	0	0	0	0	0	0	0	0	0	0	0	0	0	0	0	0	0	0	0	0	0	0	0	0	0	0	0	0	0	0	0	0	0	0	0	0	0	0	0	0	0	44	36	0	0	0
81507f58317c051ee78a912e3ec10ddb	0	0	0	0	0	0	0	0	0	0	0	0	0	0	0	0	0	0	0	0	0	0	0	0	0	0	0	0	0	0	0	0	0	0	0	0	0	0	0	0	0	0	0	0	0	0	0	0	0
4d6c4d6b4500dd3b94ec445a6407946b	0	0	0	0	0	0	0	0	0	0	0	0	0	0	0	0	0	0	0	0	0	0	0	0	0	0	0	0	0	0	0	0	0	0	0	0	0	0	0	0	0	0	0	0	0	0	0	0	0
b2851a70b560af072f35d0e50784a852	0	0	99	0	0	0	0	0	0	0	0	0	0	0	0	0	0	0	0	0	0	0	0	0	0	0	0	0	0	0	0	0	0	0	0	0	0	0	0	0	0	0	0	0	0	0	0	0	0
2802705b9a09177ba29041f59e9a34cd	0	0	0	0	0	0	0	0	0	0	22	0	0	0	0	0	0	0	0	0	0	0	0	0	0	0	0	0	0	0	0	0	0	0	0	0	0	0	0	0	73	0	0	0	0	0	0	0	0
281f0b59a476e99454862c0c9163e5d4	0	0	0	0	0	0	0	0	0	0	0	5	0	0	0	0	0	0	0	7	0	0	87	0	0	0	0	0	0	0	0	0	0	0	0	0	0	0	0	0	0	0	0	0	0	0	0	0	0
b371143e5b40223053b89fe5e9b9ffcc	0	0	0	0	0	0	0	0	0	0	0	0	0	0	99	0	0	0	0	0	0	0	0	0	0	0	0	0	0	0	0	0	0	0	0	0	0	0	0	0	0	0	0	0	0	0	0	0	0
07c35e42be3ad643015642aea7678fb4	0	0	0	0	0	0	0	0	0	0	0	0	0	0	0	0	0	0	0	0	99	0	0	0	0	0	0	0	0	0	0	0	0	0	0	0	0	0	0	0	0	0	0	0	0	0	0	0	0
83216595f19f7529c0b3e1db18da1aa1	0	0	0	0	0	0	0	0	0	0	0	0	0	0	0	0	0	0	0	0	0	99	0	0	0	0	0	0	0	0	0	0	0	0	0	0	0	0	0	0	0	0	0	0	0	0	0	0	0
09677973da63c0548d693ecce41906d1	0	0	0	0	0	0	0	0	0	0	0	0	0	0	0	0	0	0	0	0	0	0	0	0	0	0	0	0	0	0	0	0	0	0	0	0	0	0	0	0	0	0	0	0	0	0	0	0	0
0054319139670b3a4cb9b442533d2a93	0	0	0	0	0	0	0	0	0	0	0	0	0	0	0	0	0	0	0	0	0	0	0	0	0	0	0	0	0	0	0	0	0	0	0	0	0	0	0	0	0	0	0	0	0	0	0	0	0
cf4275e988e6af91c7019e2eaedd2655	87	0	0	0	0	0	0	0	0	0	0	0	0	0	0	0	0	0	0	0	0	0	0	0	0	0	0	0	0	0	0	0	0	0	0	0	0	0	0	0	0	0	0	0	0	0	0	0	0
f99f337ecfa8b6e5f576f3a290ee2843	0	0	0	0	0	0	0	0	0	0	0	0	0	0	0	0	0	0	0	0	0	0	0	0	0	0	0	0	0	0	0	0	0	0	0	0	0	0	0	0	0	0	0	0	0	0	0	0	0
6fd1bad0e4e8300194c8b4afc90dcc69	0	0	0	0	0	0	0	0	0	0	0	0	0	0	0	0	0	0	0	0	0	0	0	0	0	0	0	0	0	0	0	0	0	0	0	0	0	0	0	0	0	0	0	0	0	0	0	0	0
ea65cb26f4aa4109026c78dae7b68583	0	0	0	0	0	0	0	0	0	0	0	0	0	0	0	0	0	0	0	0	0	0	0	0	0	0	0	0	0	0	0	0	0	0	0	0	0	0	0	0	0	0	0	4	0	0	0	0	0
e4043acc602bc3d83de1ff88b9adfd01	0	0	28	0	0	0	0	0	0	0	0	0	0	0	0	0	0	0	0	0	0	0	0	0	0	0	0	0	0	0	0	0	18	0	43	0	4	0	0	0	0	0	0	0	0	0	0	0	0
9b3d6378cf9ac0be30383b0ec6f17962	0	0	0	0	0	0	0	0	0	38	0	0	0	0	0	0	0	0	0	0	0	0	0	0	60	0	0	0	0	0	0	0	0	0	0	0	0	0	0	0	0	0	0	0	0	0	0	0	0
1ef62cb32b60b1c08061a248d21b14f5	0	0	0	0	0	0	0	0	0	0	98	0	0	0	0	0	0	0	0	0	0	0	0	0	0	0	0	0	0	0	0	0	0	0	0	0	0	0	0	0	0	0	0	0	0	0	0	0	0
c02f7812b6d445c217b8f1cf21db129c	0	0	0	0	0	0	0	0	0	0	98	0	0	0	0	0	0	0	0	0	0	0	0	0	0	0	0	0	0	0	0	0	0	0	0	0	0	0	0	0	0	0	0	0	0	0	0	0	0
ac917f3e5f7be946e458a1de843c1e66	0	0	0	0	0	0	0	0	0	0	0	0	0	0	0	0	0	0	0	98	0	0	0	0	0	0	0	0	0	0	0	0	0	0	0	0	0	0	0	0	0	0	0	0	0	0	0	0	0
be7d40675f3e0c716ce6f285bcd44a4a	0	0	0	0	0	0	0	0	0	0	0	0	0	0	0	0	0	0	0	4	0	0	0	94	0	0	0	0	0	0	0	0	0	0	0	0	0	0	0	0	0	0	0	0	0	0	0	0	0
da1286c0cc81bca5336fb79c78b290bc	0	0	0	0	0	0	0	0	0	0	0	0	0	0	0	0	0	0	0	0	0	96	0	0	0	0	0	0	0	0	0	0	2	0	0	0	0	0	0	0	0	0	0	0	0	0	0	0	0
6433e81e6854b59fda3e334b0616a4e5	0	0	0	0	0	0	0	0	0	0	0	0	0	0	0	0	0	0	0	0	0	0	0	0	0	0	0	0	0	0	0	0	0	98	0	0	0	0	0	0	0	0	0	0	0	0	0	0	0
761ff22467075fd3e6c26259331f9c96	0	0	0	0	0	0	0	0	0	0	0	0	0	0	0	0	0	0	0	0	0	0	0	0	0	0	0	0	0	0	0	0	0	0	0	0	0	0	0	0	0	0	0	0	98	0	0	0	0
40a52436994f6e7b43e1dbd8b263246c	84	0	0	0	0	0	0	0	0	0	0	0	0	0	0	0	0	0	0	0	0	0	0	0	0	0	0	0	0	0	0	0	0	0	0	0	0	0	0	0	0	0	0	0	0	0	0	0	0
f541b8406cfd324b0f809bb9607c8905	0	0	0	0	0	0	0	0	0	0	0	0	0	0	0	0	0	0	0	0	0	0	0	0	0	0	0	0	0	0	0	0	0	0	0	0	0	0	0	0	0	0	0	0	0	0	0	0	0
cfd48faff0c2805b06f5bd188aadce2c	97	0	0	0	0	0	0	0	0	0	0	0	0	0	0	0	0	0	0	0	0	0	0	0	0	0	0	0	0	0	0	0	0	0	0	0	0	0	0	0	0	0	0	0	0	0	0	0	0
2d27ab296ec75c425df21e42ee7e9916	0	0	0	0	86	0	0	0	11	0	0	0	0	0	0	0	0	0	0	0	0	0	0	0	0	0	0	0	0	0	0	0	0	0	0	0	0	0	0	0	0	0	0	0	0	0	0	0	0
a319f05f35056d3fadfd20ebc6c6b35d	0	0	0	0	0	0	0	0	0	0	0	0	0	0	0	0	0	0	0	0	0	97	0	0	0	0	0	0	0	0	0	0	0	0	0	0	0	0	0	0	0	0	0	0	0	0	0	0	0
f9d8bc93c5ff04371068f585196178a4	0	0	0	0	0	0	0	0	0	0	0	0	0	0	0	0	0	0	0	0	0	0	97	0	0	0	0	0	0	0	0	0	0	0	0	0	0	0	0	0	0	0	0	0	0	0	0	0	0
dd388367abbe5300e0b38cf2ef391920	0	0	0	0	0	0	0	0	0	0	0	0	0	0	0	0	0	0	0	0	0	0	6	0	0	0	0	23	0	0	0	0	0	68	0	0	0	0	0	0	0	0	0	0	0	0	0	0	0
db70ef193ba643c856921ea2d6bee3f3	0	0	0	0	0	0	0	0	0	0	0	0	0	0	0	0	0	0	0	0	0	0	0	0	0	0	0	0	0	0	0	0	0	0	0	0	0	0	0	97	0	0	0	0	0	0	0	0	0
928d5f0baf7bedc84c766f39b9ad2b26	0	0	0	0	0	0	0	0	0	0	0	0	0	0	0	0	0	0	0	0	0	0	0	0	0	0	0	0	0	0	0	0	0	0	0	0	0	0	0	0	0	0	0	3	0	0	0	0	0
1d321eda92bea40e4ab6841d6e046261	0	0	0	0	0	0	0	0	0	0	0	0	0	0	0	0	0	0	0	0	0	0	0	0	0	0	0	0	0	0	0	0	0	0	0	0	0	0	0	0	0	0	0	5	0	0	0	0	0
78ee0f0be3eb1f6495027b26d576bda8	0	0	0	0	0	0	0	0	0	0	0	0	16	0	0	0	0	0	0	0	0	0	0	0	0	0	0	0	0	0	0	0	0	0	0	0	0	0	0	54	0	26	0	0	0	0	0	0	0
017cab21ddabe59ef2502699bb76783e	0	0	0	0	0	0	0	0	0	0	0	0	0	0	0	0	0	0	0	0	0	18	0	0	53	25	0	0	0	0	0	0	0	0	0	0	0	0	0	0	0	0	0	0	0	0	0	0	0
20265cb7b8c0de96fd2fbd232e2ed16a	0	0	0	0	0	0	0	0	0	0	0	0	0	0	0	0	0	0	0	0	0	0	0	0	0	0	0	0	0	0	93	0	0	0	0	0	0	0	0	3	0	0	0	0	0	0	0	0	0
057f7b592dad9a7979d652695691f44f	0	0	0	0	0	0	0	0	0	0	0	0	0	0	0	0	0	0	0	0	0	0	0	0	0	0	0	0	0	0	0	31	0	0	0	0	0	0	0	0	0	65	0	0	0	0	0	0	0
0cd22020c17ad766ed335f572a13ee87	0	0	0	0	0	0	0	0	0	0	0	0	0	0	0	0	0	0	0	0	0	0	0	0	0	0	0	0	0	0	0	0	0	0	0	0	0	0	0	0	0	0	0	0	96	0	0	0	0
440a54f2e5cbaeeb095b216f3f8a87d6	0	0	0	0	0	0	0	0	0	0	0	0	0	0	0	0	0	0	0	0	0	0	0	0	0	0	0	0	0	0	0	0	0	0	0	0	0	0	0	0	0	0	0	0	96	0	0	0	0
bd8a3abb906196277954f95ec2385c2d	0	0	0	0	0	0	0	0	0	0	0	0	0	0	0	0	0	0	0	0	0	0	0	0	0	0	0	0	0	0	0	0	0	0	0	0	0	0	0	0	0	0	0	0	0	0	0	0	0
ae52e9e1ed44dcc77a30e390da1a203e	0	0	0	0	0	0	0	0	0	0	0	0	0	0	0	0	0	0	0	0	0	0	0	0	0	0	0	0	0	0	0	0	0	0	0	0	0	0	0	0	0	0	0	0	0	0	0	0	0
ca4690b2d843a37a2efd9e6777768b02	0	0	0	0	0	0	0	0	0	0	0	0	0	0	0	0	0	0	0	0	0	0	0	0	89	0	0	0	0	0	0	0	0	0	0	0	0	0	0	0	0	0	0	0	0	0	0	0	0
e04709055d7360c269f83e47ad12b1ef	0	0	0	0	0	0	0	0	0	0	0	0	0	22	0	0	0	0	0	0	0	0	0	0	71	0	0	0	0	0	0	0	0	0	0	0	0	0	0	0	0	0	0	0	0	0	0	0	0
773afcbe16c7891c7d1fff3b083246f5	0	0	71	0	0	0	0	0	0	0	0	0	0	0	0	0	0	0	0	0	0	0	0	20	0	0	0	0	0	0	0	0	0	0	0	0	0	0	0	0	0	0	0	0	0	0	0	0	0
5b07b7917dd159c3c07ebbfecb6b8726	0	7	0	0	0	0	0	0	0	0	0	0	0	0	0	0	0	0	0	0	4	0	0	0	0	44	0	0	0	0	0	0	0	0	0	0	0	0	0	0	0	0	0	0	0	0	0	0	0
1a24c6230d12cb507e0642216e595798	0	0	0	95	0	0	0	0	0	0	0	0	0	0	0	0	0	0	0	0	0	0	0	0	0	0	0	0	0	0	0	0	0	0	0	0	0	0	0	0	0	0	0	0	0	0	0	0	0
a00cbfd5586b5ac224ff237ac2ae6b77	0	0	0	0	95	0	0	0	0	0	0	0	0	0	0	0	0	0	0	0	0	0	0	0	0	0	0	0	0	0	0	0	0	0	0	0	0	0	0	0	0	0	0	0	0	0	0	0	0
046f83ce77a07d8d54d3ea9dcd2df6ce	0	0	0	0	0	0	0	95	0	0	0	0	0	0	0	0	0	0	0	0	0	0	0	0	0	0	0	0	0	0	0	0	0	0	0	0	0	0	0	0	0	0	0	0	0	0	0	0	0
1bd383a1702ce1703bf559f8ba28abd1	0	0	0	0	0	0	0	0	0	0	95	0	0	0	0	0	0	0	0	0	0	0	0	0	0	0	0	0	0	0	0	0	0	0	0	0	0	0	0	0	0	0	0	0	0	0	0	0	0
[truncated: 9,425 more rows]
[truncated: 13 more columns]

## Sheet: relative_phylum
2. Supplementary Table S2. Relative abundance at phylum level.
sample ID	Rb01	Rb02	Rb03	Rb04	Rb05	Rb06	Rb07	Rb08	Rb09	Rb10	Rb11	Rb12	Rb13	Rb14	Rb15	Rb16	Rb17	Rb18	Rb19	Rb20	Rb21	Rb22	Rb23	Rb24	Rb25	Rb26	Rb27	Rb28	Rb29	Rr01	Rr02	Rr03	Rr04	Rr05	Rr06	Rr07	Rr08	Rr09	Rr10	Rr11	Rr12	Rr13	Rr14	Rr15	Rr16	Rr17	Rr18	Rr19	Rr20
sample name	RbXZM01	RbXZM02	RbXZM03	RbXZM04	RbXZM05	RbXZM06	RbXZM07	RbXZM08	RbXZM09	RbYNL01	RbYNL02	RbYNL03	RbYNL04	RbYNL05	RbYNL06	RbYNL07	RbYNL08	RbYNL09	RbYNL10	RbYNT01	RbYNT02	RbYNT03	RbYNT04	RbYNT05	RbYNT06	RbYNT07	RbYNT08	RbYNT09	RbYNT10	RrMY01	RrMY02	RrMY03	RrMY04	RrMY05	RrMY06	RrMY07	RrMY08	RrMY09	RrSNJ01	RrSNJ02	RrSNJ03	RrSNJ04	RrSNJ05	RrSNJ06	RrSNJ07	RrSNJ08	RrSNJ09	RrSNJ10	RrSNJ11
Aphelidiomycota	0	0	0	0	0	0	0	0	0	0	0	0	0	0	0	0	0	0	0	0	0	0	0.00077937	0	0	0	0	0	0	0	0	0	0	0	0	0	0	0	0	0	0	0	0	0	0	3.09722e-05	0	0	0
Ascomycota	0.683132	0.644125	0.715708	0.739151	0.679414	0.657279	0.852879	0.567772	0.815873	0.752224	0.629567	0.790099	0.439344	0.665061	0.953546	0.75024	0.761536	0.756025	0.566584	0.801504	0.530551	0.477629	0.545576	0.640168	0.483633	0.887101	0.897499	0.577077	0.830378	0.319134	0.805126	0.503397	0.326684	0.433147	0.280731	0.536112	0.855589	0.978461	0.215057	0.745294	0.833802	0.352389	0.97609	0.874009	0.815734	0.940564	0.400091	0.697539	0.800141
Basidiobolomycota	0	0	0	0	0	0	0	0	0	0	0	0	0	0	0	0	0	0	0	0	0	0	0	0	0	0	0	0	0	0	0	0	0	0	0	0	0	0	5.31792e-05	0	0	4.18813e-05	0	0	0	0	0	0	0
Basidiomycota	0.223216	0.199541	0.164266	0.0410846	0.0392138	0.0502325	0.00916589	0.0589468	0.0365098	0.093842	0.0179127	0.0791742	0.104274	0.0823125	0.0321488	0.0873928	0.06255	0.11404	0.0333373	0.135356	0.387964	0.346945	0.135966	0.170674	0.28951	0.0796805	0.0595351	0.322928	0.120165	0.107783	0.07888	0.328197	0.583135	0.459872	0.401899	0.262668	0.0743854	0.00992119	0.0300994	0.0691591	0.114333	0.50467	0.0112635	0.0610882	0.0805063	0.0310496	0.577724	0.217782	0.0316493
Chytridiomycota	0	0.00352324	0	0	0.00122361	0	0	0	0	0	0	0	0.000217056	0	0	0	0	0	0	0.000533126	0.00266948	0.000954227	0.00157568	0.000248524	0	0	0	0	0	0	5.47398e-05	0	0	0	0	0	0	0	0	0.000297246	0.00016677	0.000355991	0	0.000177869	0.00154035	0.000712361	0.00135829	0	0
Glomeromycota	7.30514e-05	0.00398755	0	0	0.000213646	0	0	0	0	0	0	0	0	0	0	0	0	0	0	0.000893346	0.00115348	0.00133289	0.00215174	0.000761106	0.000198896	0	0.000169423	0	0	0.000389415	0	0	0	0	0	0	0	0	0	0	0.000309716	0.00496294	3.54755e-05	0.000276685	0.000872244	0.00103757	0	0	0
Kickxellomycota	0	0	0	0	0	0	0	0	0	0	0	0	0	0	0	0	0	0	0	0	0	0	0	0	0	0	0	0	0	6.77243e-05	0	0	0	0	0	0	0	0	0	0	0	0	0	0	0	0	0	0	0
Monoblepharomycota	0	0	0	0	0	0	0	0	0	0	0	0	0	0	0	0	0	0	0	0	0	0	0	0	0	0	0	0.000229874	0	0	0	0	0	0	0	0	0	0	0	0	0	0	0	0	0	0	0	0	0
Mortierellomycota	0.0049821	0.0164418	0	5.87763e-05	0	0.0174014	7.78089e-05	0.000186672	0	0	0.000280283	0.00314344	0.00197521	0.000127222	0	0	0	0.00043279	0	0.00282413	0.00474574	0.00308988	0.0511674	0.00201926	0.00074586	0.00141108	0.000304961	0.000689623	0	0.00123597	0.00187484	0.000102722	0.000419259	0.00199465	0.00367681	0.0054673	0.0220075	0.00367213	0	0.00515226	0.000309716	0.00169619	0	0.00118579	0.00475095	0.00227646	0.000301841	0	0
Mucoromycota	0.000102272	5.46239e-05	0.00011521	0.000137145	0	0	0	8.29652e-05	0	0	0.000101921	0.000324484	0	0	4.51739e-05	0	0	0	0	0	0.00123587	9.08788e-05	5.08285e-05	0.000745573	0.000331494	0	0	0	0	6.77243e-05	0.000506343	0.00019077	0	0	0	0	0	0	0	0.00151925	0.00016677	0	0	0	5.56752e-05	0.000154861	0	0	0
Olpidiomycota	0	0	0	0	0.000174801	0	0	0	0	0	0	0	0	0	0	0	0	0	0	0	0	0	0	0	0	0	0	0	0	0	0	0	0	0	0	0	0	0	0	0	0	0	0	0	0	0	0	0	0
Rozellomycota	0	0	0	0	0	0	0	0	0	0	0	0	0	0	0	0	0	0	0.000376268	0	0	0	5.08285e-05	0	0	3.8837e-05	0	0	0	8.46554e-05	0	0	0	4.865e-05	0	0.000118854	0.000335352	0	0	0.000561464	0	0.000293169	0	0.000968399	0	0.00201319	0	0	0
Zoopagomycota	0	0	0	0	0	0	0	0	0	0	0	0	0	0	0	0	0	0	0	0	0	0	0	0	0	0	0	0	0	0.000118518	0	0	0	0	0	0	0	0	0	0	0	0	0	0	0	0	0	0	0
unclassified	0.0884944	0.132326	0.119911	0.219569	0.27976	0.275088	0.137877	0.373011	0.147617	0.153934	0.352138	0.127259	0.45419	0.252499	0.0142599	0.162367	0.175914	0.129502	0.399702	0.0588888	0.0716805	0.169958	0.262682	0.185384	0.225581	0.0317686	0.0424912	0.0990759	0.0494574	0.571119	0.113558	0.168112	0.089762	0.104938	0.313693	0.195634	0.0476829	0.00794554	0.754791	0.178017	0.0509125	0.135591	0.0126115	0.0622937	0.0965407	0.0221606	0.0205252	0.0846785	0.16821
[truncated: 13 more columns]

## Sheet: relative_family
3. Supplementary Table S2. Relative abundance at family level.
sample ID	Rb01	Rb02	Rb03	Rb04	Rb05	Rb06	Rb07	Rb08	Rb09	Rb10	Rb11	Rb12	Rb13	Rb14	Rb15	Rb16	Rb17	Rb18	Rb19	Rb20	Rb21	Rb22	Rb23	Rb24	Rb25	Rb26	Rb27	Rb28	Rb29	Rr01	Rr02	Rr03	Rr04	Rr05	Rr06	Rr07	Rr08	Rr09	Rr10	Rr11	Rr12	Rr13	Rr14	Rr15	Rr16	Rr17	Rr18	Rr19	Rr20
sample name	RbXZM01	RbXZM02	RbXZM03	RbXZM04	RbXZM05	RbXZM06	RbXZM07	RbXZM08	RbXZM09	RbYNL01	RbYNL02	RbYNL03	RbYNL04	RbYNL05	RbYNL06	RbYNL07	RbYNL08	RbYNL09	RbYNL10	RbYNT01	RbYNT02	RbYNT03	RbYNT04	RbYNT05	RbYNT06	RbYNT07	RbYNT08	RbYNT09	RbYNT10	RrMY01	RrMY02	RrMY03	RrMY04	RrMY05	RrMY06	RrMY07	RrMY08	RrMY09	RrSNJ01	RrSNJ02	RrSNJ03	RrSNJ04	RrSNJ05	RrSNJ06	RrSNJ07	RrSNJ08	RrSNJ09	RrSNJ10	RrSNJ11
Aphelidiales_fam_Incertae_sedis	0	0	0	0	0	0	0	0	0	0	0	0	0	0	0	0	0	0	0	0	0	0	0.00077937	0	0	0	0	0	0	0	0	0	0	0	0	0	0	0	0	0	0	0	0	0	0	3.09722e-05	0	0	0
Archaeorhizomycetaceae	0	0.000764735	0	7.83684e-05	0	0	0	0.000124448	7.42446e-05	0	5.09606e-05	0.000263644	0	7.26982e-05	0	0	0	0	0	0	0.00316383	0	0	0	0	0	0	0.000413774	0	0	0	0.000117397	0	0	0	0	0	0	0	0	0	0.000146585	0	0.000494081	0.0013362	0.000650417	0	0	0
Arthoniaceae	0	0	0	0	0	0	0	0	0	0	0	0	0	0	0	0	0	0	0	0	0	0	0	0	0	0	0	0	0	0	0	0	0	0	0	0	0	0	0	0	0	6.2822e-05	0	0	0	0	0	0	0
Phaeococcomycetaceae	0.0014172	0.000873983	0.00361759	0.000293881	0.00102939	0.000936622	0.000202303	0.00425197	0.000519712	0	0	0	0	0	0	0	0	0	0	0	0	0	0	0	0	0	0	0	0	0	0	0	0	0	0	0	0	0	0	0	0	0	0	0	0.000278376	0	0	0	0
Abrothallaceae	0	0	6.9126e-05	0.000333066	0	0.000147888	0	0.000186672	0.000612518	0	0	0.0306435	0	0	0	0	0.000200053	0.000590168	0	0	0	0	0.00077937	0	0	0.000375424	0	0	0.000113434	0	0	0	0	0.000356766	0	0	0	0	0	0	0	0	0	0	0	0	0	0	0
Lichenoconiaceae	0	0.00633637	0.00205074	0.00186125	0.0016509	0.000607983	0.00406162	0.00327712	0.0119534	0.00218458	0	0.0153927	0.00102016	0	0	0.000728549	0.00186716	0.00442626	0	0.000662805	0.00347691	0.0101633	0.000830199	0.000698975	0	0	0.00237192	0	0.000680606	0	6.84247e-05	0	0	0	0	0	8.38381e-05	0	0	0	0	0	0.000585345	0	0	0	0	0	0.00187551
Acrospermales_fam_Incertae_sedis	0	0	0	0	0	0	0	0	0	0	0	0	0.000108528	0	0	0	0	0	0	0	0	0	0	0	0	0	0	0	0	0.000101586	0	0	0	0	0	0	0	0	0	0	0	0	0	0	0	0	0	0	0
Morenoinaceae	0.00470451	0	0	0	0	0	0	6.22239e-05	0	0	0	0	0	0	6.02319e-05	0	0	0	0	0	0	0	0	0	0	0	0	0	0	0	0	0	0	0	0	0	0	0	0	0	0	0	0	0	0	0	0	0	0
Aplosporellaceae	0.000306816	0	0	0.000176329	0	0	0	0	0	0	0	0	0	0	0	0	0	0	0	0	0	0	0	0	0	0	0	0	0.000113434	0	0	0	0	0	0	0	0	0	0	0	0	0.000209407	0	0.000316212	0	0	0	0	0
Botryosphaeriaceae	0	0	0.00179728	0.000254697	0.000563249	0	0.00532213	0.00325638	0.00187468	0.00557227	0	0.00387353	0.00102016	0.00132674	0.000316217	0	0.00233396	0.00708201	0	0	0	0	0	0	0	0	0	0	0	0	0	0	5.40979e-05	0	0	7.92362e-05	0	0	0	0.000396327	0	0	0	0.000237159	0	0	0	0	0
Saccharataceae	0	0	0	0	0	0	0	0	0	0.000284945	0	0	0	0	0	0	0	0	0	0.000821302	0	0	0	0	0	0	0	0	0	0	0	0	0	0	0	0	0	0	0	0	0	0	0	0	0	0	0	0	0
Capnodiaceae	0	0	0	0	0	0	0	0	0	0.000474909	0.000178362	0.000162242	0.000933342	0.00079968	0.000707725	0	0.00146706	0	0	0	0	0	0	0	0	0	0.000813229	0	0.0124022	0	0	0	0	0	0	0	0	0	0	0	0	0	0	0	0	0	0	0	0
Capnodiales_fam_Incertae_sedis	0.000496749	0	0.00092168	0.000646539	0.00151495	0	0.000466853	0.000580756	0.000204173	0	0	0	8.68225e-05	0	0.000767957	0	0	0.000216395	0	0.000216132	0	0.000560419	0	0	0.000629838	6.47283e-05	0	0	0.000151246	0	0	0	0	4.865e-05	9.23822e-05	0	0	0	0.000319075	0	0.00133416	0.000523516	7.09509e-05	0	0.000222701	0.000356181	0.00105644	0	0
Cladosporiaceae	0.0725254	0.0817993	0.0221203	0.00681805	0.00654534	0.0059648	0.0454093	0.0103706	0.0702354	0.0706665	0.0396728	0.107303	0.0689805	0.12117	0.00356874	0.00695433	0.0605495	0.323766	0.00147497	0.0443935	0.00548726	0.00448335	0.0342754	0.00240758	0.0494588	0.00963157	0.00992816	0.0843639	0.00915038	0.148469	0.032967	0.0801966	0.0932378	0.0254439	0.0160375	0.0299117	0.00838381	0.000816029	0.0163083	0.00987516	0.00331157	0.0013402	0.00269613	0.00298425	0.00649543	0.00537368	0.0128283	0.013231	0.00773649
Dissoconiaceae	0	0	0	0	0	0	0	0	0	0	0	0	0	0	0	0	0	0.000196723	0	0	0	0	0	0	0	0	0.000101654	0	0.000151246	0	0	0	0	0	0	0.000158472	8.38381e-05	0	0	0	0	0.00131926	0	0	0	0	0	0	0
Extremaceae	0.00333114	0.00163872	0.00900942	0.00266452	0.00761357	0.00106808	0.00202303	0.00622239	0.00389784	0.000601551	0.000356724	0.000486727	0	0	0	0	0	0	0	0	0	0	0	0	0	0	0	0.000459749	0	0.000135449	0	0	0	0	0	0	0	0	0	0.0003633	0	0	0.000212853	0	0.000816569	0	0	0	0.00152385
Mycosphaerellaceae	0.0262985	0	0.00271896	0.00221391	0.00539942	0.0011831	0.00115157	0.00317342	0.0109325	0.00145639	0.0104469	0.00582044	0.000955048	0.00238087	0.00108417	0	0.122699	0.000472134	0	0.00234864	0.00324622	0.00321105	0.186032	0.0160298	0.00223758	0.013101	0.00182976	0.00349409	0.0138012	0.00110052	9.57946e-05	0.000586984	0.000405734	0.00445958	0.0210447	0.00134701	0.00046111	6.44233e-05	0.00726783	0.000231191	0.00133416	0.00242912	0.000674034	0.00199609	0.0401232	0.00103757	0	0.00185234	0.0042199
Neodevriesiaceae	0.00251297	0.0138199	0.0211526	0.00213554	0.00809913	0.0036479	0.000902583	0.00933358	0.0385144	0	0	0.000486727	0	0	0	0	0	0.000157378	0	0	0	0	0	0	0	0	0	0	0	0	0	0	0	0	0.00107163	0	0	0	0	0	0	0	0	0.000158106	0.000204142	0	0	0	0
Teratosphaeriaceae	0.00815253	0.00243076	0.010968	0.00630865	0.00747762	0.00192254	0.00127607	0.00418974	0.00239439	0.0125059	0.0131224	0.00602324	0.00835667	0.052379	0.00993826	0.0020863	0.0222726	0.0043279	0.000240812	0.00309789	0.005685	0.00266578	0.000304971	0.00055918	0.000430942	0.000116511	0.00172811	0.0168728	0.00189057	0	0	0	0	3.24333e-05	0	7.92362e-05	0.000146717	0	0.000389981	6.60546e-05	0	0.0033505	0.00133033	0.000355738	0.00296934	0.00332951	0.000452762	0.00370468	0.00105498
Aureobasidiaceae	0	0	0.000967764	0	0	0	0	0	0	6.33212e-05	0	0	0	0	0	0	0.000200053	9.83613e-05	0	0	0	0	0	0	0.0011768	0	0	0.000321824	0	6.77243e-05	0.000506343	0	0	0	0	0.000158472	0	4.29489e-05	0.000124085	0	0	0.00100515	7.09509e-05	0	0	0	0	0.000793861	0
Dothideaceae	0.000160713	0.000245808	0.000437798	0	0.00110708	0	0.00107376	0.00215709	0.0010023	0.000443248	0	0.00117626	0.00151939	0	0	0.000463622	0.00133369	0.000472134	0	0	0	0.000196904	0	0	0	0	0.000338845	0.000643649	0	0	0	0	0	0	0	0	0	0	0	0	0.00016677	0	0	0	0.00011135	0	0	0.00158772	0
Dothideales_fam_Incertae_sedis	0	0	0.000506924	0	0.00314643	0	0	0.00161782	0	0	0	0	0	0	0	0	0	0	0	0	0	0	0	0	0	0	0	0	0	0	0	0	0	0	0	0	0	0	0	0	0	0	0	0	0	0	0	0	0
Dothioraceae	0.000496749	0	0.000829512	3.91842e-05	0.000349603	8.21598e-05	0.000918145	0.000871134	0.00102086	0.00414754	0.000331244	0.0199558	0.00575199	0.00236269	7.52899e-05	0	0.00333422	0.00405249	0	0	0	0.000272636	0.00108434	4.65983e-05	0.00208841	0.000323641	0.000948767	0.0165969	0.000302492	0	0	0	2.7049e-05	0.00014595	0	0.000277327	0	0	0	0	0	0	0	0	0	0	0	0	0.000234439
Zalariaceae	0	0	0	0	0	0	0	0	0	0	0	0	0	0	0	0	0	0	0	0	0	0	0	0	0	0	0	0	0	0	0	0	0	0	0	0	0	0	0	0	0	0	0	0	0	0	0	0	0
Dothideomycetes_fam_Incertae_sedis	0	0	0	0	0.000504982	0	0	0	0	0	0	0	0	0	0	0	0	0	0	0	0	0	0	0	0.000381218	0	0	0.000643649	0	0	0	0	0	0	0	0	0	0	0.00024817	0	0	0	0	0	0	0	0	0	0
Eremomycetaceae	0	0	0	0	0	0	7.78089e-05	4.14826e-05	0	0	0	0	0	0	7.52899e-05	0	0	0	0	0	0	0	0	0	0	0	0	0	0	0	0	0	0	0	0	0	0	0	0	0	0	0	0	0	0	0	0	0	0
Thyrinulaceae	0	0	0	0	0	0	0	0	0	0	0	0	0	0	0	0	0	0	0	0	0	0	0	0	0	0	0	0	0	0	0	0.000132071	0	0	0	0	0	0	0	0	0	0	0	0	0	0	0	0	0
Hysteriaceae	0	0	0	0	0	0	0	0	0	0	0	0	0	0	0	0	0	0	0	0	0	0	0	0	0	0	0	0	0	0	0	0	0	0	0	0	0	0	0	0	0	0	0	0	0	6.19444e-05	0	0	0
Elsinoaceae	0	0	0	0	0	0	0	0	0	0	0	0	0	0	0	0	0	0	0	0	0	0	0	0.000186393	0	0	0	0	0	0	0	7.3373e-05	9.46714e-05	0	0.000129335	0	0	0	0	0	0	0	0	0	0	0	0	0	0
Myriangiaceae	0	0	0	0	0	0	0	0.000124448	0	0	0	0	0	0	0	0	0	0	0	0	0	0	0	0	0	0	0	0	0	0	0	0	0	0	0	0	0	0	0	0	0	0	0	0	0	0	0	0	0
Myriangiales_fam_Incertae_sedis	0	0.000846671	0.00403235	0.00111675	0.00376794	3.28639e-05	0.000809213	0.00927136	9.28057e-05	0	0	0	0	0	0	0	0	3.93445e-05	0	0	0	0	0	0	0	0	0	0	0	0	0	0	0	0	0	0	0	0	0	0	0	0	0	0	0.000148467	0	0	0	0
Kirschsteiniotheliaceae	0	0	0	0	0	0	0	0	0	0	0	0	0	7.26982e-05	0.00618883	0	0	0	0	0	0	0	0	0	0	0	0	0	0	0	0	0	0	0	0	0	0	4.29489e-05	0	0	0	0	0	0	0	0	0	0	0.00140663
Mytilinidiaceae	0	0	0	0	0	0	0	0	0	0	0	0	0.00377678	0	0	0	0	0	0	0.000893346	0	0.000181758	0	0	0	0	0.00037273	0	0	0	0	0	0	0	0	0	0	0	0	0.000990818	0.000190594	0.0751979	5.32132e-05	9.88162e-05	5.56752e-05	0	0	0	0
Mytilinidiales_fam_Incertae_sedis	0	0	0	0	0	0	0	0	0	0	0	0	0	0	0	0	0	9.83613e-05	0	0	0	0	0	0	0	0	0	0	0	0	0	0	0	0	0	0	0	0	0	0	0	0	0	0	0	0	0	0	0
Patellariaceae	0	0	0	0	0	0	0	0	0	0	0	0	0	0	0	0	0	0	0	2.88176e-05	0	0	0	0	0	0	6.7769e-05	0.0001839	0	0	0	0	0	0	0	0	0	0	0	0	0	0	0	0	0	0.000433611	0	0	0
Patellariales_fam_Incertae_sedis	0	0	0	0	0	0	0	0	0	0	0	0	0	0	0	0	0	0	0	0	0	0	0	0	0	0	0	0	0	0	0	0	0	0	0	0	0	0	0	0	0	0	0	0	0	0	0	0	0
Phaeotrichaceae	0	0	0	0	0	0	0	0	0	0.00189964	0	0	0.00206203	0	0	0	0	0	0	0	0	0	0	0	0	0	0	0	0	0	0	0	0	0	0	0	0	0	0	0	0	0	0	0	0	0	0	0	0
Arthopyreniaceae	0	0	0	0	5.82671e-05	0	0	0.000124448	0	0	0	0	0	0	0	0	0	0	0	0	0	0	0	0	0	0	0	0	0	0	0	0	0	0	0	0	0	0	0	0	0	0	0	0	0	0	0	0	0
Camarosporidiellaceae	0	0	0	0	0	0	0	0	0	0	0	0	0	0	0	0	0	0	0	0	0	0	0	0	0	0	0	0	0	0	0	0	0	0	0	0	0	0	0	0	0	0	0	0	0	0	0	0	0
Coniothyriaceae	0	0.00355055	0	0.00113634	0.000116534	4.92959e-05	0	0	0.000259856	0	0	0.000669249	0	0	0	0	0	5.90168e-05	0	0	4.94348e-05	0	0	0	0	0	0.000203307	0	0	0	0	0	0	0	0	0	0	0.000279168	0	0	0	0	0	0.000691713	0	0	0	0	0
Corynesporascaceae	0	0	0	0	0	0	0	0	0	0	0	0	0	0	0	0	0	0	0	0	0	0	0	0	0.000381218	0	0	0	0	0	0	0	0	0	0	0	0	0	0	0	0	0	0	0	0	0	0	0	0
Cucurbitariaceae	0	0	0.000253462	0.000117553	0	0	0	0	0	0	0	0.000141962	0	0	0	0	0	0	0	0	0	0.00098452	0	0	0	0	0.000271076	0.000413774	0	0	0	0	2.7049e-05	0	0	0.000158472	0	0	0	0	0	0	0	0	0	0	0	0	0
Dictyosporiaceae	0	0	0	0	0	0	0	0	0	0	0	0	0	0	0	0	0	0.000118034	0	0	0	4.54394e-05	0	0	0	0	0	0	0	0	0	0	8.11469e-05	0	0	0	0	0	0	0	0	0	0	0	0	0	0	0.000793861	0
Didymellaceae	0.00159252	0.00133829	0.000391714	0.00144981	0.00178686	0	0.001385	0.00259266	0.00178187	0.00357765	0.000535086	0.00794987	0.00375507	0.00247174	0.000662551	0.000728549	0.00233396	0.00365904	0.000105355	0.002291	0.00192796	0.00313532	0.0739894	0.00585586	0.00348068	0.000440152	0.00504879	0.00243667	0.00139902	0.0588693	0.702352	0.079096	0.0329321	0.121057	0.0100327	0.148053	0.0400327	0.00118109	0.00886321	0.0267521	0.0128651	0.00196842	0.00392004	0.00887369	0.0492354	0.00845542	0.00316933	0.0650966	0.00515766
Didymosphaeriaceae	0	0	0	0	0	0.000262911	6.22471e-05	0.000539274	0	0.0145955	0	0.00127766	0.00277832	0.00256261	0	0	0.00453454	0.000629512	0	0	0	9.08788e-05	0.000152486	0.00352594	0.0161769	7.76739e-05	0	0.000413774	0	0.000694174	0.000697932	0.000469587	0.000243441	0.000940566	0	0.000277327	0	0	7.09056e-05	0.00142017	0.00307333	0.00157055	0	0.000138343	0.00226412	0	0.00226381	0.000793861	0.0218028
Dothidotthiaceae	0	0	0	0	0	0	0	0	0	0	0	0.00263644	0.00171474	0	0	0	0.000733529	0.000649185	0	0	0	0	0.000152486	0	0	0	0	0	0	0	0	0	0	0	0	0	0	0	0	0	0	0	0	0	0	0	0	0	0
Lentitheciaceae	2.92205e-05	0	0	0	0	0	0	0	0	0	0	0	0	0	0	0	0	0	0	0	0	0	0	0	0	0	0	0	0	0	0	0	0	0	0	0	0	0	0	0	0	0	0	0	0	0	0	0	0
Leptosphaeriaceae	0.00793338	5.46239e-05	0.000253462	0.000666131	0.00040787	0.000377935	0.000575786	0.00257192	5.56834e-05	9.49818e-05	0	0	0.000390701	0	0	0	0.000533476	0.000491807	3.01014e-05	0	0	0.000196904	8.47142e-05	0.000108729	0.00174034	0.00106154	0.00138927	0.000229874	0.000189057	0.00121904	0.000246329	0.00234793	0.00662699	0.00770291	0.00116402	0.00499188	0.000503029	8.58977e-05	0.00159538	0.00303851	0.00276362	0.00203124	0.000372492	0.00124508	0.0123784	0.000185833	0.00452762	0.0224927	0.00926034
Lophiostomataceae	0	0	0	0	7.76895e-05	0	3.11236e-05	8.29652e-05	0	0.000633212	0	0.000304204	0.000195351	0.00378031	0	0	0	0.000236067	0	0.000432264	0	0.000318076	0.00221951	0	0.00581771	0	0.000304961	0.0014712	0	0	0	0	2.7049e-05	0	0	0	0	0	0	0	0	0	0	7.90529e-05	0.0025425	0.000480069	0	0	0
Lophiotremataceae	0	0	0	0	0	0	0.000389045	0.000207413	0	0	0	0.000851771	0.000303879	0	0	0.000198695	0	0.000196723	0	0	0	0	0	0	0.000132597	0	0.000135538	0.000689623	0	0	0.000164219	0	0	0	0	0.000633889	0	0	0.000478613	0	0.000190594	0	0	0	0	0.000263264	0	0	0.000468878
Massarinaceae	0	0	0	0	0	0	4.66853e-05	6.22239e-05	0	0	0	0	0.000716286	0	0	0	0	0	0	0	0	0	3.38857e-05	0	0	0	0	0	7.56229e-05	0	0	0	0	0	0	0	0	0	0	0	0	6.2822e-05	0.000514394	0	0	0	0	0	0
Melanommataceae	0.00549346	0	0	0.000313473	0.000233069	0	0.000280112	0	0	0.0012031	0.000203842	0.000162242	0	0.00169023	0	0	0.000533476	0.00153444	0.539433	5.76352e-05	0	0	0	0.00164647	0	0	0.000271076	0.000827548	0	0	0	0	0	0	0	0.00808209	0.00173964	0	0.000106358	0	0	0	0	0	0.000779452	0	0.0169031	0.0026462	0
Morosphaeriaceae	0	0	0	0	0	0	0	0	0	0	0	0	0	0	0	0	0	0	0	0	0	0	0	0	0	0	0	0	0	0	0	0	0	0	0	0	0	0	0	0	0	0.000167525	0	0	0	0	0	0	0
Periconiaceae	0	0	0	0	0	0	0	0	0	0	0.000280283	0	0	0.000145396	0	0	0	0	0	4.32264e-05	0.000807435	0	0	0	0	0	0	0	0	0	0	0	0.000649175	6.48666e-05	0	0	0	0	0.00069133	0	9.52971e-05	0	0	0	0	0	0	0	0
Phaeosphaeriaceae	0.000862006	0.00196646	0.00163598	0.000764092	0.000835162	3.28639e-05	0.00017118	0.000373343	0.000334101	0.000348267	0.000101921	0.012229	0.00084652	0.000926902	0.000271044	6.62317e-05	0.000400107	0.000826235	0.0010987	0.00036022	0.00387239	0.005998	0.0288706	0.000465983	0.00288399	0.000271859	0.000338845	0	0.00026468	0.00115131	0.000383178	0.000396214	0.000311063	0.0306008	0.000591246	0.000316945	0.000754543	6.44233e-05	0.000531792	0	0.000786201	0.000481635	0	0.00197632	0.00185584	0.000789792	0.000301841	0.00449854	0
Pleomassariaceae	0	0	0	0	0.00149552	0	0	0	0	0	0	0.0013385	8.68225e-05	0.000127222	0	0	0	0.000334428	3.01014e-05	0	0	0	0	0	0	0	0.000135538	0	0.000113434	3.38621e-05	0.000218959	0	0	6.48666e-05	0	0	0	0	3.54528e-05	0	0	6.2822e-05	0	0	0.00267241	0	0	0	0
Pleosporaceae	0	0.000600863	0	0.000156737	0	6.57279e-05	4.66853e-05	6.22239e-05	0.000129928	0.00389425	0.0015543	0	6.51169e-05	0	0	0	0	0.000157378	0	0.000417855	0.000148304	0.00437733	0.0002372	0	0	0.00020713	0.000101654	0.000505724	0.000189057	0.00279363	0.000150534	0.000572309	0.000649175	9.72999e-05	0.00114554	0.00182243	0.000188636	4.29489e-05	8.86321e-05	0	0.00114357	0.000732923	0.000372492	0	0.00011135	0.000449097	0	0.000793861	0.000820537
Pleosporales_fam_Incertae_sedis	0	0.000163872	0	0	0	0	0	6.22239e-05	0	0.00129808	0.000152882	0.000223083	0.00112869	0.00136309	0.000165638	0	0	0.000255739	0	0	0.000758	0.00137833	0.00365965	9.31966e-05	0.00122653	0	0	0.000229874	0	0.000118518	0.000451603	2.93492e-05	8.11469e-05	0	0	0.000435799	0	0	0	0.000759627	0.000929147	0.00795745	0.000141902	7.90529e-05	0.000222701	0	0	0.00370468	0
Pyrenochaetopsidaceae	0	0	0	0	0	0	0	0	0	0	0	0	0	0	0	0	0	0	0	0	0	0	0	0	0	0	0.000880998	0	0	0.000253966	0.000232644	0	0	0	0	0	8.38381e-05	0	0	0	0	0	0	0	0	0	0	0	0
Sporormiaceae	0.0213018	0.153848	0.284407	0.290668	0.2542	0.172963	0.390165	0.153776	0.103478	0.112363	0.0204862	0.0520392	0.140783	0.100124	0.0250264	0.407855	0.0724193	0.0594102	0.000301014	0.00896228	0.0810895	0.057087	0.0220426	0.139438	0.00744203	0.00770266	0.0683112	0.00574686	0.130034	0.00121904	0.00492658	0.00284687	0.00142007	0.00129733	0.000110859	0.0312587	0.0110876	0.0993622	0.00210944	0.0573354	0.011388	0.00194748	0.0403179	0.0195458	0.219119	0.224394	0	0.00740937	0.00808815
Teichosporaceae	0	0	0.000138252	0	0	0	0	0	0	0.000633212	0	0	0	0.000254444	0	0	0.000666844	0.00147542	0	0	0.00116996	0.00139347	0	0	0	0.000453098	0	0	0	0	0	0.00639812	2.7049e-05	0	0	0	0	0	0.000159538	0	0.000238243	0	0	0	0.000185584	0.00261715	0	0	0.00140663
Tetraplosphaeriaceae	0	0	0	0	0	0	0	0	0	0	0	0	0	0	0.00216835	0	0	0	0	0	0	0	0	0	0	0	0	0	0	0	0	0	0	0	0	0	0	0	0	0	0	0	0	0	0	0	0	0	0
Thyridariaceae	0	0	0	0	5.82671e-05	0	0	0	5.56834e-05	9.49818e-05	0	0.00075037	0	0.000345316	0.000301159	0	0	0	0	0	0.000131826	0	0	0	4.9724e-05	0	0	0	0	0	0.000191589	5.86984e-05	0.00012172	0.000308116	0	0	0	0	0	0	0	0	0	0	7.42335e-05	0	0	0	0
Torulaceae	0	0	0	0	0	0	0	0	0	0	0	0	0	0	0	0	0	0	0	0	0	0	3.38857e-05	0	0	0.000168294	0	0	0	0	0	0	0	0	0	0.000277327	0	0	0	0.000264218	0	0	0	0	0	0	0	0	0
Trematosphaeriaceae	0	0	0	0	0	0	0	0	0	0	0	0	0	0	0	0	0	0	0	0	0	0	0	0	0	0	0	0	0	0	0	0	0	0	0	0	0	0	0	0	0	0	0	0	0	0	0	0	0
Tubeufiaceae	0	0	0	0	0	0	0	0	0	0	0	0.000851771	0	0	0	0	0	0	0	0	0	0	0	0	0	0	0	0	0	5.07932e-05	0	0	0	0	0	0	0	0	0	0	0	0	0.000106426	0	0	0	0	0	0
Valsariaceae	0	0	0	0	0.000213646	0	9.33707e-05	0.000103706	0	0	0	0	0	0	0	0	0	0	0	0	0	0	0	0	0	0	0.000101654	0	0	0	0	0	0	0	0	0	0	0	0	0	0	0	0	0	0	0	0	0	0
Sympoventuriaceae	0.000423698	0	0.000368672	0	3.88448e-05	0	0	0	0	0.000696533	0	0	0	0.000163571	0	0	0	0	0.00138467	0	0	0	6.77713e-05	0.00298229	0	0	0	0.00363202	0	0	6.84247e-05	0	0	0	0	0	0	0	0.00788825	0	0	0	0.000407968	0	0.000816569	0	0	0	0
Venturiaceae	0.000379867	0.00027312	0.000622134	0	0	0.000805166	0	0.000145189	0	0.000443248	0	0.000324484	0	0.00103595	0	0	0.000333422	0.00415085	0.00585473	2.88176e-05	0	0	0	0	0.000994481	0	0	0	0	0	0	0	0	0	0	0.000356563	0	0	0	9.90818e-05	0	0.000125644	0	0	0	0	0.000301841	0	0
Chaetothyriaceae	0	0.00027312	0	0	0	0.000147888	3.11236e-05	0	0	0	0	0	0	0	0	0	0	0	0	0	0	0	0	0	0.00182321	0	0	0.000229874	0	0	0	0	0	0	0	0	0	0.000107372	0	0	0	0	0	0.000474318	0	0	0	0	0
Chaetothyriales_fam_Incertae_sedis	0	0.00117441	0.00951635	0	0.00285509	0.0011831	0.000840336	0.00958248	0.00154057	0.000443248	0	0.000507007	0	0.00109047	0	0.00039739	0.000466791	3.93445e-05	0	4.32264e-05	0	0	0	0.000124262	0	0	0	0	0	0	0.000615823	0	0	0	0	0	0	0	0	0	0	0.00033505	0	0	0	0	0	0	0
Cyphellophoraceae	0	0	0	0	0	0	0	0	0	0	0	0	0	5.45236e-05	0.00106912	0	0.000200053	0	0.000105355	0	0	0.000227197	0.0003558	0.000232992	0.000364643	0	0	0	0.0013234	0	5.47398e-05	0.000278817	0	0	0.00149659	0	0	0	0	0	0	0.000586338	5.32132e-05	0	0	0.0544646	0	0	0
Herpotrichiellaceae	0.0679524	0.0469493	0.0328579	0.0371662	0.0616466	0.0144766	0.0170246	0.0595897	0.015016	0.219915	0.0762625	0.0561155	0.0366825	0.0256988	0.0281735	0.000827897	0.132569	0.217339	0.000662232	0.0298983	0.0345879	0.0385326	0.00777676	0.0191985	0.00886745	0.000699065	0.00267688	0.0471243	0.00684388	0.00357246	0.000889521	0.00110059	0.00473357	0.00230276	0.000277146	0.00760667	0.00125757	0.000150321	0.00145357	0.0444877	0.0107686	0.00567492	0.00313958	0.00917014	0.00523346	0.00459937	0.00286749	0.013231	0.00504044
Trichomeriaceae	0.00100811	0	0.00165902	0.00672009	0.000213646	0.000460095	0	0.00246821	3.71223e-05	0.000158303	0.000611527	0.00073009	0.000607758	0.00174476	0.000120464	0	0.000666844	0.000963941	0	0	0.00405365	0.00116628	0.00128766	0.00141348	0.00487296	0	0.000338845	0.000551699	0.000604984	0	0	0.000763079	0.00039221	0.000210817	0.00129335	0	0	0.000665707	0	0	0	0	0	0.00254946	0.000445401	0	0	0.00105848	0.000820537
Aspergillaceae	0.00435386	0.0222866	0.000161294	0.00162614	0.0150912	0.000936622	0.0017118	0.0016593	0.00081669	0.0779484	0.00484126	0.00166298	0.00755356	0.00227182	0.000843246	0.00254992	0.00286743	0.00108197	0.000240812	0.0458632	0.0592229	0.0372603	0.0303616	0.331221	0.0900999	0.0253346	0.00626864	0.00340214	0.0472643	0.0045206	0.00355809	0.000469587	0.00582905	0.0001946	0.000646675	0.00186205	0.000230555	0.00096635	0.000106358	0.00561464	0.00564635	0.0248147	0.00241233	0.0158106	0.0489941	0.0265432	0.00332025	0.0100556	0.00375103
Elaphomycetaceae	0	0	0	0	0	0	0	0	0	0	0	0	0	0	0	0.0014571	0	0	0	0	0	0.00345339	0	0	0	0	0	0	0	0	0	0	4.05734e-05	0	0	0	0	0	0	0	0	0	0	0	0	0	0	0	0
Thermoascaceae	0	0	0	0	0	0	0	0.000248896	0	0	0	0	0	0	0	0	0	0	0	0	0	0	0	0	0	0	0.000338845	0.000137925	0	0	0	0	0	0	0	0	0	6.44233e-05	0	0	0	0	0	0	0	0.00173444	0	0	0
Trichocomaceae	0	0.000546239	0	0	0.000699206	0.000361503	6.22471e-05	8.29652e-05	7.42446e-05	0	0	0	4.34113e-05	0	0	0	0.000333422	0	0	5.76352e-05	0.00118644	0.00354427	0.000321914	0.0010407	0.00157459	0.000116511	0.000406614	0	0.00340303	0.00142221	0	0.000513611	0.00404382	3.24333e-05	0	0	0.000293433	0	0.000265896	0.00452474	0.00750465	0	0.000266066	0.0128461	0.0367827	0.00645771	0	0.00211696	0
Mycocaliciaceae	8.76616e-05	0	0	9.79605e-05	0	0	0	0.000311119	0.000185611	0	0	0	0	0	0	0	0	0	0	0	0	0	0	0	0	0	0	0	0	0	0	0	0	0	0	0	0	0	0	0	0	0	0	0	0	0	0	0	0
Arachnomycetaceae	0	0	0	0	0	0	0	0	0	0	0	0	0	0	0	0	0	0	0	0	0	0	0	0	0	0	0	0	0	0	0	0	0	0	0	0	0	0	0	0	0	0	0	0	0	0	0	0	0
Arthrodermataceae	0	0	0	0	0	0	0	0	0	0	0	0	0	0	0	0	0.0021339	0	0	0	0	0	0	0	0	0	0	0	0	0	0	0	0	0	0	0	0	0	0	0	0	0	0	0	0.000668102	0	0	0	0
Gymnoascaceae	0	0	0	0	0	0	0	0	0	0	0	0	0	0	0	0	0	0	0	0	0	0	0	0	0	0	0	0	0	0	0	0	0	0	0	0	0.000985098	0	0.000159538	0	0	0	0.000106426	9.88162e-05	0	0	0	0	0
Onygenaceae	0	0	0	0	0	0	0	0	0	0	0	0	0	0	0	0	0	0	0	0	0	0	0	0	0	0	0	0	0	0	0	0	0	0	0	0	0.000293433	0	0	0	0	0	0	0	0	0	0	0	0
Onygenales_fam_Incertae_sedis	0	0	0	0	0	0	0	0.00016593	0	0	0	0	0	0	0	0	0	0	0	0	0	0	0	0	0	0	0.000135538	0	0	0	0	0	0	0	0	0	0	0	0	0	0	0	0	9.88162e-05	0	0	0	0	0
Phaeomoniellaceae	0	0	0	0.000156737	0	4.92959e-05	0	0	0	0.0149438	0.00114661	0	0	0	0.0012197	0	0	0	0	8.64528e-05	0	0	0	0	0	0	0	0	0	0	0	0	0	0	0	0	0	0	0	0	0	0	0	5.92897e-05	0	0	0	0	0
Sclerococcaceae	4.38308e-05	0	0	0	0	0	0	0	0	0	0	0	0	0	0	0	0	0	0	0	0	0	0	0	0	0	0	0.014666	0.000113434	0	0	0	0	0	0	0	0.000251514	0	0	0	0	0	0	0	0	0	0	0.000793861	0
Verrucariaceae	4.38308e-05	0	0.00011521	0	0	0	4.66853e-05	4.14826e-05	0	0	0	0	0	0	0	0	0	0	0	0	0	0	0	0	0	0	0	0.000321824	0	0	0	0	0	0	0	0	0	0	0	0	0	0	0	0	0	0	0	0.0039693	0
Geoglossaceae	0	0	0	0	0	0	0	0	0	0	0	0	0	0	0	0	0	0	0	0	0	0	0	0	0	0	0	0	0	0	0	0	0	0	0	0	0	0	0	0	0	0	0	0	0	0	0	0	0
Acarosporaceae	0	0	0	0	0	0	0	0	0	0	0	0	0	0	4.51739e-05	0	0	0	0	0	0	0	0	0	0	0	0	0	0	0	0	0	0	0	0	0	0	0	0	0	0	0	0	0	0	0	0	0	0
Baeomycetaceae	0	0	0	0	0	0	0	0	0	0	0	0	0	0	0.00221352	0	0	0	0	0	0	0	0	0	0	0	0	0	0	0	0	0	0	0	0	0.000118854	0	0.000365065	0	0	0	0	0	0	0	0	0	0	0
Caliciaceae	0	0	0	0.000137145	0	0	3.11236e-05	0.000269637	0	0	0.000127402	8.11211e-05	0	0	0	0	0	7.8689e-05	0	0	0	0	0	0	0	2.58913e-05	0	0	0	0	0	0	0	0	0	0	0	0	0	0	0	0	0	0	0	0	0	0	0
Physciaceae	0	0	0	0	0.000912852	0	0	0.000145189	0	0.000316606	0	0.000689529	0	0	0	0	0	0	0	0	0	0.000545273	0	3.10655e-05	0	0	0.000237192	0	0.00170152	0	0	0.000454912	0	6.48666e-05	0	0	0	0	0	0	0	0.00171713	0.00161413	3.95265e-05	0.000668102	0	0	0	0
Candelariaceae	0	0	0	0	0	0	0	0	0	0	0	0	0	0	0.000210812	0	0	0	0	0	0	0	0	0	0	0	0	0	0	0	0	0	0	0	0	0	0	0	0	0	0	0	0.000124164	0	0	0	0	0	0
Lecanoraceae	0	0.000109248	0.00368672	0.00129308	0.00347661	0.00923476	0	0.00016593	0.000723884	9.49818e-05	0	0	0.000325584	0.00212642	0	0	0	0	0	0.000518717	0.00370761	0	0.000745485	0.000310655	0.000165747	0	0	0	0	0	4.10548e-05	0.00132071	0	0	0	0	0	0	0.00177264	0	0.000595607	0.000586338	0.000478919	0.00272733	9.27919e-05	0.212129	0.00150921	0	0
Megalariaceae	0	0	0	0	0	0	0	0	0	0	0	0	0	0	0	0	0	0	6.02029e-05	0	0	0	0	0	0	0	0	0	0	0	0	0	0	0	0	0	0	0	0	0	0	0	0	0	0	0	0	0	0
Micareaceae	0	0	0	5.87763e-05	0	0	0	0.000186672	0.00387928	0	0	0	0	5.45236e-05	0	0.00039739	0	0	0	0	0	0	0	0	0	0	0	0	7.56229e-05	0	0	0	0	0	0	0	0	0	0	0	0	0	0	0	0	0	0	0	0.000351659
Mycoblastaceae	0	0	0	0	0	0	0	0	0	0	0	0.000405605	0	0	0	0	0	0	0	0	0	0	0	0	0	0	0	0	0	0	0	0	0	0	0	0	0	0	0	0	0	0	0	0	0	0	0	0	0
Parmeliaceae	0.00379867	0.0102966	0.0611074	0.115593	0.0140035	0.0036479	0.0017118	0.0461079	0.209555	0.0565458	0.00086633	0.0257357	0.004645	0.00570681	0.000210812	0.00294731	0.0214057	0.0103083	3.01014e-05	0.00221896	0.121379	0.0611766	0.0026092	0.000248524	0.0122487	0.000233022	0.015553	0.00354007	0.00355428	0.00443594	0.00273699	0.000807103	0.00146064	0.00149193	0	0.000752744	6.28786e-05	0.000558335	0.0087923	0.144065	0.182137	0.0447292	0.85636	0.709362	0.056566	0.0448942	0.226532	0.284996	0.257414
Pilocarpaceae	0	0	0	0	0.000233069	0	0	0	0	0	0.000305764	0	0	0.000218095	0.0273603	0.000165579	0	0	0	0	0	0	0	0	0	0	0	0	0.000226869	0	0	0	0	0	0	0	0	0	0	0	0	0	0	0	0	0	0	0	0
Psoraceae	0	0	0	0	0	0	0	8.29652e-05	0	0	0	0	0	0	0	0	0	0	0	0	0	0	0	0	0	0	0	0	0	0	0	0	0	0	0	0	0	0	0	0	0	0	0	0	0	0	0	0	0
Ramalinaceae	0.000262985	0	0.000437798	0.0007445	0.00132072	0.00075587	0.000140056	0.000311119	0	0.000126642	0.00084085	0.00139934	0.000325584	0.0259533	6.02319e-05	0.000298043	0.00180048	0.000708201	0	5.76352e-05	0	0.000181758	6.77713e-05	3.10655e-05	0.000994481	0	0.000779344	0	0.000226869	0.00480842	0.00225802	0.000117397	0	0	0	0	0.00222171	0	0.00327939	0.0607702	0.376971	0.0198517	0.00610178	0.00292496	0.0340918	0.00363924	0.00814971	0.04181	0.0522799
Squamarinaceae	0	0	0	0	0	0	0	0	0	0	0.000203842	0	0	0	4.51739e-05	0	0	0	3.01014e-05	0	0	0	0	0	0	0	0	0	0	0	0	0	0	0	0	0	0	0	0	0	0	0	0	0	0	0	0	0	0
Stereocaulaceae	0	0	0	0	0	0	0	0	0	0	0	0.00070981	0	0	0	0	0	0	0	0	0	0	0	0	0	0	0	0	0	0	0	0	0	0	0	0	0	0	0	0	0	0	0	0	7.42335e-05	0	0	0	0
Leprocaulaceae	2.92205e-05	0.00013656	9.2168e-05	0	0	0.000575119	4.66853e-05	0.000269637	0.000111367	0	0	0	0	0.000109047	0	0	0	0	0	0	0.00108757	0	0	0	0	0	0	0	0	0	0	0	0	0	0	0	0	0	0	0	0	0.00152867	0	0	0.000167025	0	0	0	0
Ostropales_fam_Incertae_sedis	0	0	0	0	0	0	0	0.000103706	0	0	0	0	0	0	0	0	0	0	0	0	0	0	0	0	0	0	0	0	0	0	0	0	0	0	0	0	0	0	0	0	0	0	0	0	0	0	0	0	0
Stictidaceae	0	0	0	0	7.76895e-05	0	0	0	0	0	0	0	0	0	0.000165638	0	0	0	0	0	0	0	0	0	0	0	0	0	0	0	0	0	0	0	0	0	0	0	0	0	0	0	0	0	0	0	0	0	0
Lobariaceae	0	0	0	0	0	0	0	0	3.71223e-05	0	0	0.000101401	0	0.000545236	0	0	0	0	0	0	0	0	0	0	0	0	0.000271076	0	0	0	0	0	0	0	0	0	0	0	0	0	0	0	0.000266066	0	0	0	0	0	0.000703317
Nephromataceae	0	0	0	0.000274289	0	0.000295775	0	0	0	0	0	0	0	0	0	0	0	0	0	0	0	0	0	0	0	0	0	0	0	0	0	0	0	0	0	0	0	0	0	0	0	0	0	0	0	0	0	0	0
Pannariaceae	0	0	0	0	0	0	0	0	0	0.00129808	0.00170718	6.08408e-05	0.000217056	0.000109047	0.015058	0	0	0	0	0.000201723	0	0.00145406	0	0	0	0	0	0.00101145	0	0	0	0	2.7049e-05	0	0	0	0	0	0	0	0	0	0	0	0	0	0	0	0
Microcaliciaceae	0	0	0	0	0	0.00121597	0.000311236	0.000871134	0.000686762	0	0	0	0.000282173	0	0	0	0	0	0	0	0	0.00110569	0	0	0	0	0.0124356	0	0	0	0	0	0	0	0	0.00923101	0	0.0101574	0	0	0	0	0	0	0	0	0	0.0013231	0
Ochrolechiaceae	0	0	0	0	0	0	0	0	0	0	0	0	0	0	0	0	0	0	0	0	0	0	0	0	0	0	0	0	0	0	0	0	4.05734e-05	0	0	0	0	0	0	0.000297246	0	0	0	9.88162e-05	0	0	0	0	0
Pertusariaceae	0	0	0	0	0	0	0	0	0	0.000126642	0	0	0	0	0	0	0	0	0	0	0	0	0	0	0.00140885	0	0	0	0	0	0	0	0	0	0	0	0	0	0	0	0	0	0	0	0	0	0	0	0
Teloschistaceae	0	0	0	0	0	0	0	0	0	0	0	0	0	0	0	0	0	0	0	0	0	0	0	0	0	0	0	0	0	0	0	0	0	0	0	0	0	0	0	0	0	0	0	0	0	0	0	0	0
Phlyctidaceae	0	0	0	0	0	0	0	0	0	0	0	0	0	0	0	0	0	0	0	0	0	0	0	0	0	0	0	0	0.000226869	0	0	0	0	0	0	0	0	0	0	0	0	0	0	0	0	0	0	0	0
Trapeliaceae	0	0	0.000161294	0	0.000563249	0	0	0	0	0	0	0	0	0	0	0	0	0	0	0	0	0	0	0	0	0	0	0	0	0	0	0	4.05734e-05	0	0	0	0	0	0	0	0	0	3.54755e-05	0	0	0	0	0	0
Fuscideaceae	0	0	0	0	0	0	0	0	0	0	0	0	0	0	0	0	0	0	0	0	0	0	0	0	0	0	0	0	0	0	0	0	0	0	0	0	0	0	0	0	0	0	0	0	0	0	0	0	0
Umbilicariaceae	0	0.000628175	0	0.000137145	0.000912852	0	0.000186741	0.00259266	0.000185611	0	0	0	0	0	0	0	0	0	0	0	0	0	0	0	0	0	0	0	0.000415926	0	0	0	0	0	0	0	0	0	0	0	0	0	0	0	0	0	0	0	0
Erysiphaceae	0	8.19359e-05	0.010438	0	0.000155379	0.000115024	0.00026455	0.000974841	0	0	0.000509606	0.000507007	0	0	0	0	0	3.93445e-05	0	0.000201723	0	0.000151465	0.0196367	4.65983e-05	0	0	0	0	0	0.00389415	0	0	0	0.000210817	0	7.92362e-05	0	0	0	0	0	0	0	0	0	4.64583e-05	0	0	0
Chaetomellaceae	0	0	0	0	0	0	0	4.14826e-05	0	0.000379927	0	0.000101401	0	0	0	0	0	0.000885252	0	0	0	0	0	0	0	0	0	0	0	6.77243e-05	0	0	2.7049e-05	0	0	0.000118854	0	0	0.000283623	0	0	4.18813e-05	0	0	7.42335e-05	0	0	0	0
Dermateaceae	0	5.46239e-05	0	5.87763e-05	0	3.28639e-05	0	0.000248896	0	0	0	0.000121682	0	0.000272618	0.000421623	0	0	0	0	0	0.000230696	0	0	0	0	0	0.000135538	0	0	0	0	0	0	0	0	0	0	0	0.000389981	0.0003633	0	0.000125644	0	0	0	0	0	0.0013231	0
Helotiaceae	0.000511359	0.00169334	0	0	0.000213646	0	0	0.000331861	3.71223e-05	0.000126642	0.0015543	0.000385325	0	0	0.000165638	0	0.000733529	0.000118034	0.00117396	0.000158497	6.59131e-05	6.05859e-05	0.00935244	0.00821684	0.000580114	0.0015017	0.00213472	0.0827088	0	0.000897347	0.00766357	0	2.7049e-05	0.000227033	0	0.00221861	0.000272474	0	0.00242852	0.000561464	0.00083385	0	0	0	0.00979883	0.000108403	0.00105644	0.00185234	0
Helotiales_fam_Incertae_sedis	0.00153408	0	0.000437798	0.000195921	0.000446715	0.000443663	0.000202303	0.000269637	0.000352662	0.000348267	0.000280283	6.08408e-05	0.000195351	0.0018538	0	0.000695433	0	0	0.000150507	2.88176e-05	6.59131e-05	0	0.00199925	0	8.28734e-05	7.76739e-05	0.000237192	0.00335617	0.0448444	0.00289521	0.000793727	0	0	0	0	7.92362e-05	0	0	0.0090582	0.0168109	0.00281126	0.000355991	0	0	0.000334051	0	0.0522185	0.0613919	0.000820537
Hyaloscyphaceae	0.00116882	0.00106517	0	0	0.00139841	0	3.11236e-05	0.000145189	0.000705323	0.000791515	0.000305764	0	0	0.00110865	0.000180696	0	0.000400107	0.000236067	6.02029e-05	0	0	0	0	0.000807704	0.000613263	0	0.00121984	0.0097007	0.000756229	0	0.000533713	0	0	0	0	0	0.000523988	0	0	0	0.000190594	0.00062822	0	3.95265e-05	0.00992874	0.00150215	0	0.000793861	0.000351659
Leotiaceae	0.000131492	0.000163872	0.000184336	0.000176329	0.000427292	0	0	0.000290378	0	0	0	0.115435	0	0	0	0	0	0	0	4.32264e-05	0	0	0.00186371	0	0.000696136	9.06196e-05	0.000338845	0.00275849	0	0.000118518	0	0	0	0.000600016	0	0	0	0	0	0.00267521	0	0	0	0	0	0	0	0	0
Myxotrichaceae	0	0	0	0	0.00110708	0	0	4.14826e-05	0	0	0	0	0	0	0	0	0	0	0	5.76352e-05	0	0	0	0	0	0	0	0	0	0	0	0	0	0	0	0	0	0	0	0.000198164	0	0	0	5.92897e-05	0.0011135	0.000387153	0	0	0
Rutstroemiaceae	0	8.19359e-05	0	0	0	9.85918e-05	3.11236e-05	0	0	0.000601551	0.00135046	0.000527287	8.68225e-05	0.00079968	0	0	0.000400107	0.00017705	6.02029e-05	0.0162531	0.000148304	0.0038472	0.00638745	0.0138552	0.0400776	0.000440152	0.000338845	0	0.00120997	0	0	0	4.05734e-05	0	0	0.000118854	0	8.58977e-05	3.54528e-05	0	0	0	0	0	0	0.000185833	0	0	0
Sclerotiniaceae	0	0	0	0	0.000194224	0	7.78089e-05	0.00271711	0	0.00101314	0	0	0.00145428	0.000454364	0	0	0	0.000354101	0	0.000230541	0.00433378	0.00131774	0.000152486	0.00167754	0.00900005	0	0.00379507	0.0131948	0.000378115	0.00208252	0.00149166	0.00019077	0.00012172	9.72999e-05	0	0.000277327	0.00138333	4.29489e-05	0.00391754	0.0472951	0.125173	0.000272229	0.0060663	0.00812269	0.00304358	0.00655062	0.0236945	0.0113787	0.110304
Tricladiaceae	0	0	0	0	0	0	0	0	0	0	0	0	0.00158451	0	0	0	0	0	0	0	0	0	0	0	0	0.000362478	0	0	0	0	0	0	0	0	0	0	0	0	0	0	0	0.000293169	0	0	0	0	0	0.0026462	0.00187551
Vibrisseaceae	0.000379867	0	0	0.00084246	0.000602094	0.000854462	0.000186741	0.000228154	0.000148489	0	0	0	0	0.000254444	0	0	0	0.000196723	0	0	0	0	0	0	0	0	0	9.19498e-05	0	0	0	0	0	0	0	0.000158472	0	0	0	0	0	0	0	0.000513844	0	0	0	0.00740937	0
Leotiomycetes_fam_Incertae_sedis	0	0	0	0	0	0	0	0	0	0	0	0	0	0	0	0	0	0	0	0	0	0	0	0	0	0	0	0	0	0	0	0	0	0	0	0	0	0	0	0	0	0	0	0	0	0	0	0	0
Bulgariaceae	0	0	0	0	0	0	0	6.22239e-05	0	0	0	0	0	0	0	0	0	0	0	0	0	0.00349883	0	0	0	0	0	0	0	0	0	0	6.76224e-05	0	0	0.000118854	0	0	0	0	0	0	0	0	0	0	0	0	0
Helicogoniaceae	4.38308e-05	0	0	0	0	0	0	0	0	0	0	0	0	0	0.00015058	0	0	0	0	0	0	0	0	0	0	0	0	0	0	0	0	0	0	0	0	0	0	0	0	0	0	0	0	0	0	0	0	0	0
Phacidiaceae	0.000642852	0.00355055	0	0.000117553	0.000252491	6.57279e-05	0	0.00138967	0	0.00129808	0.00221679	0.00549595	0.000151939	0.00323507	0	0	0	0.00017705	6.02029e-05	0.00145529	4.94348e-05	0.000484687	0	0	0.00348068	0	0.0013215	0	0	8.46554e-05	0	5.86984e-05	2.7049e-05	0	0	0	0	0	8.86321e-05	0.0003633	0.000976795	0.00177996	0.000124164	0.000513844	0	4.64583e-05	0.00120736	0	0.000820537
Calloriaceae	0.00603404	0	0	0	0	0	0	0	0	0	0	0	0	0	0	0	0	0	0	0	0	0	0	0	0	0	0	0	0	0	0	0	0	0	0	0	0	0	0	0	0	0	0	0	0	0	0	0	0
Cudoniaceae	0	0	0	0.000156737	0	0	0	0	0	0	0	0	0	0	9.03478e-05	0	0	0	0	0	0	0	0	0	0	0	0	0	0	0	0	0	0	0	0	0	0	6.44233e-05	0	0	0	0	0	0	0	0	0	0	0
Rhytismataceae	0	0	0	0	0	0	0	8.29652e-05	0.000315539	0	0.0014269	0	0	5.45236e-05	0	0	0	0	0	0.000763667	0	0	0	0	0	0	0	0	0	0	0	0	0	0	0	0	0	0	0	0	0	0	0	0	0	0	0	0	0
Rhytismatales_fam_Incertae_sedis	0	0	0	0	0	0	0	0	0	0	0	0	0	0	0	0	0	0	0	0	0.00168078	0	0	0	0	0	0	0	0	0	0	0	0	0	0	0	0	0	0	0	0	0	0	0	0	0	0	0	0
Pseudeurotiaceae	0.000102272	0.000218496	0	0	0.000116534	0.000328639	0	0	0	0	0	0	0.000824814	0.000236269	0	0	0.000266738	9.83613e-05	0	0	0	0.00269607	0	0	0	0.000414261	0.000237192	0	0.000151246	0.00101586	0.0012727	0	0.000135245	0	0.000628199	0.00166396	0	0.000257693	5.31792e-05	0.00115595	9.52971e-05	0.00125644	0.00551643	5.92897e-05	0.000148467	0.000247778	0	0	0.000234439
Thelebolaceae	0.00296589	0.0335391	0.00569138	0.0165553	0.0280653	0.0803359	0.0166044	0.0168419	0.0388485	0.0235238	0.00140142	0.00346793	0.00668533	0.0904911	0.0562867	0.0516276	0.00566818	0.00997384	7.52536e-05	0.00877496	0.000609696	0.01189	0.00428654	0.0111525	0.00220443	0.211182	0.0580442	0.000919498	0.00173933	0.00428356	0.00335281	0.265449	0.0142413	0.0580881	0.000461911	0.0417575	0.000125757	0.0353899	0.0132594	0.00528436	0.00185829	0.00414625	0.00796424	0.00788553	0.112649	0.203828	0.00150921	0.00608627	0.00140663
Lichinaceae	0.00124187	0.00245808	0.0106684	0.0222566	0.0409424	0.00545541	0.00873016	0.0506917	0.00135496	0	0.000433165	0	0	0	0	0	0	0	0	0	0	0	0	0	0	0	0	0	0	0	0	0	0	0	0	0	0	0	0	0	0	0	0	0.000909109	0.00139188	0	0	0	0
Orbiliaceae	0.000175323	5.46239e-05	0	0	0	0	6.22471e-05	6.22239e-05	0	0	0.000637008	0	0	0.000218095	0	0	0	0.000118034	0	4.32264e-05	0	3.02929e-05	0	0	0.000165747	0	0.000101654	0	0	0.00123597	0.000629507	5.86984e-05	0	0	0	0	0	0	0.0215021	0.0249686	0.00100062	0	0.000301541	0	0.00198575	0	0	0	0
Orbiliales_fam_Incertae_sedis	0	0	0	0	0	0	0	0	0	0	0	0	0	0	0	0	0	0	0	0	0	0	0	0	0	0	0	0	0	0	0	0	0	0	0	0	0	0	0	0	0	0	0	0	0	0	0	0	0
Ascobolaceae	0	0	0	0	0	0.000805166	0.000451292	0.00128596	0.00105799	0	0	0.000141962	0.000520935	0.000109047	0	0.00135775	0	9.83613e-05	0	0	0.00281778	0	0	0	0.000513815	0.000530772	0.0262266	0	0	0	0	0.000234793	0	0	0	0.01763	0	0.16312	0	0	0	0	0	0	0	0	0	0	0
Ascodesmidaceae	0.000262985	0.211176	0.0939653	0.0958053	0.0574902	0.305881	0.0423125	0.0515214	0.244729	0.000158303	0.0193396	0.0328135	0.000651169	0.00856021	0	0.0442759	0.00146706	0.0206165	9.03043e-05	0.539696	0.000379	0.000954227	0.00145708	0.000326188	0.0123316	0.469966	0.160647	0.0181141	0.10194	0	0	0	0	0.000308116	0.000277146	0.00863674	0.000293433	0.231967	0.000283623	0	0	0.00397872	0	0.00436768	0.00144755	0.000402639	0.00120736	0.00555703	0.00433712
Helvellaceae	0	0	0.000207378	0	0	0	0	0	0	0	0	0	0	0	0	0	0	0	0	0	0	0	0	0	0	0	0	0	0	0	0	0	0	0	0	0	0	0	0	0	0	0	0	0	0	0	0	0	0
Morchellaceae	0	0	0	0	0	0	0	0	0	0	0	0	0	0	0	0	0	0	0	0	0	0	0	7.76639e-05	0	0	0	0	0	0	0	0	0	0	0	0	0	0	0	0	0	0.000293169	0	0	0	0	0	0	0
Pezizaceae	0	0	0.000506924	0	0	0.000147888	0	0.000829652	5.56834e-05	0	0.000433165	0.00125738	0.000151939	0.00581586	9.03478e-05	0	0.000266738	0	0	0	0	0.00121172	5.08285e-05	3.10655e-05	0	0.0201952	0.00210084	0	0	0	4.10548e-05	0	0	0	0	0.00158472	0	0.000300642	0	0	0	0	0	0	5.56752e-05	0	0	0	0.000351659
Pezizales_fam_Incertae_sedis	0	0	0	0	0	0	0	0.000145189	0	0	0	0	0	0	0	9.93476e-05	0	0	0	0	0	0	0	0	0	0	0	0	0	0	0	0	0	0	0	0	0	0	0	0	0	0	0	0	0	0	0	0	0
Pyronemataceae	0.000102272	0.000191184	0.00011521	0.00501558	0.00586556	0	0.000186741	0.00149337	3.71223e-05	0	0.000101921	0.000283924	0.00377678	0.00181745	0	0.000264927	0	3.93445e-05	0	0	0.00914544	7.57323e-05	0.000152486	0.000434918	0.000381218	0.000530772	0.0013215	0	0.00147465	0.00328463	0.000355809	0.000146746	0.000229916	0	0	0.00178281	0	0.000128847	0.000425434	0.00175045	0	0.00284793	0.0106959	0.000355738	0.000185584	4.64583e-05	0.000301841	0	0
Sarcoscyphaceae	0	0	0	0	0	0	0	0	0	0	0	0	0	0	0	0	0	0	0	0	0	0	0	0	0	0	0	0	0	0	0	0	0	0	0	0	0	0	0	0	0	0	0	0	0	0	0	0	0.0053921
Sarcosomataceae	4.38308e-05	0	0	0	0.000135957	0	0	0.000207413	0	0.000854836	0	0	0	0	0	0.00344405	0	0	0	0	0.00209274	0	5.08285e-05	0	0.00134255	0	0	0	0	0	0	0	0	0	0	0	0	0	0	0	0	0	0	0	0	0.00342243	0	0	0
Tuberaceae	0.000891227	0	0.000967764	0	0.000427292	0.000213616	0.258077	0.00603572	0.00181899	0	0.000407685	0.000446166	8.68225e-05	0	0	0	0	0.000196723	0	0	0	0	0	0.00116496	0	0	0.324783	0	0	0.00917664	0	2.93492e-05	0	0	0	0.00019809	0	0	0	0.00142017	0.00126269	0.000502576	3.54755e-05	9.88162e-05	7.42335e-05	0	0	0	0
Pezizomycotina_fam_Incertae_sedis	0	0	0	0	0	0	0	0.000269637	5.56834e-05	0	0.000229323	0	0	0.000145396	0	0	0	0	0	4.32264e-05	0	0	0	0	0.000397792	0	0	0	0	0	0	0	0	0	0	0	0	0.000128847	0	0	0	6.2822e-05	0.00109974	0	0	0	0	0	0
Debaryomycetaceae	0.000350647	0.00226689	0.00092168	0.000783684	0.000174801	0.000147888	0	0.000311119	0	0.000569891	0.000254803	0.000811211	0.00332096	0.00179928	0.0092456	0.000761665	0.0541478	0	0	0.00119593	0.0488581	0.00077247	0.00450679	0.000761106	0.0027514	0.000181239	0.00037273	0	0	0.00985388	0.00773199	0.000102722	0.000284014	0	0.00138573	0	0	0.000257693	0.00132948	0.00891737	0.00524134	0.000460694	0.00567607	0.00122532	0.000723777	0.0104996	0	0.00502779	0
Dipodascaceae	0	0	0	0	0.00262202	0	0	0	0	0	0	0.00115598	0	0	0	0	0	0	0	0.00105184	0.001516	0.00196904	0.00369354	0.000497049	0.000116023	0	0	0	0	0.00015238	0.000191589	0.0107858	0.00390857	0.00784886	0	0.000118854	0	0	0.000159538	0.000165136	0.00352599	0	0	0.00664045	0.0279118	0.0143711	0	0	0
Metschnikowiaceae	0	0	0	0	0	0	0.000108932	0	0	0	0	0	0	0	0	0	0	0	0	0.000216132	0.00181261	0	0.000101657	0.000217459	3.31494e-05	0	0.000271076	0	7.56229e-05	0	0	0	4.05734e-05	0	0	0.000316945	0	0	0	0	0	0	0	0	0	0.000418125	0.00452762	0	0
Phaffomycetaceae	0	0	0	0	0	0	0	0	0	0	0	0	0	7.26982e-05	0	0	0	0	0	0	0	4.54394e-05	6.77713e-05	0	0	6.47283e-05	0	0	0	0.00015238	0.000766357	0	0	0	0	0	0	0	3.54528e-05	0	0	0	0	0	0.00397149	0.00751076	0	0	0
Pichiaceae	0	0	0	0	0	0	0	0	7.42446e-05	0	0	0	0	0	0	0	0	0.000118034	0	0	0	0	0.000101657	0	0	5.17826e-05	0	0	0	0.000118518	0.000123165	0.000132071	0	0	0	0	4.19191e-05	0	0	0	0	0.00031411	0	7.90529e-05	0.000909361	0.00826958	0	0	0
Saccharomycetaceae	0.000277595	0	0.000184336	0	0	0	7.78089e-05	0.000103706	0	0	0.00468838	0.000588128	0	0	0	0	0.00120032	5.90168e-05	0	0.00149852	0.000115348	0.00378662	0.000135543	0.00326188	0	0.000673174	0.000237192	0.0001839	0	0	0	0	0.00120368	6.48666e-05	0	0	0.000775503	0	0	0	0	0.000230347	0.000372492	0	0	3.09722e-05	0	0	0
Saccharomycetales_fam_Incertae_sedis	5.84411e-05	0	0.000138252	0	0	0	0.00166511	0.000228154	0.000426906	0.000158303	0	0.000385325	0	0	0	0	0.000266738	0.0014164	0.000391319	0	0	6.05859e-05	0.000101657	0	0	0	0.00115207	0.0452393	0.0023065	0	0.000437918	0	0	0.000113517	0	0.0110931	0.764101	0	0	0	0.000119121	0.000125644	0.00015964	5.92897e-05	0	0	0	0.00158772	0.00152385
Saccharomycodaceae	0	0	0	0	0	0	0	0	0	0	0	0	0	0	0	0	0	0	4.51522e-05	0	0	0	0	4.65983e-05	0	0	0	0	0	0.000507932	0.00124533	0	2.7049e-05	0	0	0	0	0	0	0	0	0	0	0	0	0	0	0	0
Saccharomycopsidaceae	0	0	0	0	0	0	0	0	0	0	7.64409e-05	0	0	0	0	0	0	0	0	5.76352e-05	0	0	0	0	0	0	0	0	0	0	0	0	0	0	0	0	0	0	0	0	0	0	0	0	0	0	0	0	0
Sareaceae	0	0.000710111	0.000322588	0.00115593	0	0.000213616	0.00026455	0.0013067	0.000241295	0	0	0	0	0	0	0	0.000133369	0	0	0	0	0	8.47142e-05	0.00027959	0	0.000168294	0.0010843	0.0001839	0	0	0	0	0	6.48666e-05	0	0	0	0	0	0	0.000285891	0	0.00054987	0.00173916	0.000668102	0	0	0	0
Annulatascaceae	0	0	0	0	0	0	0	0	0	0	0	0	0	0	0	0	0	0	0	0	0	0	0	0	0	0	0	0	0	0	0	0	0.000189343	3.24333e-05	0	0	0	0	0	0	0	0	0	0.000553371	0.000779452	0	0	0	0
Boliniaceae	0	0	0	0	0	0	0	0	0	0	0	0	0	0	0	0.000331159	0	5.90168e-05	0	0	0	0	0	9.31966e-05	0	0	0	0	0	0	0	0	0	0	0	0	0	0	0	0	0	0	0	0	0	0	0	0	0
Boliniales_fam_Incertae_sedis	0	0	0	0	0	0	0	0	0	0	0	0	0	0	0	0	0	0	0	0	0.00107109	0	0	0	0	0	0	0	0	0	0.000725302	0	0	0	0	7.92362e-05	0	0	0	0	0	0	0	0	0	0	0	0	0
Pleurostomataceae	0	0	0	0	0	0	0	0	0	0	0	0	0	0	0	0	0	0	0	0	0	0	0	0	0	0	0	0	0	0	0	0	0	0	0	0	0	0	0	0	0	0	0	3.95265e-05	0	0	0	0	0
Chaetosphaeriaceae	0.000189934	0	0	0.000195921	0.000271913	0	0	0	0	0	0.00086633	0	0	0.000127222	0	0	0	0	0	7.2044e-05	0	6.05859e-05	0.000474399	0	0	0.000401315	6.7769e-05	0.000137925	0	0.00015238	0	0.000719055	0.000311063	0	0.00720581	0	0	0	0.000212717	0	0	0.000439754	0	0.00114627	0.00207854	4.64583e-05	0	0	0
Chaetosphaeriales_fam_Incertae_sedis	0	0	0	0	0	0	0	0	0	0	0.000713449	0	0	0.0009996	0	0	0	0	0	0	0	0	0	0	0	0	0	0	0	0	0	0	0	0	0	0	0	0	0	0	0	0	0	0	0	0	0	0	0
Coniochaetaceae	0	8.19359e-05	0.000184336	5.87763e-05	0.000349603	0	0	0.000124448	5.56834e-05	0	0	0	0	0.000508887	0.000105406	0.00384144	0	0.000137706	0	0	0	0.00411984	0.0001186	0.00222119	0	3.8837e-05	0.000135538	0.0001839	0.000151246	0.000118518	0	0	0.000189343	0	0	0	0	0	0.000194991	0.000495409	0.000214418	6.2822e-05	0	7.90529e-05	0.00168881	0	0	0	0.000468878
Conioscyphaceae	0	0	9.2168e-05	0.000137145	0	0	0	4.14826e-05	0	0.000348267	0	0	0.000303879	0	0.0311851	0	0.000400107	0	0	0	0	0	0.000186371	0.000761106	0	0.000116511	0	0	0	0	0	8.80475e-05	0	0	0	0	0	0	0	0	0	0	0	0.000197632	3.71168e-05	0	0	0	0
Scortechiniaceae	0	0	0	0	0	0	0	0	0	0	0	0	0	0	0	0	0	0	0	0	0	0	0	0	0	0	0	0	0	0	0	0	0	0	0	0.000118854	0.000209595	0	0	0	0	0	0	0	0	0	0	0	0
Diaporthaceae	0	0	0	0.000195921	0	0	0	0	5.56834e-05	0	0	0	0	0	0	0	0.000666844	0	0	0.000216132	0.000428435	0	0	9.31966e-05	0	0	0.00230415	0.00239069	0.412561	0.000287828	2.73699e-05	0	0	0	0	0	0	0	0	6.60546e-05	0.000285891	0	7.09509e-05	0.000434791	0.000723777	0.000898194	0	0.00449854	0.00164107
Diaporthales_fam_Incertae_sedis	0	0	0	0	0	0	0	0	0	0	0	0	0	0	0	0	0	0	0	0	0	0	0	0	0	0	0	0	0	0	0	0	0	0	0	0	0	0	0	0	0	0	0	0	7.42335e-05	0	0	0	0
Gnomoniaceae	0	0	0	0	0	0	0	0	0	0	0	0	0	0	0	0	0	0	0	0	0	3.02929e-05	0.00123683	0	0.00288399	0	0	0	0	3.38621e-05	0	0	0	3.24333e-05	0	0	0	6.44233e-05	0.000141811	0	0	0	0	0	0	0	0	0	0
Harknessiaceae	0	0	0	0	0	0	0	0	0	0	0.000713449	0	0.0153893	0	0	0	0	0	0	4.32264e-05	0	0	0	0	0	0	0	0	0	0	0	0	0	0	0	0	0	0	0	0	0	0	0	0	0	0	0	0	0
Sydowiellaceae	0	0	0	0	0	0	0	0	0	0	0	0	0	0	0	0	0	0	0	0	0	0	0	0	0	0	0	0	0	0	0	0	0	0	0	0	0	0	0	0	0	0	0.000248328	0	0	0	0	0	0
Valsaceae	8.76616e-05	0	0	0.000117553	0	6.57279e-05	9.33707e-05	0.000228154	0.00135496	0	0	0	0	0	0	0	0	0	0	0	0	0	0	0.000823237	0	0	0.000237192	0.00298837	0	3.38621e-05	0	0.000366865	0	0	0	0	0	0	0	0	0	0.000251288	0	0	0	0	0	0.00158772	0.000351659
Diaporthomycetidae_fam_Incertae_sedis	0	0	0	0	0	0	0	0	0	0	0	0	0	0	0.0102695	0	0	0	0	0	0	0	0	0	0	0	0.00037273	0	0	0	0	0	0	0	0	0.000237708	0	0.0027702	0	0	0	0	0	0	0	0	0	0	0
Glomerellaceae	0	0	0	0	0	8.21598e-05	0	4.14826e-05	0	0	0	0.000162242	0	0	0	0	0.0077354	0	0	0	0	0	0.00269391	0	0.00381218	0.000854413	0.00311738	0	0	0	0	0	0	0	0	0	6.28786e-05	0	0	0	0	0	0	0.000138343	0.000965036	0.000294236	0	0	0
Plectosphaerellaceae	0	0	0	0	0	0.000279343	3.11236e-05	0.000103706	0	0.000189964	0	0	0.00195351	0	0	0	0	0.00017705	0	0	0	0.000333222	0.0118092	0.009242	0.00311604	0.00359889	0.0147059	0.000597674	0.000302492	0.00252273	0.00584347	0.000146746	0.000284014	0.00215682	0.151932	0.0484925	0.00756639	8.58977e-05	8.86321e-05	0.00244402	0.00033354	0.00102609	0.000319279	0.000415028	0.000519635	6.19444e-05	0	0.00158772	0
Bionectriaceae	0.000306816	8.19359e-05	0	0	0.000582671	0	0	0.000207413	9.28057e-05	0	0	0.000243363	0	0	0	0	0.000400107	0.000118034	0	0.000273767	0.000131826	0.000318076	0.000254143	0.00108729	0	0	0	0	0	0	0	0.000528285	0.000256965	0.000178383	0.00192155	0.00019809	0.0010899	0.000128847	0	0	0.00152475	0.000209407	0	0.000691713	0.0138631	0.0428036	0.000905524	0	0
Clavicipitaceae	2.92205e-05	0	0	0.00037225	0	0.000377935	0	0	0	0	0	0	0.000173645	7.26982e-05	0	0	0	0	0.000105355	0.000129679	0	0	0.000609942	0	0	0.00029775	0	0	0	0.000846554	0.000218959	0	0	0	0	0.000356563	0.000523988	0	0.000141811	0.00128806	0.00033354	0.000502576	0	0.000632424	0.000556752	3.09722e-05	0	0	0.000468878
Cordycipitaceae	0.000102272	0.000901295	0.00023042	0	0.000155379	0.000854462	4.66853e-05	0.000186672	0	0.000189964	5.09606e-05	0.000304204	0.00167133	0	0	0	0	0	0	0	9.88696e-05	0	0.000169428	9.31966e-05	0.00170719	0	0.00162646	0.000275849	0.00143684	0.00785602	0	0	0	0	0	0	0.00046111	0.000450963	0	0.000297246	0	0	7.09509e-05	0	0	0	0	0.000529241	0.00210995
Hypocreaceae	0.000204544	0.00363249	0.000760386	0.00356576	0.00033018	0.000821598	0	0.00389936	0	0.00123476	0.00252255	0.00827435	0.00121552	0.00225364	7.52899e-05	0.00172203	0.00306748	0.000295084	0	0.000259359	0.000527304	0.000151465	0.000304971	0.00660143	0.00283427	0.00107449	0.00399837	0.0134706	0.00105872	0.00409732	0.000807412	8.80475e-05	0.000405734	0.000421633	0.000702104	0	0.000146717	0.000558335	0.00482158	0.00852104	0.0319722	0.0555765	0.000886886	0.0150793	0.0078502	0.00940007	0.000603682	0.00740937	0.0130114
Hypocreales_fam_Incertae_sedis	0.00337497	0	0	0	0	0.000312207	3.11236e-05	0.000456308	0	0.000158303	5.09606e-05	0.000182522	0.0084869	0.0188652	0.000286101	0	0	0.000314756	0	0	0.000131826	0.000166611	0	0.000139795	0	0.0020713	0.00101654	0.0011034	0.000340303	0.00193014	0.000506343	4.40238e-05	0	0.000162167	7.39057e-05	0.00019809	0	0.000171795	0	0.00607702	0.000405013	0.00270134	0	5.92897e-05	0.000519635	0.00351535	0	0.000793861	0.00105498
Nectriaceae	0.00324348	0.00333206	0.0135026	0.00307596	0.00454484	0.00103521	0	0.000331861	0.000241295	0.0012031	0.00328696	0.189722	0.00243103	0.0041438	0.000135522	0.00142398	0.00206722	0.000511479	0.000270913	0.000677214	0.0922948	0.00283239	0.00881027	0.00192606	0.0028177	0.000919141	0.000982651	0.00372397	0.00128559	0.000829623	0.00131375	0.000484262	0.00181228	0.0359523	0.00999575	0.00709164	0.00163484	0.000493912	0	0.0127485	0.00283509	0.0179461	0.00023059	0.00197632	0.00332195	0.00349986	0.00573498	0.00688013	0.225648
Niessliaceae	0	0	0	0	0	0	0	0	0	0	0	0	0	0	0	0	0	0	6.02029e-05	0	0	0	0	0	0	0	0	0	0	0	0	0	0	0	0	0	0	0	0	0	0	0	0	0	0.000129909	0	0	0	0
Ophiocordycipitaceae	0	0.000163872	0.00011521	0.000548579	7.76895e-05	0	0	0.00080891	0.000352662	0.00151971	0	0.000324484	0.000238762	0	0.000195754	0	0.000933582	0.00131804	0	0	0.000197739	0.00165096	0	0.00153774	0.000762435	0	0.000643806	0.000367799	0	5.07932e-05	5.47398e-05	0	0	0.000129733	0	0	0	0	0.000336802	0.000528436	0	0.00605185	0	0.000632424	0	0	0.00392394	0.0013231	0.000937756
Stachybotryaceae	0.000131492	5.46239e-05	0	0	0	0.000147888	0	8.29652e-05	0	0.000348267	0	0	0.000238762	0.000345316	0	0	0	3.93445e-05	0	0	0	0	0	0	0	5.17826e-05	0.000237192	0	0	0.000491001	0.000150534	0	0	0	0.0090165	0.000118854	0.000377271	0	0	0.000429355	0	0.000397872	0	5.92897e-05	0.000593868	0	0	0	0.000586098
Tilachlidiaceae	0	0	0	0	0	0	0	0	0	0	0	0	0	0	0	0	0	0	0	0	0	0	0	0	0	0	0	0	0	0	0	0	0	0	0	0	0	0	0	0	0	0	0	0	0	0	0	0	0.00210995
Lulworthiaceae	0	0.000409679	0	0	0	0	0	0	0	0	0	0	0	0	0	0	0	0	0	0	0	0.000121172	0	0	0	0	0	0	0	0	0	0	0	0	0	0	0	0	0	0	0	0	0	0	0	0	0	0	0
Magnaporthaceae	0	0	0	0	0.000271913	0	0	0	0	0	0	0	0	0	0	0	0	0	0	0	0	0	0	0	0	0	0	0	0	0.000575657	0	0	4.05734e-05	0	0	0	0	0	0	0	0	0	0	7.90529e-05	0.0134177	0	0	0.000529241	0
Ceratostomataceae	0	0	0	0	0	0	0	0	0	0	0	0	0	0	0	0	0	0	0	0	0	0	0	0	0	0	0	0	0	0	0	0	0	0	0	0	0	0	0	0	0	0	0	0	0	0	0	0	0
Ceratocystidaceae	0	0	0	0	0	0	0	0	0	0	0	0	0	0	0	0	0	0	0	0	0	0	0	0	0	0	0	0	0	0	0	0	0	0	0	0	0	0	0	0	0	0	0	0	0	0	0	0	0
Microascaceae	0	0	0.000437798	0.00152818	0.00114592	0.000131456	0	0	0.000296978	0.000253285	0	0	8.68225e-05	0	0	0	0	0.000118034	0	0	0	0	0	0.00045045	0	0.00106154	0	0.000137925	0	0.000287828	0	0	0	0.000113517	0	0.000594271	0.000188636	0	0	6.60546e-05	0	0.00165431	0	0.00250993	0.0104298	0.000387153	0	0.000793861	0
Myrmecridiaceae	0	0	0	0	0	0	0	0	0	0	0	0	0	0	0	0	0	0	0	0	0	0	0	0	0	0	0	0	0	0	0	0	0	0	0	0	0	0	0	0	0	0	0	0	0	0	0	0	0
Myrmecridiales_fam_Incertae_sedis	0	0	0	0	0	0	0	0	0	0	0	0	0	0	0	0	0	0	0	0	0	0	0	0	0	0	0.000135538	0.00487334	0	0	0	0	0	0	0	0	0	0	0	0	0	0	0	0	0	0	0	0	0
Ophiostomataceae	0	0	0	0	0	0	0	0	0	0	0	0.000365045	0	0	0	0	0	0	0	0	0	0.00221138	0	0	0	0	0.00067769	0	0	0	0	0	4.05734e-05	0	0	0	0	0	0	0	0.000786201	8.37626e-05	0	0	0.000185584	0.000774305	0.000301841	0	0
Phomatosporaceae	0	0	0	0	0	0	0	0	0	0	0	0	0	0	0	0	0	0	0	0	0	0	0	0	0.000397792	0	0	0.000137925	7.56229e-05	0	0	0	0	0	0	0	0	0	0	0	0	0	0	0	0	0	0	0	0
Phyllachoraceae	0	0	0	0	0	0	0	0	0	0	0.000713449	0.00139934	0.00128063	0.0039257	0	0	0.00586823	0	0	0	0	0	0	0	0	0	0	0	0	0	0	0	0	0	0	0	0	0	0	0	0	0	0	0	0	0	0	0	0
Pleurotheciaceae	0	0.000191184	0	0	0	0	0	0	0	0	0	0	0	0	0	0	0	0	0	0	0	0	0	0	0	0	0	0	0	0	0	0	0	0	0	0	0	0	0	0	0	0	0	0	0	0	0	0	0
Pseudodactylariaceae	0	0	0	0	0	0	0	0	0	0	0	0	0	0	0	0	0	0	0	0	0	0	0	0	0	0	0	0	0	0	0	0	0	0	0	0	0	0	0	0	0	0	0	0	0.000408284	0	0	0	0
Cephalothecaceae	0	0	0	0	0	0	0	0	0	0.000316606	0	0	0	0	0	0	0	0	0	0	0	0	0	0	0.000314919	0	6.7769e-05	0	0	0.000101586	8.21097e-05	0	4.05734e-05	0	0	0	0	0	7.09056e-05	0.000264218	0.00664697	4.18813e-05	8.86886e-05	0	0.000315493	0	0	0	0.000820537
Chaetomiaceae	0.000292205	0	0.00262679	0.000352658	0	0	0.000731404	0.000186672	0	0	0	0	0.000933342	0	0	0	0.000400107	0	0	0.00208928	0	0.00439248	0	0.00416278	0.00895033	0.00284804	0.000101654	0	0.000151246	0.00187935	0.000232644	5.86984e-05	0	0	0.00249432	0	0	0.000171795	0	0.000132109	0	0.000397872	0	0.00154153	0.000816569	0.00213708	0	0	0.000703317
Helminthosphaeriaceae	0	0	0	0	0	0	0	0	0	0	0	0	0	0	0	0	0	3.93445e-05	0	0	0.000230696	0	0	0	0	0	0	0	0	0	0	0	0	0	0	0	0	4.29489e-05	0	0	0	0	0	0	0	0	0	0	0
Lasiosphaeriaceae	0.000116882	0	0	0.00715111	0.00033018	0.0020047	0.00087146	0.00217784	0.000185611	0	0.000789889	0.00109513	0.00273491	0.000109047	0.000120464	0	0.000666844	5.90168e-05	0.00585473	0.0312383	0.00187852	0.0433643	0.00216868	0.000652377	0.0168564	0.0976232	0.00836948	0.0380672	0.00128559	0.00160845	0.000465288	0	0.000243441	3.24333e-05	0.000129335	0.00348639	0.000251514	0.00096635	0.00482158	0.108792	0.00050031	0.000125644	0.000124164	0.000691713	0.00348898	0.000294236	0	0.00158772	0.000468878
Sordariaceae	0.000160713	0	0.00912463	0.0147137	0.0118865	0	0.00569561	0.00398233	0.000129928	0.000379927	0.00377108	0	0.00147598	0.000290793	0	0.20767	0	0	0	0.000273767	0	0	0.000101657	0	0	0	0.00826782	0.00105742	0	0	0	0.000176095	0	0.00110273	0	0.00423913	0	0.154938	0	0	0	0	0	0.000909109	0.00651399	0	0	0	0
Sordariales_fam_Incertae_sedis	0	0	0	0	0	0.00016432	0	6.22239e-05	0	0.000158303	0.0622739	0	0.000238762	3.63491e-05	0.0118055	0	0	0	0	0.00158497	0	0	0	0	0	7.76739e-05	0	0	0	0.00111745	0.000232644	0	0	0	0.000886869	0	0	0	0.000514066	0.100535	0.000405013	0.000272229	0.000212853	0	0	0	0	0	0
Sordariomycetes_fam_Incertae_sedis	0	0	0	0	0	0	0	0	3.71223e-05	0	0.0377618	4.05605e-05	0	0	0	0	0	0	0	0.000936572	0	0	0	0	0	0	0	0	0	0	0	0	0	0	0	0	0	0	0	0	0	0	0	0	0	0	0	0	0
Thyridiaceae	0	0	0	0	0	0	0	0	0	0	0	0	0	0	0	0	0	0	0	0	0	0	0	0	0	0	0	0	0	0	0.000533713	0	8.11469e-05	0	0	0	0	4.29489e-05	0	0	0	0	0	0	0	0	0	0	0
Rhamphoriaceae	0	0	0	0	0	0	0	0	0	0	0	0	0	0	0	0	0	0	0	0	0	0	0	0	0	0	0	0	0	0	0	0	0	0	0	0	0	0	0	0	0	0	0	0	0	0	0	0	0
Togniniaceae	0	0	0	0	0	0	0	0	0	0	0.000280283	0	6.51169e-05	0.000563411	0	0	0	0	0	5.76352e-05	0	0	0	0	0	0	0	0	0	0	0	0	0	0	0	0	0	0	0	0	0.000238243	0	0	0	0	0	0	0	0
Trichosphaeriaceae	0	0	0	7.83684e-05	0	0	0.000140056	0.000207413	0	0	0.000917291	0.0140137	0.000933342	0	0	0	0.165844	0	0.000195659	0.00786721	0.000214217	0.0572536	0.000423571	0.000201926	0	0	0.00230415	0.000689623	0.000226869	0	0	0	0.00051393	0.00024325	0	0	4.19191e-05	0	0	0	0	0.000565398	0	0	0	0	0	0.00688013	0
Xenospadicoidaceae	0	0	0	0	0	0	0	0	0	0	0	0	0	0	0	0	0	0	0	0	0	0	0	0	0	0	0	0	0	0	0	0	0	0	0	0	0	0	0	0.000198164	0	0	0	0	0	0	0	0	0
Amphisphaeriaceae	0.000262985	0	6.9126e-05	0.000117553	0.000466137	0.00269484	0	0.00248896	0.000241295	0.000696533	0.000535086	0.00446166	0	0.000926902	0	0	0.00153374	0.000570496	0	0	0.0012853	0.00607373	0.0001186	0	0.0108896	0.00020713	0	0.0352168	0.000113434	0.000524863	0.000218959	5.86984e-05	0.000148769	0	0	0	0.000335352	6.44233e-05	0.0313757	0.000561464	0.000714728	0.0145538	0.000496656	0	0	0	0	0.0013231	0.000586098
Apiosporaceae	0	0	0.000161294	0	0.000213646	0	0	0.000103706	5.56834e-05	0.00531898	0	0.000932893	0.00447136	0.00318055	0.00141545	0	0.00486796	0	6.02029e-05	0	0	3.02929e-05	0.0001186	0.000994098	0.000381218	0.00121689	0.000779344	0.000367799	0.00124778	6.77243e-05	0.000232644	2.93492e-05	4.05734e-05	0	0	0	0	0	0.000425434	9.90818e-05	0	0	0	0	0.00458392	0	0	0	0
Bartaliniaceae	0	0	0	0	0	0.000805166	0	0	0	0.000253285	0	0	0	0	0	0	0.000733529	0	0	0	0	0	0	0	0.000182321	0	0.000880998	0.0116316	0	0	5.47398e-05	0	0	0	0	0	0	0	0	0	0	0	0	0	0	0	0	0	0
Beltraniaceae	0	0	0	0	0	0	0	0	0	0	0	0	0.00110699	0	0	0	0	0	0	0	0	0	0	0	0	0	0	0	0	0	0	0	0	0	0	0	0	0	0	0	0	0	0	0	0	0	0	0	0
Cainiaceae	0	0	0	0	0	0	0	0	0	0	0.000917291	0	0	0	0	0	0	0	0	7.2044e-05	0	0	0	0	0	0	0	0	0	0	0	0	0	0	0	0	0	0	0	0	0	0	0	0	0	0	0	0.000529241	0
Diatrypaceae	5.84411e-05	0	0	0	0	0	7.78089e-05	0	0	0.00050657	0.000178362	0	0	0	6.02319e-05	0	0.000200053	3.93445e-05	0	0.00438028	0	0	5.08285e-05	0.000248524	0	0	0.000101654	0	0	0	0.000150534	0	0	0	0	0	0	0	0	0.000396327	0.000952971	0	0	0	0	0	0	0	0
Fasciatisporaceae	0	0	0	0	0	0	0	0	0	0	0	0	0	0	0	0	0	0	0	0	0	0	0	0	6.62987e-05	0	0	0	0	0	0	0	0	0	0	0	0	0	0	0	0	0	0	0	0	0	0	0	0
Graphostromataceae	0	0	0	0	0	0	0	0	0	0	0	0	0	0	0	0	0	0	0	0	0	0	0	0	0	0	0	0	0	0	2.73699e-05	0	0	0	0	0	0	0	0	0	0	0	0.00023059	0	0	0	0	0	0
Hyponectriaceae	0	0	0	0	0	0	0	0	0	6.33212e-05	0	0	0	0	0	0	0	0	0	0	0	0	0	0	0	0	0	0	0	0	0	0	0	0	0	0	0	0	0	0	0	0	0	0	0	0	0	0	0
Microdochiaceae	0	0	0	0	0	0	9.33707e-05	0	0.000129928	0	0	0	0.000238762	0	0.000301159	0	0	0	0	0	0.000774478	0	0	0	0	0	0.00142315	0	0	0	0	0	0	0	0	0.000792362	0	0.00038654	0	0.0010899	0	0	0	0	0	0	0	0	0
Pseudomassariaceae	0	0	0	0	0	0	0	0	0	0	0	0	0	0	0	0	0	0	0	2.88176e-05	0	0	0	6.21311e-05	0	0	0	0	0	0	0	4.40238e-05	0	0	0	0	0	0	0	0	0	0	0	0	0	0.0015641	0	0	0
Requienellaceae	0	0	0	0	0	0	0	0	0	0	0	0	0	0	0	0	0	0	0	0	0	0	0	0	0	0	0	0	0	0	0	0	0.000459832	0	0	0	0	0	0	0	0	0	0	0	0	0	0	0	0
Sporocadaceae	0	0.000109248	0.00034563	0	0.000233069	0.00016432	0.000124494	0.000352602	7.42446e-05	0.00262783	0.00145238	0.00275812	0.00564346	0.00390753	0	6.62317e-05	0.00100027	0.0024787	0.000225761	0.000461082	0.000164783	0.00196904	0.000728542	0.00402299	0.0566688	0.0016441	0.000813229	0.0222978	0	0	0	0.000821777	0.000743846	8.10833e-05	0	7.92362e-05	0	8.58977e-05	0.00109904	0	7.14728e-05	0.000146585	0	0	0.000259817	0.000340694	0	0	0.00316493
Xylariaceae	0.000745124	0.000710111	0.00138252	0.000313473	0.00508866	0.000197184	0.00132275	0.000560015	0.000445467	0.00588887	0.000229323	0.0017441	8.68225e-05	0.00196285	0.0012197	0.000430506	0.00233396	0.00253772	7.52536e-05	0.00319876	0.00687144	0.0108903	0.00325302	0.0206897	0.00243648	0.000647283	0.000745459	0.0012873	0.000151246	0.0049608	0.000437918	7.3373e-05	5.40979e-05	0.000178383	0.00314099	0.000515035	0	0.000515386	0.000584972	0.00201466	0.00374041	0.000104703	0.000266066	0	0.000723777	7.74305e-05	0	0	0.00867425
Xylariales_fam_Incertae_sedis	0	0	0	0	0.000757473	0.000147888	0	0	0	0	0.000789889	0	0	0	0.00215329	0	0.000733529	0	0	2.88176e-05	0	0	0	0	0	0	0	0	0	0.00154073	0	0	4.05734e-05	0	0.000388005	0	0	0	0	0	0	0	0	0	0	0	0	0	0
Taphrinaceae	0.00752429	0	0.00654393	0.00094042	0.000271913	6.57279e-05	9.33707e-05	0.00064298	0	0.000284945	0.000178362	0.00139934	0.00282173	0.00116317	6.02319e-05	0	0.00106695	0.000727874	0	0.000749258	0	3.02929e-05	0.000304971	0	0.000845309	0.000181239	0	0	0	0.00242114	0.00262751	0	0.000189343	0.000664883	0	0.000118854	0.000586867	4.29489e-05	0.0148902	6.60546e-05	0	0	8.86886e-05	0	0.000556752	0.00131632	0	0	0
Basidiobolaceae	0	0	0	0	0	0	0	0	0	0	0	0	0	0	0	0	0	0	0	0	0	0	0	0	0	0	0	0	0	0	0	0	0	0	0	0	0	0	5.31792e-05	0	0	4.18813e-05	0	0	0	0	0	0	0
Agaricaceae	0.000116882	0.00196646	0.000437798	0	0.00033018	0	0.000202303	0.00064298	7.42446e-05	0.000949818	0.000101921	0.000385325	0	0	0.000195754	0.00364275	0	0.000118034	0	0	4.94348e-05	0.00122686	0.00210091	0.000139795	0.0010442	0.000466044	0	0	7.56229e-05	0	0	0	0	0	0	0	0	0	0	0	0	0	0	3.95265e-05	0.00220845	0	0	0	0
Agaricales_fam_Incertae_sedis	0	0	0	0	0	0	0	0	0	0	0	0	0	0	0	0	0	0	0	0	0	0	0	0	0	0	0	0	0	0	0	0	0	0	0	0	0	0	0	0	0	0	0	0	0	0	0	0	0
Amanitaceae	0	0	0	0	0	0	6.22471e-05	0.000145189	0.00016705	0	0	0	0	0	0.000105406	0	0	0	0	0	0.0020433	0	0	0	0	0	0.000203307	0.000229874	0.000226869	0	0	0	0	0	0	7.92362e-05	0.000272474	0.000107372	0.000638151	0	4.76485e-05	0	0	0	0	0	0.015243	0.000529241	0
Bolbitiaceae	0	0.0022942	0	0.000685723	0.00301047	0.000542255	9.33707e-05	0.000539274	0.000185611	0.0061105	0.000178362	0.00316372	0.00518765	0.00139944	0.000331275	0.00768288	0.0051347	0.000511479	0	0.00332843	0.00238935	0.0094211	0.000186371	0.0238117	0.0089006	0	0.00149092	0.0001839	0.0013234	3.38621e-05	0.000834782	0	0	0	0	0	0	0	0	0.00122201	0	0.00108891	0	0	0.00011135	0	0	0	0
Chromocyphellaceae	0	0	0	0	0	0	0	0	0	0	0	0	0	0	0	0	0	0	0	0	0	0	0	0	0	5.17826e-05	0	0.000367799	0	0	0	0	0	0	0	0	0	0	0	0	0	0	0	0	0	0	0	0	0
Clavariaceae	0	0	0	0	0	4.92959e-05	0	0	0	0	0	0	0	0.000381666	0	0	0	0	0	0	0	0	0	0	0	0	0	9.19498e-05	7.56229e-05	0	0	0	0	0	0	0	0	0	0	0	0	0	0	0	0	0	0.372472	0	0.000351659
Cortinariaceae	0.000759734	0.0314361	9.2168e-05	0.00156737	0.00291336	0.000295775	0.000140056	0.000331861	0.000241295	0.00212126	0.000101921	0.00077065	0.00206203	0.0111046	0	6.62317e-05	0.000533476	0.000649185	6.02029e-05	0.000994208	0.00728339	0.000666445	6.77713e-05	0.000465983	0.00545307	0.00107449	0.000609921	0.000919498	0.00809166	6.77243e-05	0.000561083	4.40238e-05	4.05734e-05	0	0	0	0.00203307	0	0	0.00878526	0.00247772	0.000146585	0	0.000177869	0.00046396	9.29167e-05	0.130094	0.00529241	0.00210995
Crepidotaceae	0	0	0	0	0	0	0	0	0	6.33212e-05	7.64409e-05	0.0047253	0.00484036	0.00247174	0.00156603	0.0070868	0	0	0	0.000129679	0.00107109	0.0287026	0.000389685	0.0197422	0.000116023	0	0	0.000137925	0.00661701	0	0	0	0.000148769	0	0	0	0	0	0	0	0	0	0	0	0	0	0	0	0
Entolomataceae	0	0.00155678	0.000599092	3.91842e-05	0.000213646	0	3.11236e-05	0.000207413	0	0.000253285	0.000178362	0.000162242	0.000195351	5.45236e-05	6.02319e-05	0.000298043	0	0.000196723	0	0	0.00314735	0.00143891	0.00089797	0.00330848	0.00251935	0.00233022	6.7769e-05	0	0	0	0.000246329	0	0	0	0	0	0.000314393	0	0	0	0	0.000104703	0	0	9.27919e-05	0	0	0	0
Hebelomataceae	0	0	0	0	0.000213646	0	0	0	0	0	0	0	0	0	0	0	0	0	0	0	0	0	5.08285e-05	0.00706741	0	0	0	0	0	0	0	0	0	0	0	0	0	0	0	0	0	0	0	0	0	0	0	0	0
Hydnangiaceae	0.000160713	0	0	0.000568171	0	0	0	0	0	0	0	0	0	0	0	0	0	0	0	0	0	0	0	0	0.00125968	0	0	0	0	0	0	0	0	0	0	0	0	0	0	0	0	0	0	0	0	0	0	0	0
Hygrophoraceae	0	0	0	0	0	0	0	0	0	0	0	0	0	0	0	0	0	0	0	0	0	0	0	0	0	0	0.000135538	0	0	0	0	0	0	0	0	0	0	0	0	0	0	0	0	0	0	0	0	0	0
Hymenogastraceae	0	0	0	0	0	0	0	0	0	0	0.000637008	0	0.000542641	0.000363491	0.000180696	0	0.000266738	0	0	5.76352e-05	0	0	0	7.76639e-05	0	0	0.000237192	0	0	0	0	0	0	0	0	0	0	0	0	0	0	0	0	0	0	0	0	0	0
Inocybaceae	0.00166557	0.000491615	0.00716606	0.000215513	0.000233069	0.00698358	0.000887021	0.000352602	5.56834e-05	0.0019313	0.000178362	0.000547567	0.0015411	0.00328959	0.00406565	0.000165579	0	0.00017705	0.000135456	2.88176e-05	0.000280131	0.00446821	0.000542171	0.00278037	0.000331494	0.000401315	0.00067769	0	0.010436	3.38621e-05	0	0.000161421	2.7049e-05	6.48666e-05	0	0	0.000125757	6.44233e-05	0	0.00178347	0	4.18813e-05	0	0.000316212	0.00103927	0.000789792	0	0.000529241	0
Lycoperdaceae	0.000788955	0.00346862	0.00276504	0.00577967	0.00332123	4.92959e-05	0.000233427	0.0076328	0.000853812	0.00215292	0.000917291	0	0.00134575	0.00123587	0.000210812	0	0	0.000373773	0	0.00462523	0.04927	0.00896671	0.00950493	0.0210158	0.135697	0.00166999	0.000508268	0	0	0	0.000930576	0	0.00012172	0	0	0	0	0.000665707	0	0	0.000285891	0	0	0.000355738	0.00011135	0.000418125	0	0	0
Lyophyllaceae	0	0	0	0	0	0	0	0	0	0	0	0	0	0	0	0	0	0	0	0	0	0	0	0	0	0	0	0	0	0	0	0	0	0	0	0	0	0	0	0	0	0	0	0	0	0	0	0	0
Marasmiaceae	0	0	0	0	0	0	0	0	0	0	0	0	0	0	0	0	0	0	0	0	0	0	0	0	0	0	0	0	0	0	0	0	0	0	0	0	0	0	0	0	0	0	0	0	0	0	0	0	0
Mycenastraceae	0	0	0	0	0	0	0	0	0	0	0	0	0	0	0	0	0	0	0	0	0	0	0	0	0	0	0	0	0	0	0	0	0	0	0	0	0	0	0	0	0	0	0	0	0	0	0	0	0
Nidulariaceae	0	0	0	0	0	0	0	0	0	0	0	0	0.00599075	0	0	0	0	0	0	0	0	0	0	0	0	0	0	0	0	0	0	0	0	0	0	0	0	0	0	0	0	0	0	0	0	0	0	0	0
Omphalotaceae	0	0	0	0	0	0	0	0	0	0	0	0	0	5.45236e-05	0	0	0	0	0	0.0037607	0	0	0	0	0	0	0	0	0	0	0	0	0	0	0	0	0	0	0	0	0	0	0	0	0	0	0	0	0
Physalacriaceae	0	0.000628175	0	0	0	0	0	0	0	0	0	0	0	0	0.00362897	0	0	0	0.000767587	0.000302585	0.143608	0.00298385	0.00723459	0.00372787	0.00145857	0.000478989	0	9.19498e-05	0	0	0.000506343	0	0	8.10833e-05	0	0	0	0	0	0	0	0	0	0	0	0.000139375	0	0	0
Pleurotaceae	0	0	0	0	0	0	0	0	0	0	0	0	0	0	0	0	0	0	0	0	0	0	0	0	0	0	0	0	0	0	0	0	0	0	0	0	0	0	0	0	0	0	0	0	0	0	0	0	0
Pluteaceae	0.000116882	0	0	0	0	0	0	0	0	0.000126642	0	6.08408e-05	0	0	0	0	0	0	0	0	0	0	0	0	0.000314919	0	0	0	0	0	0	0	0	0	0	0	0	0	0	0	0	0	0	0	0.000222701	0	0	0	0
Psathyrellaceae	0.000599021	0.0175616	0.00693564	0.00938461	0.00699206	0.0105493	0.00217865	0.00528903	0.00432475	0.01754	0.00221679	0.00438054	0.0249181	0.0150667	0.00570697	0.0186442	0.00866898	0.00568528	3.01014e-05	0.0524192	0.055746	0.0358971	0.00801396	0.0405716	0.0287239	0.00547601	0.00199919	0.000413774	0.00249556	0.0141713	0.014465	0.000513611	0.000811469	0.000178383	0.00354748	0.000316945	0.00111085	0.000472438	0.000336802	0.000924764	0.000452661	0.000188466	0.00180925	0.000474318	0.00011135	0.000154861	0	0.00899709	0
Pseudoclitocybaceae	0	0	0	0	0	0	0	0	0	0	0	0	0	0	0	0	0	0	0	0	0	0	0	0	0	0	0	0	0	0	0	0	0	0	0	0	0	0	0	0	0	0	0	0	0.000259817	0	0	0	0
Schizophyllaceae	0	0	0	0	0	0	0	4.14826e-05	0	0	0	0	0	0	0	0	0	0	0	0	0	0	0	0	0	0	0	9.19498e-05	0	0	0.000629507	0	8.11469e-05	0	0	0	0	0.00019327	0	0	0	0.457805	0	0	0	0.000743333	0	0	0
Strophariaceae	0.000496749	0.10343	0.00322588	0.00203758	0.00741935	0.00144601	0.000466853	0.00458383	0.0168721	0.00664873	0.000407685	0.011722	0.0180591	0.018429	0.00296642	0.00867636	0.00446786	0.00403281	6.02029e-05	0.00381833	0.0705764	0.0210081	0.00404934	0.0162939	0.00798899	0.00410377	0.0139265	0.00216082	0.0519908	0.00519784	0.00177904	0	5.40979e-05	8.10833e-05	0	0.000594271	0	0.000472438	0.00216262	0.000297246	0	0	0.00054987	0.00177869	0.000853686	0.000139375	0	0.00105848	0.000586098
Tricholomataceae	0.00279056	0.000409679	0.000184336	0.000313473	0	0.00169249	0	0.00016593	0	9.49818e-05	0.000305764	0	0.000151939	0.000563411	0	0.0020863	0	0.000216395	0	0.00381833	0.000296609	0	6.77713e-05	0.00452004	0.00314919	2.58913e-05	0.00454053	0	0	0.000287828	0	0	0	3.24333e-05	0	0.238263	0.000565907	0.0010952	0	6.60546e-05	0	0	0	0.000968399	0	0	0	0	0.000586098
Typhulaceae	0	0	0	0	0	0	0	0	0	0	0	0	0	0	0	0	0	0	0	0	0	0	0	0	0	0.00308107	0	0	0	0	0	0	0	0	0	0	0	0	0	0	0	0	0	0	0.000148467	0	0	0	0
Agaricomycetes_fam_Incertae_sedis	0	0	0	0	0	0	0	0	0	0	0.000152882	0	0	0	0	0	0	0	0	0	0	0	0	0	0	0	0	0	0	0	0	0	0	0	0	0	0	0	0	0	0	0	0	0	0	0	0	0	0
Atheliaceae	0	0.00013656	0	0	0	0	0	0	0	0	0	0	0	0	0	0	0	0	0	0	0	0	0	0.000372787	0.000563539	0	0	0	0.000340303	0	0	0	0	0	0	0	0	0	0	0	0	0	0	0	0	0	0	0.00105848	0
Byssocorticiaceae	0	0	0	0	0	0	0	0	0	0	0	0	0	0	0	0	0	0	0	0	0	0	0	0	0	0	0	0	0.000604984	0	0	0	0	0	0	0	0	0	0	0	0	0	0	0	0	0	0.000301841	0.000529241	0
Pilodermataceae	0	0	0	0	0	0	0	4.14826e-05	0	0	0	0	0	0	0	0	0	0	0	0	4.94348e-05	0	0	0.000683442	0.000629838	0	0	0	0	0	0	0	0	0	0	0	0	0	0	0	0	0	0	0	0	0	0	0	0
Tylosporaceae	0	0.000327743	0	0.000117553	0.000349603	0.00841317	0	0.000186672	0.000185611	6.33212e-05	5.09606e-05	6.08408e-05	0	0	0	0	0	0	0.000331116	0.00154174	0	0	0	0.000310655	0	0	0.000271076	0	0	0	0	0	0	0	0	0	0	0	0	0	0	0	0	0	0	3.09722e-05	0.0087534	0	0
Exidiaceae	0	0	0	0	0	0	0	0	0	0	0	0.000121682	0	0	0.00022587	0	0	0	0	0	0	0.00246887	8.47142e-05	0	0	0	0	0	0	0.000169311	0	0.000205444	0.0959968	0.00043785	0	0	0	0	0	0	0.00690904	0.000104703	0.00117069	0.000988162	0.00152179	0	0	0	0
Boletaceae	0	0.000436991	0.000138252	0	0	4.92959e-05	6.22471e-05	0.000228154	0	0.000379927	0	0	0	0	0	0	0	0.000157378	0	0.00144088	3.29565e-05	0.000378662	0.00294805	0.000108729	0	0.0154053	0.000101654	0	0	0	0	0	0	4.865e-05	3.69529e-05	0	0	0	0	0	0	0	0	0.000316212	0	0	0	0	0
Boletales_fam_Incertae_sedis	0	0.000355055	0	0.00131267	0	0	0	0	0	0	0	0	0	0	0	0	0	0	0	0	0	0	0	0	0	0	0	0	0	0	0	0	0	0	0	0	0	0	0	0	0	0	0	0	0	0	0	0	0
Coniophoraceae	7.30514e-05	0	0	0	0.000174801	0	0	0	0	0	0	0	0	0	0	0	0.000466791	0	0	0	0	0	0	0	0	0	0	0	0	0	0	2.93492e-05	0	0	0	0	0	0	0	0	0	0	0	0	0	0	0	0	0
Gomphidiaceae	0	0	0.00147469	0	0	0	0	0	0	0	0	0	0	0	0	0	0	0	0	0	0	0	0	0	0	0	0	0	0	0	0	0	0	0	0	0	0	0	0	0	0	0	0	0	0	0	0	0	0
Hygrophoropsidaceae	0	0	0	0	0	0	0	0	0	0	0	0	0	0	0.000572203	0	0	0	0	0	0	0	0	0	0	0	0	0	0	0	0	0	0	0	0	0	0	0	0	0	0	0	0	0	0	0	0	0	0
Melanogastraceae	0	0	0	5.87763e-05	0	0	7.78089e-05	0	0	0	0	0	0	7.26982e-05	0	0	0	0	0	0	0.00184557	0	0	0	0	0	0	0	0	0	0	0	0	0	0	0	0	0	0	0	0	0	0	3.95265e-05	0	0	0	0	0
Pisolithaceae	0	0	0	0	0	0	0	0	0	0	0	0	0	0	0	0	0	0	0	0	3.29565e-05	0	0	0	0	0	0	0	0	0	0	0	0	0	0	0	0	0	0	0	0	0	0	0	0	0	0	0	0
Rhizopogonaceae	0	0	0	0.000195921	0	0	0	0	0	0	0	0	0	0	0.00100888	0.0027155	0	0	0	0	0.000362522	7.57323e-05	0	0	0	0	0.000203307	0	0	0	0	0	0	0	0	0	0	0	0	0	0	0	0	0	0	0	0	0	0
Sclerodermataceae	0	0	0	0	0	0	0	0	0	0	0	0	0	0	0	0	0	0	0	0	0	0	0	0	0	0	0	0	0	0	0	0	0	0	0	0	8.38381e-05	0	0	0.000396327	0	0	5.32132e-05	0	0	0	0	0	0
Serpulaceae	0	0	0	0	0.000194224	0	0	0	0	0.000348267	0	0.000486727	0	0	0	0	0	0.000216395	0	0	0	0	0	0	0.000132597	0	0	0	0	0	0	0	0	0	0	0	0	0	0	0	0	0	0	0	0	0	0	0	0
Suillaceae	0	0	0	0	0.000271913	0	0	6.22239e-05	0	6.33212e-05	0	0	0	0	0	0	0.000200053	9.83613e-05	0	0	0.00291665	0.000272636	3.38857e-05	0	0.000563539	0	0	0	0.00192839	0	0	0	0	0	0	0	0	0	0	0	0	0	0	0	0	0	0.000754603	0	0
Botryobasidiaceae	0	0	0	0	0	0	4.66853e-05	0.00016593	0	0.000633212	0.000178362	0	0.00128063	5.45236e-05	0.000511971	0	0	0	0	0.00106625	0	4.54394e-05	0	0	0.000845309	0	0	0	0	0	0	4.40238e-05	0	0	0	0	0	0	0	0	0	0	0	0.000217396	0.00115062	0	0	0	0
Cantharellales_fam_Incertae_sedis	0.000248375	0	0	0	0	0.000262911	0	0.00304897	0	0	0.000178362	0	0	0.00378031	0	0	0	0	0	0	0	0	0	0	0	0	6.7769e-05	0	0	0	0	0	4.05734e-05	0	0	0	0	0	0	0	0	0	0.00106426	0.000138343	0.000445401	0	0	0	0
Ceratobasidiaceae	0.000189934	0	0.000138252	0	0	0.00111737	0	4.14826e-05	0	0	0.000152882	0	0	0	0.00015058	0.000264927	0	0	0	0	4.94348e-05	0	0.000338857	0	0.000298344	0	0	0.0016551	3.78115e-05	6.77243e-05	0	0	0	0	0	0	6.28786e-05	4.29489e-05	0	0.000297246	0	0	0	0	0.000129909	0	0	0.000793861	0
Clavulinaceae	0	0	0	0	0	0	0	0	0	0	0	0	0	0	0	0	0	7.8689e-05	0	0	0	0	0	0	0	0	0	0	7.56229e-05	0	0	0	0	0	0	0	0	0	0	0	0	0.000251288	0	0	0	0	0	0	0
Tulasnellaceae	0	0	0	0	0	0	0	0	0	0	0	0	0	0.000127222	0	6.62317e-05	0	0	0	0	0	0	0	0	0	0	0	9.19498e-05	0	0	0	0	0	0	0	0	0	0	0	0.000825682	0	0	0	0.000316212	0.00011135	0	0.0301841	0.000793861	0
Corticiaceae	0	0	0	0	0	0.000131456	0	0	0	0	0	0	0	0	0	0	0	0	0	0	0	0	0	0	0	0	0	0	0	0	0	0	0	0	0	0	0	0	0	0	0	0.000146585	0	3.95265e-05	0	0	0	0	0
Vuilleminiaceae	0	0	0	0	0	0	0	0	0	0	0	0	0	0	0	0	0	0	0	0	0	0	0	0	0	0	0	0	0	0	0	0	6.76224e-05	0	0	0	0	0	0	0	0	0	0	0	0	0	0	0	0
Geastraceae	0	0	0.00138252	0.000724907	0	0.000328639	0.00160286	6.22239e-05	0.00243151	0	0.000331244	0.000466446	0.0118947	0.00125404	0.0018973	0.00553035	0	0.00946236	0	0.0117864	0	0.00199933	0.00101657	0.00111836	0.00028177	0.000880304	0.000169423	0.000321824	0.0055961	0	0	0	0	4.865e-05	0	7.92362e-05	0	0	0	0	0.00188212	0	0	0.000118579	0	0	0.000603682	0	0
Sphaerobolaceae	0	0	0	0	0	0	0	0	0	0	0	0	0	0	0	0	0	0.0522692	9.03043e-05	0	0	0	0	0	0	0	0	0	0	0	0	0	0	0	0	0.00103007	0	0	0	0	0	0	0	0	0	0	0	0	0
Gautieriaceae	0	0.00111979	0	0	0	0	0	0	0	0	0	0	0	0	0	0	0	0	0	0	0	0	0	0	0	0	0	0	0	0	0	0	0	0	0	0	0	0	0	0	0	0	0	0	0	0	0	0	0
Gomphaceae	0	0	0	0	0	0	0	0	0	0	0	0	0	0	0.000421623	0	0	0	0	0	0	0	0	0	0	0	0	0	0	0	0	0	0	0	0	0	0	0	0	0	0	0	0	0	0	0	0	0	0
Lentariaceae	0	0	0	0	0	0	0	0	0	0	0	0	0	0	0	0	0	0	0	0	0	0	0	0	0	0	0	0	0	0	0	0	0	0	0	0	0	0	0	0	0	0	0	0	0	0	0	0.0013231	0.000351659
Hymenochaetaceae	4.38308e-05	0	0	0	0	0	0	6.22239e-05	0	0.000158303	7.64409e-05	0	0	0	0.000210812	0	0	0	0	0	0	0	0.000220257	0	0	0	0	0	0	0	0	0	0	0	0	0	0	0	0	0	0	0	0	0	0.00011135	0	0	0	0
Hymenochaetales_fam_Incertae_sedis	0	0	0	0	0	3.28639e-05	0	0	0	0	0	0	0	0.000145396	0	0	0	0	0	0	4.94348e-05	0	0	0	0	0	0	0	0	0	0	0	0	0	0	0	0	0	0	0	0	0	0	0	0	0	0	0	0
Rickenellaceae	0	0	0	0	0	0	0	0	0	0	0	0	0	0	0	0	0	0	0	0	0	0	0	0	0	0	0	0	0	0	0	0	0	0	0	0	0	0	0	0	0	0	0	0	0	0	0	0	0
Schizoporaceae	0.000745124	0	0	0	0	0	0	0	0	0	0	0	0	0	0.00194248	0	0	0.000157378	0	0	0	0	0	0	0	0	0	0	0	0	0	0	0	0	0	0	0	0	0	0	0	0	0	0	0	0	0	0	0
Tubulicrinaceae	0	0	0	0	0	0.00290846	0	0	0	0	0	0	0	0	0	0	0	0	7.52536e-05	0	0	0	0	0	0	0	0	0	0	0	0	0	0	0	0	0	0	0	0	0	0	0	0	0	0	0	0	0	0
Hysterangiaceae	0	0	0	0	0	0	0	0	0	0	0	0	0	0	3.01159e-05	0	0	0	0	0	0	0	0	0	0	0	0	0	0	0	0	0	0	0	0	0	0	0	0	0	0	0	0	0	0	0	0	0	0
Phallaceae	0	0	0	0	0	0	0	0.000103706	0	0.000189964	0.000203842	0	4.34113e-05	5.45236e-05	0.00143051	0.00963672	0.0021339	9.83613e-05	0	0.000172906	0	0	0.0001186	0.00138242	0	0.000310696	0.00782732	0.00919498	0.000453738	0	0	0	0.000148769	3.24333e-05	0	0.000515035	6.28786e-05	0.000429489	0	0.0007266	0	0	0.000177377	0.000533607	0.000798011	0	0	0	0.000703317
Cerrenaceae	0	0	0	0	0	0	0	0	0	0	0	0	8.68225e-05	0	9.03478e-05	0	0	0	0	0	0	0	0	0	0	0	0.000271076	0	0	0	0	0	0	0	0	0	0	0	0	0	0	0	0	0	0	0	0	0	0
Fomitopsidaceae	0	0.000109248	0	0	0	0	0	8.29652e-05	0	0	0	0	8.68225e-05	0	0	6.62317e-05	0	0	0	0	0	0	0	0	0	0.000142402	0.000135538	0	0	0	0	0	0	0	0	0	0.00044015	0	0	0	0	0	0.000141902	0	0	0	0	0.0190527	0
Ganodermataceae	0	0.00147485	0.000299546	0	9.71119e-05	0	0	0.000103706	0	0.000633212	0	0.000547567	0	0	0	0	0.000133369	0.00118034	7.52536e-05	0	0.00260357	0.00490746	0.000881027	0.00372787	0.00212156	0	0.000508268	0.000735598	0	0	0	0	0.000108196	0	0	0	0	0	0	0.000462382	0	0	0	5.92897e-05	0.00267241	0	0	0	0.00715039
Hyphodermataceae	0	0	0	0	0	3.28639e-05	0	0	0	0	0	0	0	0	0	0	0	0	0	0	0	0	0	0	0	0	0	0	0	0	0	0	0	0	0	0	0	0	0	0	0	0	0	0	0	0	0	0	0
Irpicaceae	8.76616e-05	0	0	0	0	0	0	0	0	0	0	0	0	0	0	0	0	0	0	0.000950981	0	0.00920905	0.00111823	0	0	0	0	0	0	0.00668777	0	0	0.000108196	4.865e-05	0	0	0	0	0	0	0	0	0	0	0	0	0	0	0
Meripilaceae	0	0	0	0	0	0	0	0	0	0	0	0	0	0	0	0	0	0	0	0	0	3.02929e-05	0	0	0.00024862	0	0	0	0	0	0	0	0.000919665	6.48666e-05	0	0	0	0	0	0	0	0	0	0	0.00193007	0	0	0	0
Meruliaceae	0	0	0	5.87763e-05	0	0	0	0	0	0	0	0	0	0	0	0	0	0	0	0	0	7.57323e-05	0	0	8.28734e-05	0	0	0	0	0	0	0	0.000256965	0	0	0	0	0	0	0	0	0	0	0.000138343	0.00137332	0	0	0	0
Phanerochaetaceae	0	0	0	0.00150859	0	4.92959e-05	0	0	0	0	0	0	0	0.000109047	0	0	0	0	0	2.88176e-05	0	0	0	4.65983e-05	0.000165747	0	0	0	0.000189057	0	0	0	0	0	0	0	0	0	0	0	0	0	0	0	0	0	0	0	0
Podoscyphaceae	0	0.000327743	0.00011521	0	0	4.92959e-05	0	4.14826e-05	0	0	0	0	0	0	0	0	0	7.8689e-05	0	0	0	0	0	0	0.00116023	0	0	0	0	0	0	0	0	0	0	0	0	0	0	0	0	0	0	0	0	0	0	0	0
Polyporaceae	0	0	0	0	0	0	0	0	0	0	0	0	0	0	0.000165638	0	0	0	0	0	0	0	0	0.000186393	0	0	0	0	0	0	0	0	0	0	0	0	0	0	0	0	0	0	0	0	0	0	0	0	0
Polyporales_fam_Incertae_sedis	0	0	0	0	0	0	0	0	0	0	0	0	0	0	0	0	0	0	0	0	0	0	0	0	0	0	0	0	0.00117216	0	0	0	0	0	0	0	0	0	0	0	0	0	0	0	0	0	0	0.000529241	0
Steccherinaceae	0	0	0	0	0	0	0	0	0	0	0	0	0	0	0	0	0	0	0	0	0	0	0	0	0	0	0	0	0	0	0	8.80475e-05	0	0	0	0	0	0	0	0	0	0	0	0	0	0	0	0	0
Albatrellaceae	0	0	0	0.00037225	0.00104881	0.000115024	0.000233427	0.000207413	3.71223e-05	0	0	0	0	0	0	0	0	0.000196723	0	0	0	0	0	0	0	0	0	0	0	0	0	0	0	0	0	0	0	0	0	0	0	0	0	0	3.71168e-05	0	0	0	0
Amylostereaceae	0	0	0	0	0	0	0	0	0	0	0	0	0	0	0	0	0	0	0	0	0	0	0	0	4.9724e-05	0	0	0	0	0	0	0	0	0	0	0	0	0	0	0	0	0	0	0	0	0	0	0	0
Auriscalpiaceae	0	0	0.000990806	0	0	0	0	0	0	0	0	0	0	0	0.000135522	0	0	0	0	0	0	0	0	0.00253184	0	0	0	0	0	0	0	0	0	0	0	0	0	0	0	0	0	0	0	0	0	0	0	0	0
Bondarzewiaceae	0	0.000245808	0.000161294	0.000117553	0.000194224	9.85918e-05	0.000108932	0.000290378	0.000278417	0.000411588	0.000178362	0	0	0	0	0	0	0.000118034	0	0	0	0.00163582	0.000406628	0.000885368	0.00147515	0	0	0	0	0	0	0	2.7049e-05	3.24333e-05	0	0	0	0	0	0	0	0	0	3.95265e-05	0	0	0	0	0.00175829
Gloeocystidiellaceae	0	0	0	0	0	0	0	0	0	0	0	0	0	0	0	0	0	0	0	0	0.00118644	0	0	0	0	0	0	0	0	0	0	0	0	0	0	0	0	0	0	0	0	0	0	0	0	0	0	0	0
Hericiaceae	0.000131492	0.000300432	0.002742	0	0	0	9.33707e-05	0	0.000111367	0	0	0	0	0	0	0	0	0	0	0	0	0	0	0	0	0	0	0	0	0	0	0	0	0	0	0	0	0	0	0	0	0	0	0	0	0	0	0	0
Peniophoraceae	0	0	0	0	0	0	9.33707e-05	8.29652e-05	0	0	0.00208938	0	0	0	0	0	0	0	0	0.000691623	0	0.00140862	0	6.21311e-05	0	0	0	0.000275849	0	0	0	0	0	0	0	0	0	0	0	0	0	0	0	0	0	3.09722e-05	0	0	0
Russulaceae	0	0.000218496	0	0	0.000194224	0.00139672	3.11236e-05	0.000186672	0.000946618	0.000253285	0	0.000324484	0	0	0	0	0	0.000137706	0	0.000259359	0.000230696	0.000545273	0.0141134	0	0.0542986	0.0384874	0	0	0	0	0	0	0	0.0001946	0	0	0	0	0	0	0	0	0	0	0	0.000263264	0	0	0
Russulales_fam_Incertae_sedis	0	0	0	0	0.000369025	0	0	0	0	0.000601551	0.00175814	0	0	0	0	0	0	0	3.01014e-05	0.00148411	0	0	0	0	0	0	0	0	0	0	0	0	0	0	0	0	0	0	0	0	0	0	0	0	3.71168e-05	0	0	0	0
Stereaceae	0	0.000327743	0	0	0.000252491	0.000739438	0.000342359	0.0009541	0.000222734	0	0.000127402	0	0	3.63491e-05	0	0	0	9.83613e-05	0	2.88176e-05	0	0.00411984	0	0.000512582	0	0	0.00142315	0	0.00260899	0	0	0	0	0	0	0	0	0	0	0	0	0	0	0	0	0	0	0.00105848	0
Sebacinaceae	0.000379867	0.000901295	0	0	0.00120419	0.00231691	0	0	0	0	0	0	0.000390701	0	3.01159e-05	0	0.00920245	0	0	0	3.29565e-05	0	0	7.76639e-05	0.000116023	0	0.0113513	0.257781	0.0147843	0.000253966	0	0	0	0	0	0	0.00199116	6.44233e-05	0	0.000627518	0	0	0	0	0.000334051	0	0.00845155	0.00423392	0.000703317
Serendipitaceae	0	0	0	9.79605e-05	0	0	0	0	0	0.000189964	0	0	0	0	0	0	0	0	0	0	0	0	0	0	0	0	0	0.0208266	0.000378115	8.46554e-05	0.00010948	0	0	0	0	0	0.000167676	0	0.00616879	0.000165136	0	0	0	0	0	0	0	0	0.000234439
Bankeraceae	0	0	0	0	0	0	0	0	0	0	0	0	0	0	0	0	0	0	0	0	0	0	0	0	0	0	0	0	7.56229e-05	0	0	0	0	0	0	0	0	0	0	0	0	0	0	0	0	0	0	0	0
Thelephoraceae	0.0637884	0.000764735	0.00458536	0.00319351	0.000699206	0.00198827	3.11236e-05	0.000829652	0.00064964	0.010258	0.0014269	0.000648969	0.000217056	0.00121769	0.00124981	0	0.00060016	0.000452462	0.00061708	2.88176e-05	0.00634413	0.000696737	0.000728542	0	6.62987e-05	0	0.000576037	0.000689623	0.00347866	0	0.000821097	0.000528285	0.00205572	8.10833e-05	0	0.000515035	0.000188636	0.000300642	0.0043607	0.000396327	0.00312098	0.000942329	0.000585345	0.00636376	0.0203029	0.00106854	0	0.000793861	0
Hydnodontaceae	0.0543794	0.000109248	0	9.79605e-05	0	0.000788734	0	0	0	0	0	0.000811211	0	0.000127222	0	0	0	0.000334428	0	0	8.23913e-05	7.57323e-05	0.0277354	6.21311e-05	0	0.000103565	0	0	0	0	0	0	0	0.000616233	0	0	0	0	0	0	0	0	0	0	0.000612427	0.000201319	0	0	0
Trechisporales_fam_Incertae_sedis	0	0	0	0	0	0	0	0	0	0	0	0	0	0	0.000135522	0	0	0	0	0	0	0	0	0	0	0	0	0	0	0	0	0	0	0	0	0	0	0	0	0	0	0	0	0	0	0	0	0	0
Agaricostilbaceae	0	0	0	0	0	0	0	0.000103706	0	0	0	0	0	0	0	0	0	0	0	0	0	0	0	0	0	0	0	9.19498e-05	0	0.00106666	0	0	0	0	0	0	6.28786e-05	0	0	0	0.000285891	0.000272229	0.00104653	0	0	0.000325208	0.00120736	0	0
Chionosphaeraceae	0	0.000218496	0.000161294	0	0.000213646	0	0	0.000995582	0.000278417	0	0.000178362	0.000141962	0	0	0	0	0	0.000314756	0	0	0	0.000575566	0	0	0	0	0.000135538	0	0	0.000135449	0	0	0	0	0	0	0	0	0	0.00287337	0	0	0	0	0	0	0	0	0
Kondoaceae	0	0	0	0	0	0	0	0	0	0	0	0	0	0	0	0	0	7.8689e-05	0	0	0	0	0	0	9.94481e-05	0.000142402	0	0	0	5.07932e-05	0	0	0	0	0	0	0	0	0.000407707	0	0.000619431	0	0	0	0	0.000216806	0	0	0
Ruineniaceae	0	5.46239e-05	0	0	0	0	0	0	0	0	0	0	0	0	0	0	0	0	0	0	0	0	0	0	0	0	0	0	0	0	0	0	0	0	0	0	0	0	0	0	0	0	0	0	0	0	0	0	0
Phleogenaceae	0	0	0	0	0	0	0	0	0	0	0	0	0	0	0	0	0	0	0	0	0	0	0	0	0	0	0	0	0	0	0	0	0	0	0	0	0	0	0	0	0	0	0	0	0	0	0	0	0
Cystobasidiaceae	0.000131492	0	9.2168e-05	9.79605e-05	0.000213646	4.92959e-05	0	0.000456308	7.42446e-05	0.00167801	0	0	0	0	0	0	0	0	0	0	0.00168078	0	0	3.10655e-05	0.000596688	0	0	0	0	0	0.00119059	0	0	0	0	0	0	0	3.54528e-05	0	0	0.000293169	0	7.90529e-05	0	0	0	0.00688013	0.000351659
Buckleyzymaceae	0	0	0	0	0.000135957	0	0	0.000373343	0	0	0.000178362	0.00101401	0	0.000308967	0	0	0	0.00186886	0	0.000864528	0.000510826	0.000121172	0.0002372	0	0.000215471	0.000129457	6.7769e-05	0	0	0.00194707	0.0066372	0.000939174	0.000108196	0.000454066	0	0	0.000586867	0	0	0	0	0	0	0	0	0.000309722	0	0.000793861	0
Microsporomycetaceae	0	0	0	0	0	0	0	0.000186672	0	0	0	0	0.000499229	0	0	0	0	0	0	0	0	0	0	0	0	0	0	0	0	0	0	0	0	0	0	0	0	0	0	0	0	0	0	0	0	0	0	0	0
Symmetrosporaceae	0	0.000573551	0	0.000254697	0	3.28639e-05	0	0	0	0	0	0	0	0	0	0	0	5.90168e-05	0	0	6.59131e-05	0	0	0	0	0	0	0	0	0.00491001	0	4.40238e-05	0	0	0	0	0	0	0	0	0	0	0	0.000355738	7.42335e-05	0.000263264	0	0.000793861	0
Erythrobasidiaceae	0	0	0	0	0	0	0	0.000207413	0	0.000221624	0	0.000324484	0	0.000236269	7.52899e-05	0	0	0.00043279	0	0.000144088	0.000461391	4.54394e-05	0.000169428	0	0.00306632	0.000271859	0	0	0	0.00101586	0.000821097	0	0	0	0.000184764	0	0	0	0	0	0	0	0	0.000138343	0	0.000340694	0	0.00291082	0
Erythrobasidiales_fam_Incertae_sedis	0	0	0	0	0	0	0	0	0	0	0	0	0	0	0	0	0	0	0	0	0	0	0	0	0	0	0	0	0	0	0	0	0	0	0	0	0	0	0	0	0	0	0	0	0	0	0	0	0
Naohideaceae	0	0	0	0	0	0	0	0	0	0	0	0	0.000130234	0	0	0	0	0	0	0	0	0	0	0	0	0	0	0	0	0	0	0	0	0	0	0	0	0	0	0	0	0	0	0	0	0	0	0	0
Dacrymycetaceae	0	0	0	0	0	0	0	0	5.56834e-05	0	0	0	0	0	0	0	0	0	0	0	0	0	0	0	0	0	0	0.000781573	0	0	0	0	0	0	0	0	0	0	0	0	0	0	0	0	0	0	0	0	0
Unilacrymaceae	0	0	0	0	0	0	0	0	0	0	7.64409e-05	0	0	0	0	0	0	0	0	0	0	0	0	0	0	0	0	0	0	0	0	0	0	0	0	0	0	0	0	0	0	0	0	0	0	0	0	0	0
Brachybasidiaceae	0	0	0	0	0	0	0	0	0	0	0	0	0	0	0	0	0	0	0	0	0	0	0	0	0	0	0	0	0	0	0	0	0	0	0	0	0	0	0	0	0	0	0	0	0	0	0	0	0
Exobasidiaceae	7.30514e-05	8.19359e-05	0	0	0	0	0	0	0	0	0	0	0	0	0	0	0	0.000196723	0	0	0	0	0	0	0	0	0	0	0	0	0	0	0	0	0	0	0.000544948	0	0	0	0	0	0	0	0	0	0	0	0
Geminibasidiaceae	0	0	0	0	0	0	0	0	0	0	0	0	0	0	0	0	0	0	0	0	0	0	0	0	0	0	0	0	0	0	0	0	0	0	0	0	0	0	0	0	0	0.000188466	0	0	0	0	0	0	0
Malasseziaceae	0	0	0	0	0	0	0	0	0	0.000316606	0	0.000263644	0	0.000254444	0	0	0	7.8689e-05	0	0	8.23913e-05	0	8.47142e-05	0.000978565	0	0	0.000203307	0	0	0	0	0	0	6.48666e-05	0.000221717	0.000118854	0	0	0	0	0	0.00188466	0	0	0.000148467	0.000216806	0.000603682	0	0
Heterogastridiaceae	0	0	0	0	0	0	0	0	0	0	0	0	0	0	0	0	0	0	0	0	0	0	0	0	0	0	0	0	0	0	0	0.000132071	0	0	0	0	0	0	0	0	0	0	0	0	0.00103927	0	0	0	0
Kriegeriaceae	0	0	0.00023042	0	0	0	0	0	0	0	0	0	0	0.00261713	0	0	0	0	6.02029e-05	0	0	0	0	0	0	0	0	0.0001839	0	0	0	0	0	0	0	0	0	0	0	0	0	0	0	5.92897e-05	0.000241259	0	0.00135829	0	0
Leucosporidiaceae	0	0	0	0	0	0.000328639	0	0.000145189	7.42446e-05	0	0	0	0	0.000109047	0	0	0	9.83613e-05	0	0	0	0	0	0	0	0	0.000711575	0	0	0.000101586	0.00117691	0	0	0.0004865	0.00275299	0.000792362	0	0.000150321	0.00024817	0.00280732	0.00605137	0	0.000957837	5.92897e-05	0.000630985	0	0	0	0
Microbotryaceae	0	0	0.000391714	0	0	0	0	0	0	0	0	0	0	0	0	0	0.000666844	0	0	0	0.000280131	0	0	0	0	0	0	0	0	0	0	0	0	0	0	0	0	0	0	0	0	0	0	0	0	0	0	0	0
Chrysozymaceae	0	0.000518927	0.00502316	0	0	6.57279e-05	0	0	7.42446e-05	0.00142473	0	0	0	0.00079968	0	0	0	0	0	0	0	0	0.000321914	9.31966e-05	0	0	0	0	0.00026468	0	0	0	0	0	0	0	0.000125757	0	0.000726783	9.90818e-05	0	0	0	0	0.000241259	4.64583e-05	0.000603682	0	0.000586098
Microbotryomycetes_fam_Incertae_sedis	0.00410549	0.000846671	0.0512454	0.000626947	0.000757473	0.000262911	0	0.00132744	0.000241295	0	0.000305764	0.00137906	0	0	0	0	0	0	0	0	0	0	0	0	0	0	0.00189753	0	0	0	0	0	0	0	0	0.000752744	0	0.000429489	0	0	0	0	0	0	0	0	0	0.000529241	0
Sporidiobolaceae	0.00698371	0.000464303	0.0225812	0.000274289	0.000194224	0	0	0.000414826	0	0.00139307	0	0	0	0	0	0	0.00106695	0.002341	0	0	0	9.08788e-05	0.00077937	3.10655e-05	0	0	0.000847113	0.000275849	0.000680606	0.000982002	0	0.00192237	0.00119015	0	0.00051734	0.000633889	0	0.000236219	0	0.000132109	0.000119121	0.000397872	0.000124164	0.000197632	0.000445401	0.000201319	0.00226381	0.00529241	0.000820537
Mixiaceae	0	0	0	0	0	0	0	0	0	0	0	0	0	0	0	0	0	0	0	0	0	0	0	0	0	0	0	0	0	0	0	0	0	0	0	0	0	0	0.000230443	0	0	0	0	0	0	0	0	0	0
Pucciniaceae	0	0	0	0	0	0	0	0	0	0	0	0	0	0	0	0	0	0	0	0.00011527	0	0	0	0	0	0	0	0	0	0	0	0	0	0	0	0	0	0	0	0	0	0	0	0	0	0	0	0	0
Septobasidiaceae	0	0	0	0	0	0	0	0.000124448	0	0	0	0	0	0	0	0.000662317	0	0	0	0	0	0.00025749	0	0	6.62987e-05	0	0	0	0	0	0	0	0	0	0	0	0	0	0	0	0	0	0	0	0	0	0	0	0
Cystofilobasidiaceae	0	0.00322281	0.00387106	0	0	0	6.22471e-05	0	0.000148489	0	0	0.000344765	0	7.26982e-05	0	0.000496738	0.0145372	0	0	0	0.00126883	0.00231741	0.000304971	0	0	0.000569609	0.000169423	0.000827548	0	0.0276992	0.00815623	0.0036393	0.0774006	0.00329198	0.176191	0.00269403	0.0339125	0	0.00352756	0.0021798	0.00123886	0.00446036	0.000496656	0.00102769	0.00057531	0.000139375	0.000301841	0.0100556	0
Cystofilobasidiales_fam_Incertae_sedis	0	0	0	0	0	0	0	0	0	0	0	0	0	0	0	0.000331159	0	0.000531151	0	0	0	0	0	0	0	0	0	0	0	0.00228569	0	0	0	0	0.00533969	0	0.000544948	0	0	0	0	0.000251288	0	0	0	0	0	0	0
Mrakiaceae	0.00236686	0.000792047	0.00665914	0	0.000446715	0	9.33707e-05	0.00350528	0.00116935	0.0055406	0.000280283	0.00304204	0.000672874	0.000527062	0	0	0.000666844	0.00133771	7.52536e-05	0	0	0.000742177	0	0.0036968	0.00258565	0.000854413	0.00135538	0.00753988	0	0.00150687	0.00444761	0.0540905	0.00512578	0.00278926	0.0207306	0.000950834	0.000419191	8.58977e-05	0.00147129	0.0243081	0.0770715	0.00110985	0.000354755	0.00223325	0.00408284	0.00644222	0	0.00291082	0.00269605
Filobasidiaceae	0.00482139	0.00213033	0.00133644	0	0.000757473	0.000443663	0	0.000580756	3.71223e-05	0.00177299	0	0.000202803	0	0	0	0	0	0	0	0	0	0.000106025	8.47142e-05	0.00083877	0.00116023	7.76739e-05	6.7769e-05	0.000321824	0	0.000660312	0.000150534	0.000205444	0.00100081	0.00043785	0.00245737	0.000792362	0.000146717	4.29489e-05	0	6.60546e-05	0.00190594	0.000293169	0	0	0	0	0	0.000529241	0
Piskurozymaceae	0.0063993	5.46239e-05	0.00080647	0	0.000233069	0.000739438	0	0	0	0	0	0.000162242	0.000412407	0	0	0	0	0	0.000255862	2.88176e-05	0.00542135	0	5.08285e-05	0.000434918	0.00200554	0.000233022	0.00037273	0.000505724	0	0.00150687	0.000369494	0	5.40979e-05	0	0	0	0	0	0.0025526	0.00251007	0	0.000753864	0	0	0	0	0	0.00211696	0.000468878
Holtermanniales_fam_Incertae_sedis	5.84411e-05	8.19359e-05	0	0	0	0.000115024	0	0	3.71223e-05	0	0	0	0	0	0	0	0	0	0	0	0	0.000378662	0.00128766	0.000372787	0	0.000336587	0	0	0	0.00680629	0.020459	0	0	0	0.00495168	0	0.0259269	0	0	0	0.00216801	0	0	0	0	0.00027875	0	0	0
Bulleraceae	0.000306816	0	0.00665914	0	0.000174801	0.000805166	3.11236e-05	0.000290378	0	0.00294444	0	0.00190635	0.0027132	0.00176293	0	0	0.000133369	0.000137706	0	0	0	0.000484687	5.08285e-05	0	0	0.000323641	0.000440499	0.000965473	0	8.46554e-05	0.00101269	0.000337516	0	0.000664883	0.000443434	0	0	0	0.000496339	0	0.000262067	4.18813e-05	0	0	0	0	0.000452762	0	0.00175829
Bulleribasidiaceae	0.00774344	0.00150216	0.0103689	0.00523109	0.000116534	0.000115024	7.78089e-05	0.000829652	5.56834e-05	0.00281779	0	0.0108094	0.000520935	0.000290793	0.000105406	0	0.001267	0	0	0.000691623	0.0016643	0.013859	0.0135712	0.000683442	0.00581771	0.00100976	0.00101654	0.000229874	0.00139902	0.0160507	0.011509	0.256527	0.368596	0.251893	0.116716	0.000673507	0.00379367	8.58977e-05	0.00125858	0.00241099	0.00192977	0.00171713	3.54755e-05	0.0291112	0.01416	0.0125592	0.00256565	0.0108494	0.00257883
Cuniculitremaceae	2.92205e-05	0	0	0	0	0	0	0	0	0.000253285	0.000127402	0	0.000651169	0.000836029	0	0	0.000400107	0	3.01014e-05	0	0	0	0	0	0	0	0	0	0	0	0	0	0	0	0.00251279	0	0	0	0	0	0	0	0	0	0	0	0	0	0
Phaeotremellaceae	0.000511359	8.19359e-05	0.000483882	0	7.76895e-05	0.000230047	0	0	0.000185611	0	0.000101921	0	0	0	0	0	0	0	0	0	0	0.00398352	0.000169428	0	0	0.000116511	0.000338845	0.000965473	0	0	2.73699e-05	0	0.000486881	0	0	0	0	0	8.86321e-05	0	0	0	0.000124164	0	0	0	0	0.000793861	0
Rhynchogastremataceae	0.00238147	0.00111979	0	0	0	0	3.11236e-05	6.22239e-05	0	0.00142473	0	0.000405605	0	0	0	0	0	0.000216395	0	0.00011527	0.000362522	0.000621005	0.000796313	0.000341721	4.9724e-05	9.06196e-05	0.000711575	0	0.00026468	0.000694174	0	0.000249468	0.00156884	0.00295143	0.000332576	0.000435799	0.000230555	0.000171795	0.000106358	0.00122201	0	0.00157055	0	0.000395265	0.000241259	0.000294236	0.000452762	0	0.000351659
Sirobasidiaceae	0.000321426	0	0.00023042	0	0.00073805	0.000115024	0	0.000539274	9.28057e-05	0.00151971	0	0	0.000260468	0	7.52899e-05	0.000761665	0.00200053	0.0021246	0	0	0.000346044	0	0	0	0	0	0	0	0	0	0	0	0	0	0	0.000158472	0	0	8.86321e-05	0	0	0.000230347	0	0.000217396	0	0.000511042	0	0.00105848	0
Tremellaceae	0.000964278	0.00122904	0.00338717	0.00282126	0.000951697	0	0.000124494	0.00331861	0.000705323	0.00113978	0.000713449	0.00196719	0.00208374	0.00218095	0.00153591	0.0142729	0.000133369	0.000413117	6.02029e-05	0.000619579	0.00201035	0.173427	0.0212463	0.000978565	0.000182321	0.000310696	0.000271076	0.0001839	0	3.38621e-05	2.73699e-05	0.000675031	0.00866919	0.0142544	0.0503668	0.000316945	0	0	0.00024817	0.000396327	0	0	0	0.000849819	0.000445401	0.000991111	0	0.00211696	0.000234439
Tremellales_fam_Incertae_sedis	0	0	0	0.000137145	0	0	0	0	0	0	0	0	0	0	0	0	0	5.90168e-05	0	0	0	0	0	0	0	0	0	0	0	0	0	0	0	0	0	0	0	0	0	0	0	0	0	0	0	0	0	0	0
Trimorphomycetaceae	0	5.46239e-05	0	0	0	0.00131456	0	0	0	0.00202628	0.000280283	0.000101401	0	9.08727e-05	0	0	0	0	0	5.76352e-05	0.00797548	0.00195389	0.00188065	0	0.000232045	0	0.000237192	0	0.000340303	0.00511318	0	0	9.46714e-05	0	0.0012564	0	0	4.29489e-05	0	0.00353392	0	0.00758052	0.000195115	0	0.000482518	0.00201319	0.000452762	0	0.000937756
Tetragoniomycetaceae	0	0	0	0	0	0	0	0	0	0	0	0	0	0	0	0	0	0	0	0	0	0	0	0	0	0	0	0	0	0	0	0	0	0	0	0	0	0	0	0	0	0	0	0	0	0	0	0	0
Trichosporonaceae	0.000438308	0.000409679	0.00133644	0.000587763	0.000155379	0	0.000140056	0.000145189	0	0.00234288	0.000586047	0.0137297	0.00204033	0.00438007	9.03478e-05	0.000662317	0	0.00017705	0	0.0026224	0.00578387	0.00124201	0.0107248	0.00406959	0.000646412	0.000660228	0.000169423	0	0	0.0039788	0.000889521	0.00488664	0.0112118	0.178237	0.00149659	0.000633889	4.19191e-05	0.00380097	0.000744509	0.00667151	0.000690904	0.00337145	0.00170282	0.010771	0.00625418	0.000944653	0	0.0889124	0
Ustilaginaceae	0.000204544	0.000191184	0	0	0	0	0	0	0	0	0	0.000425886	0	0	0	0	0	5.90168e-05	0	0	0	0	0	0	0	0	0	0	0	0.0012529	0	0	0	3.24333e-05	0	0	0	0	0	0	0	0.00157055	0	0	0.00011135	0	0	0	0
Wallemiaceae	0.00226459	0.000573551	9.2168e-05	3.91842e-05	0	0	0	0.000145189	0	0.000379927	0	0.000101401	0	0	0	0	0	0	0	0	0	0	8.47142e-05	0.00110283	0.000149172	0	0.000576037	0	0.000113434	0	0	0	5.40979e-05	4.865e-05	0	0	0	0	0.000124085	9.90818e-05	0.000476485	0.00651254	0.000177377	0	0	0	0	0.00158772	0
Chytridiaceae	0	0	0	0	0	0	0	0	0	0	0	0	0	0	0	0	0	0	0	0	0	0	0	0	0	0	0	0	0	0	0	0	0	0	0	0	0	0	0	0	0	0	0	0	0	0	0	0	0
Lobulomycetaceae	0	0	0	0	0	0	0	0	0	0	0	0	0	0	0	0	0	0	0	0	0	0	0	0	0	0	0	0	0	0	0	0	0	0	0	0	0	0	0	0	0	0	0	0	0	0	0.00135829	0	0
Rhizophlyctidaceae	0	0	0	0	0	0	0	0	0	0	0	0	0	0	0	0	0	0	0	0	0	0	0	0	0	0	0	0	0	0	0	0	0	0	0	0	0	0	0	0	0	0	0	0	0	0	0	0	0
Angulomycetaceae	0	0	0	0	0	0	0	0	0	0	0	0	0	0	0	0	0	0	0	0	0	0	0	0	0	0	0	0	0	0	0	0	0	0	0	0	0	0	0	0	0	0	0	0	0	0	0	0	0
Halomycetaceae	0	0	0	0	0	0	0	0	0	0	0	0	0	0	0	0	0	0	0	0	0	0	0	0	0	0	0	0	0	0	5.47398e-05	0	0	0	0	0	0	0	0	0	0	0	0	0	0	0	0	0	0
Rhizophydiaceae	0	0	0	0	0.00122361	0	0	0	0	0	0	0	0	0	0	0	0	0	0	0	0	0	0	0	0	0	0	0	0	0	0	0	0	0	0	0	0	0	0	0	0	0	0	0	0	0	0	0	0
Terramycetaceae	0	0	0	0	0	0	0	0	0	0	0	0	0	0	0	0	0	0	0	0	0	0	0	0	0	0	0	0	0	0	0	0	0	0	0	0	0	0	0	0	0	0	0	0.000177869	0.0012063	0	0	0	0
Powellomycetaceae	0	0	0	0	0	0	0	0	0	0	0	0	6.51169e-05	0	0	0	0	0	0	0	0	0	0	0	0	0	0	0	0	0	0	0	0	0	0	0	0	0	0	0	0	0	0	0	0	0	0	0	0
Spizellomycetaceae	0	0	0	0	0	0	0	0	0	0	0	0	4.34113e-05	0	0	0	0	0	0	0	0	0	0	0	0	0	0	0	0	0	0	0	0	0	0	0	0	0	0	0	0	0.00031411	0	0	0	0	0	0	0
Ambisporaceae	0	0	0	0	0	0	0	0	0	0	0	0	0	0	0	0	0	0	0	0	0	0	0	0	0	0	0.000169423	0	0	0	0	0	0	0	0	0	0	0	0	0	0	0	0	0	0	0	0	0	0
Gigasporaceae	0	0	0	0	0	0	0	0	0	0	0	0	0	0	0	0	0	0	0	0	0	0	0	0	0	0	0	0	0	0	0	0	0	0	0	0	0	0	0	0	0	0.000125644	3.54755e-05	0	0	0	0	0	0
Claroideoglomeraceae	0	0	0	0	0	0	0	0	0	0	0	0	0	0	0	0	0	0	0	0	0	0	0	0	0	0	0	0	0	0	0	0	0	0	0	0	0	0	0	0	0.000190594	0	0	0	3.71168e-05	0	0	0	0
Glomeraceae	0	0.00101054	0	0	0.000213646	0	0	0	0	0	0	0	0	0	0	0	0	0	0	0	0	0	0	0	0	0	0	0	0	0	0	0	0	0	0	0	0	0	0	0	0.000119121	0.00280605	0	7.90529e-05	0.00068666	3.09722e-05	0	0	0
Paraglomeraceae	0	0	0	0	0	0	0	0	0	0	0	0	0	0	0	0	0	0	0	0	0	0	0	0	0	0	0	0	0	0	0	0	0	0	0	0	0	0	0	0	0	0	0	0.000197632	0	0	0	0	0
Sanchytriaceae	0	0	0	0	0	0	0	0	0	0	0	0	0	0	0	0	0	0	0	0	0	0	0	0	0	0	0	0.000229874	0	0	0	0	0	0	0	0	0	0	0	0	0	0	0	0	0	0	0	0	0
Mortierellaceae	0.0049821	0.0164418	0	5.87763e-05	0	0.0174014	7.78089e-05	0.000186672	0	0	0.000280283	0.00314344	0.00145428	0.000127222	0	0	0	0.00043279	0	0.00282413	0.00474574	0.00308988	0.0511674	0.00201926	0.00074586	0.00141108	0.000304961	0.000689623	0	0.00123597	0.00187484	0.000102722	0.000419259	0.00199465	0.00367681	0.0054673	0.0220075	0.00367213	0	0.00485501	0.000309716	0.00169619	0	0.00118579	0.00475095	0.00227646	0.000301841	0	0
Lichtheimiaceae	0	0	0	0	0	0	0	0	0	0	0	0	0	0	0	0	0	0	0	0	0	0	0	0	0	0	0	0	0	0	0	0	0	0	0	0	0	0	0	0	0	0	0	0	0	0	0	0	0
Mucoraceae	0	0	0	0	0	0	0	0	0	0	0	0	0	0	0	0	0	0	0	0	0	0	5.08285e-05	0.000745573	0.000331494	0	0	0	0	0	2.73699e-05	0	0	0	0	0	0	0	0	0.00151925	0.00016677	0	0	0	5.56752e-05	0	0	0	0
Pilobolaceae	0	0	0	0	0	0	0	0	0	0	0	0	0	0	0	0	0	0	0	0	0	0	0	0	0	0	0	0	0	0	0	0.00019077	0	0	0	0	0	0	0	0	0	0	0	0	0	0	0	0	0
Rhizopodaceae	0	0	0	0	0	0	0	8.29652e-05	0	0	0.000101921	0	0	0	0	0	0	0	0	0	0	9.08788e-05	0	0	0	0	0	0	0	6.77243e-05	0.000478973	0	0	0	0	0	0	0	0	0	0	0	0	0	0	0	0	0	0
Umbelopsidaceae	0.000102272	0	0	0	0	0	0	0	0	0	0	0	0	0	4.51739e-05	0	0	0	0	0	3.29565e-05	0	0	0	0	0	0	0	0	0	0	0	0	0	0	0	0	0	0	0	0	0	0	0	0	0	0	0	0
Olpidiaceae	0	0	0	0	0	0	0	0	0	0	0	0	0	0	0	0	0	0	0	0	0	0	0	0	0	0	0	0	0	0	0	0	0	0	0	0	0	0	0	0	0	0	0	0	0	0	0	0	0
Piptocephalidaceae	0	0	0	0	0	0	0	0	0	0	0	0	0	0	0	0	0	0	0	0	0	0	0	0	0	0	0	0	0	0.000118518	0	0	0	0	0	0	0	0	0	0	0	0	0	0	0	0	0	0	0
unclassified	0.557499	0.178019	0.212217	0.300621	0.385787	0.306571	0.174572	0.458756	0.19285	0.256767	0.655557	0.178203	0.537887	0.402094	0.714651	0.17005	0.220659	0.216788	0.437208	0.128743	0.0992651	0.239647	0.32681	0.201134	0.312151	0.0372058	0.166983	0.160912	0.0716149	0.584444	0.124355	0.214381	0.242913	0.234331	0.360494	0.34127	0.0540965	0.278631	0.797848	0.206949	0.0724496	0.178352	0.0244958	0.0833811	0.146277	0.0388392	0.039843	0.185234	0.199039
[truncated: 13 more columns]

## Sheet: relative_genus
4. Supplementary Table S2. Relative abundance at genus level.
sample ID	Rb01	Rb02	Rb03	Rb04	Rb05	Rb06	Rb07	Rb08	Rb09	Rb10	Rb11	Rb12	Rb13	Rb14	Rb15	Rb16	Rb17	Rb18	Rb19	Rb20	Rb21	Rb22	Rb23	Rb24	Rb25	Rb26	Rb27	Rb28	Rb29	Rr01	Rr02	Rr03	Rr04	Rr05	Rr06	Rr07	Rr08	Rr09	Rr10	Rr11	Rr12	Rr13	Rr14	Rr15	Rr16	Rr17	Rr18	Rr19	Rr20
sample name	RbXZM01	RbXZM02	RbXZM03	RbXZM04	RbXZM05	RbXZM06	RbXZM07	RbXZM08	RbXZM09	RbYNL01	RbYNL02	RbYNL03	RbYNL04	RbYNL05	RbYNL06	RbYNL07	RbYNL08	RbYNL09	RbYNL10	RbYNT01	RbYNT02	RbYNT03	RbYNT04	RbYNT05	RbYNT06	RbYNT07	RbYNT08	RbYNT09	RbYNT10	RrMY01	RrMY02	RrMY03	RrMY04	RrMY05	RrMY06	RrMY07	RrMY08	RrMY09	RrSNJ01	RrSNJ02	RrSNJ03	RrSNJ04	RrSNJ05	RrSNJ06	RrSNJ07	RrSNJ08	RrSNJ09	RrSNJ10	RrSNJ11
Paraphelidium	0	0	0	0	0	0	0	0	0	0	0	0	0	0	0	0	0	0	0	0	0	0	0.00077937	0	0	0	0	0	0	0	0	0	0	0	0	0	0	0	0	0	0	0	0	0	0	3.1e-05	0	0	0
Archaeorhizomyces	0	0.000764735	0	7.84e-05	0	0	0	0.000124448	7.42e-05	0	5.1e-05	0.000263644	0	7.27e-05	0	0	0	0	0	0	0.00316383	0	0	0	0	0	0	0.000413774	0	0	0	0.000117397	0	0	0	0	0	0	0	0	0	0.000146585	0	0.000494081	0.0013362	0.000650417	0	0	0
Arthonia	0	0	0	0	0	0	0	0	0	0	0	0	0	0	0	0	0	0	0	0	0	0	0	0	0	0	0	0	0	0	0	0	0	0	0	0	0	0	0	0	0	6.28e-05	0	0	0	0	0	0	0
Phaeococcomyces	0.0014172	0.000873983	0.00361759	0.000293881	0.00102939	0.000936622	0.000202303	0.00425196	0.000519712	0	0	0	0	0	0	0	0	0	0	0	0	0	0	0	0	0	0	0	0	0	0	0	0	0	0	0	0	0	0	0	0	0	0	0	0.000278376	0	0	0	0
Abrothallus	0	0	6.91e-05	0.000333066	0	0.000147888	0	0.000186672	0.000612518	0	0	0.0306435	0	0	0	0	0.000200053	0.000590168	0	0	0	0	0.00077937	0	0	0.000375424	0	0	0.000113434	0	0	0	0	0.000356766	0	0	0	0	0	0	0	0	0	0	0	0	0	0	0
Lichenoconium	0	0.00633637	0.00205074	0.00186125	0.0016509	0.000607983	0.00406163	0.00327712	0.0119534	0.00218458	0	0.0153927	0.00102016	0	0	0.000728549	0.00186717	0.00442626	0	0.000662805	0.00347691	0.0101633	0.000830199	0.000698975	0	0	0.00237192	0	0.000680606	0	6.84e-05	0	0	0	0	0	8.38e-05	0	0	0	0	0	0.000585345	0	0	0	0	0	0.00187551
Leptodiscella	0	0	0	0	0	0	0	0	0	0	0	0	0.000108528	0	0	0	0	0	0	0	0	0	0	0	0	0	0	0	0	0.000101586	0	0	0	0	0	0	0	0	0	0	0	0	0	0	0	0	0	0	0
Morenoina	0.00470451	0	0	0	0	0	0	6.22e-05	0	0	0	0	0	0	6.02e-05	0	0	0	0	0	0	0	0	0	0	0	0	0	0	0	0	0	0	0	0	0	0	0	0	0	0	0	0	0	0	0	0	0	0
Aplosporella	0.000306816	0	0	0.000176329	0	0	0	0	0	0	0	0	0	0	0	0	0	0	0	0	0	0	0	0	0	0	0	0	0.000113434	0	0	0	0	0	0	0	0	0	0	0	0	0.000209407	0	0.000316212	0	0	0	0	0
Botryosphaeria	0	0	0	0	0	0	0	0	0	0	0	0	0	0	0.000316217	0	0	0	0	0	0	0	0	0	0	0	0	0	0	0	0	0	0	0	0	0	0	0	0	0.000396327	0	0	0	0	0	0	0	0	0
Diplodia	0	0	0	0	0	0	0	0	0	0	0	0	0	0	0	0	0	0	0	0	0	0	0	0	0	0	0	0	0	0	0	0	0	0	0	0	0	0	0	0	0	0	0	0	0	0	0	0	0
Dothiorella	0	0	0	0	0	0	0.00426393	0.00325638	0.00176331	0.00557226	0	0.00387353	0.00102016	0.00132674	0	0	0.00233396	0.00708201	0	0	0	0	0	0	0	0	0	0	0	0	0	0	0	0	0	7.92e-05	0	0	0	0	0	0	0	0	0	0	0	0	0
Lasiodiplodia	0	0	0	0	0	0	0	0	0	0	0	0	0	0	0	0	0	0	0	0	0	0	0	0	0	0	0	0	0	0	0	0	0	0	0	0	0	0	0	0	0	0	0	0	0	0	0	0	0
Microdiplodia	0	0	0	0	0	0	0	0	0	0	0	0	0	0	0	0	0	0	0	0	0	0	0	0	0	0	0	0	0	0	0	0	0	0	0	0	0	0	0	0	0	0	0	0	0	0	0	0	0
Neodeightonia	0	0	0	0.000254697	0.000563249	0	0.0010582	0	0	0	0	0	0	0	0	0	0	0	0	0	0	0	0	0	0	0	0	0	0	0	0	0	0	0	0	0	0	0	0	0	0	0	0	0.000237159	0	0	0	0	0
Phaeobotryon	0	0	0.000875596	0	0	0	0	0	0.000111367	0	0	0	0	0	0	0	0	0	0	0	0	0	0	0	0	0	0	0	0	0	0	0	5.41e-05	0	0	0	0	0	0	0	0	0	0	0	0	0	0	0	0
Spencermartinsia	0	0	0.00092168	0	0	0	0	0	0	0	0	0	0	0	0	0	0	0	0	0	0	0	0	0	0	0	0	0	0	0	0	0	0	0	0	0	0	0	0	0	0	0	0	0	0	0	0	0	0
Sphaeropsis	0	0	0	0	0	0	0	0	0	0	0	0	0	0	0	0	0	0	0	0	0	0	0	0	0	0	0	0	0	0	0	0	0	0	0	0	0	0	0	0	0	0	0	0	0	0	0	0	0
Saccharata	0	0	0	0	0	0	0	0	0	0.000284945	0	0	0	0	0	0	0	0	0	0.000821302	0	0	0	0	0	0	0	0	0	0	0	0	0	0	0	0	0	0	0	0	0	0	0	0	0	0	0	0	0
Capnodium	0	0	0	0	0	0	0	0	0	0	0.000178362	0.000162242	0	0	0	0	0	0	0	0	0	0	0	0	0	0	0	0	0	0	0	0	0	0	0	0	0	0	0	0	0	0	0	0	0	0	0	0	0
Arthrocatena	0.000496749	0	0.000829512	0.000646539	0.00081574	0	0.000466853	0.000580756	0.000148489	0	0	0	0	0	0	0	0	0.000216395	0	0	0	0	0	0	0	6.47e-05	0	0	0	0	0	0	0	4.86e-05	0	0	0	0	0.000319075	0	0	0.000523516	7.1e-05	0	0.000167025	0.000356181	0.00105644	0	0
Eriosporella	0	0	0	0	0	0	0	0	0	0	0	0	8.68e-05	0	0.000767957	0	0	0	0	0	0	0	0	0	0	0	0	0	0	0	0	0	0	0	0	0	0	0	0	0	0	0	0	0	0	0	0	0	0
Hispidoconidioma	0	0	0	0	0.000699206	0	0	0	0	0	0	0	0	0	0	0	0	0	0	0	0	0	0	0	0	0	0	0	0	0	0	0	0	0	0	0	0	0	0	0	0	0	0	0	0	0	0	0	0
Microcyclospora	0	0	0	0	0	0	0	0	5.57e-05	0	0	0	0	0	0	0	0	0	0	0	0	0	0	0	0.000629838	0	0	0	0.000151246	0	0	0	0	0	0	0	0	0	0	0	0	0	0	0	5.57e-05	0	0	0	0
Phaeotheca	0	0	9.22e-05	0	0	0	0	0	0	0	0	0	0	0	0	0	0	0	0	0.000216132	0	0.000560419	0	0	0	0	0	0	0	0	0	0	0	0	9.24e-05	0	0	0	0	0	0.00133416	0	0	0	0	0	0	0	0
Cladosporium	0.0683761	0.0817993	0.0221203	0.00576007	0.00654534	0.00593194	0.0452692	0.00947877	0.0700126	0.0697166	0.0388575	0.106512	0.0688285	0.106048	0.00356874	0.00695433	0.0605495	0.323609	0.00144487	0.0401573	0.00540487	0.00436218	0.0265664	0.00231438	0.0457793	0.00598089	0.00992816	0.0843639	0.00915038	0.148469	0.032926	0.0801966	0.0932378	0.0253142	0.0160375	0.0296739	0.00838381	0.000816029	0.015936	0.00977608	0.0032401	0.00104703	0.000425706	0.00298425	0.00649543	0.00531173	0.0128283	0.0124372	0.00140664
Rachicladosporium	0.00379867	0	0	0.00101879	0	3.29e-05	0.000140056	0.000891876	0.000222734	0.000949818	0.00081537	0.000790931	0.000151939	0.0151212	0	0	0	0.000157378	3.01e-05	0.00423619	8.24e-05	0.000121172	0.00770899	9.32e-05	0.00326521	0.00365067	0	0	0	0	0	0	0	0.000129733	0	0.000237708	0	0	0	9.91e-05	0	0	0	0	0	6.19e-05	0	0	0
Toxicocladosporium	0	0	0	0	0	0	0	0	0	0	0	0	0	0	0	0	0	0	0	0	0	0	0	0	0	0	0	0	0	0	4.11e-05	0	0	0	0	0	0	0	0.000177264	0	0	0.000293169	0.00227043	0	0	0	0	0.000793861	0.00632986
Ramichloridium	0	0	0	0	0	0	0	0	0	0	0	0	0	0	0	0	0	0.000196723	0	0	0	0	0	0	0	0	0.000101654	0	0.000151246	0	0	0	0	0	0	0.000158472	0	0	0	0	0	0	0	0	0	0	0	0	0
Uwebraunia	0	0	0	0	0	0	0	0	0	0	0	0	0	0	0	0	0	0	0	0	0	0	0	0	0	0	0	0	0	0	0	0	0	0	0	0	8.38e-05	0	0	0	0	0.00131926	0	0	0	0	0	0	0
Extremus	0	0	0	0	0	0	0	0	0	0	0	0	0	0	0	0	0	0	0	0	0	0	0	0	0	0	0	0.000229874	0	0	0	0	0	0	0	0	0	0	0	0	0	0	0	0	0	0	0	0	0
Petrophila	0.00054058	0.00163872	0.00900942	0.00266453	0.00761357	0.00106808	0.00202303	0.00622239	0.00389784	0.000601551	0.000356724	0.000486727	0	0	0	0	0	0	0	0	0	0	0	0	0	0	0	0.000229874	0	0.000135449	0	0	0	0	0	0	0	0	0	0.0003633	0	0	0.000212853	0	0.000816569	0	0	0	0.00152385
Acrodontium	0	0	0	0	0	0	0.000124494	0	0.000389784	0	0	0	0	0	0	0	0	0.000216395	0	0	4.94e-05	0.000681591	0	0	0.000182321	0	0.000779344	0.000275849	0.0133853	0	0	0	0	0	0	0	0	0	0	0	0	0.000188466	0	0	0	0	0	0	0
Cercospora	0	0	0	0	0.00116534	0.000821598	0	0	0.000352662	0	5.1e-05	0.00139934	0	0.000908727	0	0	0	0	0	0.000389038	0.000197739	0.000499833	0.0425435	0.0109817	0.0013757	0.00284804	0.000237192	0.00193095	0	0.000897347	9.58e-05	0.000498936	0.000405734	0.00167031	0	0	0.00046111	6.44e-05	0.00686012	0.000231191	0.000119121	0.000502576	0.000301541	0.000751003	0.0324029	0.000170347	0	0	0
Clypeosphaerella	0	0	0	0	0	0	0	0	0	0	0	0	0	0	0	0	0	0	0	0	0	0	0	0	0	0	0	0	0	0	0	0	0	0	0	0	0	0	0	0	0	0	0	0	0	0	0	0	0
Epicoleosporium	0	0	0	0	0	0	0	0	0	0	0	0	0	0	0	0	0	0	0	0	0	0	0	0	0	0	0	0	0	0	0	0	0	0	0	0	0	0	0.000230443	0	0	0	0	0	0	0	0	0	0
Geastrumia	0	0	0	0	0	0	0	0	0	0	0	0	0	0	0	0	0.122499	0	0	0	0	0	0	0	0	0	0	0	0.000151246	0	0	0	0	0	0	0	0	0	0	0	0	0	0	0	0	0	0	0	0
Microcyclosporella	0	0	0	0	0	0	0	0	0.00644072	0	0	0	0	0	0	0	0	0	0	0	0	0	0	0	0	0	0	0	0	0	0	0	0	0	0	0	0	0	0	0	0	0	0	0	0	0	0	0	0
Mycocentrospora	0	0	0	0	0	0	0	0	0	0	0	0.000223083	0	0	0	0	0	0	0	0	0	0	0.00259225	7.77e-05	0	0	0	0	0	0	0	0	0	0.0001946	0	0	0	0	0	0	0	0	0	0	0.000909361	0	0	0	0
Mycodiella	0	0	0	0	0	0	0	0	0	0	0	0	0	0	0	0	0	0	0	0	0	0	0	0	0	0	0	0.000965473	0	0	0	0	0	0	0	0	0	0	0	0	0	0	0	0	0	0	0	0	0
Mycosphaerella	0.0101249	0	0.00271896	0.00146941	0.00411754	0.000361503	0.000887021	0.00317342	0.00135496	0	0.000535086	0	0	0	0	0	0.000200053	0	0	4.32e-05	0	0	0	0	0	0	0	0	0	0	0	0	0	0	0.000572769	0	0	0	0	0	0	0	0	0.000494081	0.000334051	0	0	0	0
Paramycosphaerella	0	0	0	0	0	0	0	0	0	0	0	0	0	0	0	0	0	0	0	0	0	0	0	0	0	0	0	0	0	0	0	0	0	0	0	0	0	0	0	0	0	0	0	0	0	0	0	0	0
Pseudocercospora	0	0	0	0	0	0	0	0	0	0	0	0	0	0.000109047	0	0	0	0	0	0	0	0	0	0	0	0	0	0	0	0	0	0	0	0	0	0	0	0	0	0	0	0.00121456	0	0	0	0	0	0	0
Pseudocercosporella	0	0	0	0	0	0	0	0	0	0	0	0	0	0	0	0	0	0	0	0	0	0	0	0	0	0	0	0	0	0	0	0	0	0	0	0	0	0	0	0	0	0	0.000372492	0	0	0	0	0	0
Ramularia	0.000248375	0	0	0.000391842	0.000116534	0	0	0	0	0.000759854	0.00275187	0.00322456	0.000955048	0.000690633	0.000301159	0	0	5.9e-05	0	0.00154174	0.00299904	0.00202963	0.136491	0.00307549	0.000679562	0.00989048	0.000304961	0.000321824	0.00026468	0.000203173	0	8.8e-05	0	0.00192978	0.00783401	0	0	0	0	0	0.00121504	0	0	0	0.000705219	0.000542014	0	0	0
Readeriella	0	0	0	0	0	0	0	0	0	0	0	0.000932893	0	0	0	0	0	0	0	0	0	0	0.0001186	0	0	0	0	0	0	0	0	0	0	0	0	0	0	0	0	0	0	0	0	0	0	0	0	0	0
Ruptoseptoria	0.00130031	0	0	0	0	0	0	0	0	0	0	0	0	0	0	0	0	0	0	0	0	0	0	0	0	0	0	0	0	0	0	0	0	0	0	0	0	0	0	0	0	0	0	0	0	0	0	0	0
Septoria	0	0	0	0	0	0	0	0	0	0	0	0	0	0	0	0	0	0	0	0	0	0	0.000508285	0	0	0	0	0	0	0	0	0	0	0	0.0126379	0.00118854	0	0	0	0	0	0	0	0	0	0	0	0	0
Sonderhenia	0	0	0	0	0	0	0	0	0	0	0	4.06e-05	0	0.00059976	0	0	0	0.000196723	0	0	0	0	0	0	0	0	0	0	0	0	0	0	0	0	0	0	0	0	0	0	0	0	0	0	0	0	0	0	0
Sphaerulina	0.000379867	0	0	0	0	0	0	0	0	0	0	0	0	0	0	0	0	0	0	0	0	0	0.00357494	0.001895	0	0.000310696	0.000135538	0	0	0	0	0	0	0	0	0	0	0	0	0	0	0	0	0	0.00497365	0	0	0	0.0042199
Xenomycosphaerella	0	0	0	0	0	0	0	0	0	0	0	0	0	0	0	0	0	0	0	0	0	0	0	0	0	0	0	0	0	0	0	0	0	0	0	0	0	0	0	0	0	0	0	0	0	0	0	0	0
Xenoramularia	0.000336036	0	0	0	0	0	6.22e-05	0	0	0	0	0	0	0	0	0	0	0	0	4.32e-05	0	0	0.000203314	0	0	0	0	0	0	0	0	0	0	0.000664883	0	0	0	0	0	0	0	0	0	0.000158106	0	0	0	0.00185234	0
Zasmidium	0	0	0	0.000195921	0	0	0	0	0.000111367	0	0	0	0	0	0	0	0	0	0	0	0	0	0	0	0	5.18e-05	0	0	0	0	0	0	0	0	0	0	0	0	0	0	0	0.000523516	0	0.000395265	0	0	0	0	0
Zymoseptoria	0	0	0	0	0	0	0	0	0	0	0	0	0	0	0	0	0	0	0	0	0	0	0	0	0	0	0	0	0	0	0	0	0	0	0	0	0	0	0.000177264	0	0	0	0	0	0.000798011	0.000325208	0	0	0
Neodevriesia	0.00251297	0.0132736	0.0211526	0.00213554	0.00809913	0.0036479	0.000902583	0.00925062	0.0384401	0	0	0.000486727	0	0	0	0	0	0.000157378	0	0	0	0	0	0	0	0	0	0	0	0	0	0	0	0	0.00107163	0	0	0	0	0	0	0	0	0.000158106	0.000204142	0	0	0	0
Apenidiella	0.000993498	0	0	0	0	0	0	0	0	0	0	0	0	0	0	0	0	0	0	0	0	0	0	0	0	0	0	0	0	0	0	0	0	0	0	0	0	0	0	0	0	0	0	0	0	0	0	0	0
Batcheloromyces	0.00150486	5.46e-05	0.00313371	0.00335025	0.00128188	0.000410799	0.000762527	0.000622239	0.0010023	0.00262783	0.00305764	0	0.00136746	0.00259896	0.00957687	0	0	0	0	0	0	0.00046954	0	0	0	0	0	0.00855133	0	0	0	0	0	0	0	0	0	0	0	0	0	0	0	0	0	0	0	0	0
Bryochiton	0	0.000355055	0.000760386	0.00160655	0.000796318	0.000115024	0.000124494	0.000829652	0.000148489	0.000316606	0.000127402	0.00365045	0.00204033	0	0	0.000596086	0	0.000157378	0	0	0	0.00046954	0.000220257	0	0.000198896	0	0	9.19e-05	0.000869664	0	0	0	0	3.24e-05	0	0	0	0	0	0	0	0	0	7.91e-05	0	0	0	0	0
Capnobotryella	0	0	0	0	0	0	0	8.3e-05	0	0.000949818	0.00127402	0.000588128	0	0.000436189	0	0	0.000200053	0.000137706	0	0.000389038	0	0	0	0.000124262	0.000165747	0.000116511	0.000542152	0.000137925	0	0	0	0	0	0	0	0	0	0	0	0	0	0	0	0	0	0.000820764	0	0	0
Capnocheirides	0	0	0.000368672	0.000431026	0.000874007	0.000230047	0.000140056	0.00168005	9.28e-05	0	0	0	0	0	0	0.000231811	0	0	0	0	0	0	0	0	0	0	0	0	0	0	0	0	0	0	0	0	0	0	0	0	0	0	0	0	0	0	0	0	0
Catenulostroma	0	0	0	0	0	0	0	0	0	0	0	0	0	0	0	0	0	0	0	0	0	0	0	0	0	0	0	0	0	0	0	0	0	0	0	0	0	0	0	0	0	6.28e-05	0	0	0	0	0	0	0
Devriesia	0	0	0	0	0	0	7.78e-05	0	0	0	0	0	0	0	0	0	0	0	0	0	0	0	0	0	0	0	0	0	0	0	0	0	0	0	0	0	0	0	0	0	0	0	0	9.88e-05	0	0	0	0	0
Fodinomyces	0	0	0	0	0	0	0	0	0	0	0	0	0	0	0	0	0	0	0	0	0	0	0	0	0	0	0	0	0	0	0	0	0	0	0	0	0	0	0	0	0	0	0	0	0	0	0	0	0
Friedmanniomyces	0.00238147	0	0	0	0.000194224	0	0	0	0	0	0	0	0	0	0	0	0	0	0	0	0	0	0	0	0	0	0	0	0	0	0	0	0	0	0	0	0	0	0	0	0	0	0	0	0	0	0	0	0
Hyweljonesia	0	0	0	0	0	0	0	0	0	0	0	0	0	0	0	0	0	0	0	0	0	0	0	0	0	0	0	0	0	0	0	0	0	0	0	0	0	0	0	0	0	0	0	0	0	0	0	0	0
Lapidomyces	0.002849	0.00150216	0.00670522	0.000724907	0.00250549	0.00075587	0.000140056	0.000684463	0.000798129	0.00680703	0.00789889	0.000446166	0.00408066	0.0482716	0.000361391	0.00115906	0.0199386	0.000590168	0.000240812	0.000417855	0	0	0	0	0	0	0.00101654	0.00809158	0	0	0	0	0	0	0	0	8.38e-05	0	0.000230443	0	0	0.00276417	0.000407968	0.000177869	0.00296934	0.00201319	0	0.00370468	0.000586098
Meristemomyces	8.77e-05	0	0	0	0	0	0	0	0	0	0	0	0	0	0	0	0	0	0	0	0	0	0	0	0	0	0	0	0	0	0	0	0	0	0	0	0	0	0	0	0	0	0	0	0	0	0	0	0
Myrtapenidiella	0	0	0	0	0	0	0	0	0	0.000379927	0	0	0.000217056	0	0	9.93e-05	0	0.0014164	0	0.002291	0	0.000923934	8.47e-05	0.000186393	0	0	0.000101654	0	0.000869664	0	0	0	0	0	0	0	6.29e-05	0	0	0	0	0	0	0	0	3.1e-05	0	0	0
Neocatenulostroma	0	0	0	0	0	0	0	0	0	0	0	0	0	0.000490713	0	0	0.000866898	0	0	0	0	0	0	0	0	0	0	0	0	0	0	0	0	0	0	0	0	0	0	0	0	0	0	0	0	0	0	0	0
Oleoguttula	0	0	0	0	0	0	0	0.000228154	0.000129928	0	0	0	0	0	0	0	0	0	0	0	0	0	0	0.000201926	0	0	0	0	0	0	0	0	0	0	0	0	0	0	0	0	0	0	0	0	0	0	0	0	0
Parateratosphaeria	0	0	0	0	0	0	0	0	0	0	0	0	0	0	0	0	0	9.84e-05	0	0	0	0.000802763	0	0	0	0	0	0	0	0	0	0	0	0	0	0	0	0	0	0	0	0	0	0	0	3.1e-05	0	0	0
Penidiella	0	0	0	0	0.000213646	0	0	0	0	0	0.000687968	0.000202803	0	0	0	0	0	0	0	0	0	0	0	0	0	0	0	0	0	0	0	0	0	0	0	0	0	0	0	0	0	0	0	0	0	0	0	0	0
Penidiellopsis	0.000336036	0	0	0	0	0	0	0	0	0	0	0	0	0	0	0	0	0	0	0	0	0	0	0	0	0	0	0	0	0	0	0	0	0	0	0	0	0	0	0	0	0	0	0	0	0	0	0	0
Phaeothecoidea	0	0	0	0	0	0	0	0	0	0	0	0	0	0	0	0	0	0.000196723	0	0	0.005685	0	0	4.66e-05	6.63e-05	0	0	0	0.000151246	0	0	0	0	0	0	0	0	0	0	0	0	0	0	0	0	9.29e-05	0	0	0
Pseudoteratosphaeria	0	0	0	0	0	0	0	0	0	0	0	0	0	0	0	0	0	0	0	0	0	0	0	0	0	0	0	0	0	0	0	0	0	0	0	0	0	0	0.000159538	6.61e-05	0	0	0.000922362	0	0	0.000340694	0	0	0
Recurvomyces	0	0	0	0	0	0	0	0	0	0	7.64e-05	0	0	0	0	0	0	0	0	0	0	0	0	0	0	0	0	0	0	0	0	0	0	0	0	0	0	0	0	0	0	0	0	0	0	0	0	0	0
Teratosphaeria	0	0.000518927	0	0	0	0.000410799	0	0	0	0.00136141	0	0.000588128	0	0	0	0	0	0.00078689	0	0	0	0	0	0	0	0	0	0	0	0	0	0	0	0	0	0	0	0	0	0	0	0	0	0	0	0	0.000452762	0	0
Xenophacidiella	0	0	0	0	0	0	0	6.22e-05	0	0	0	0	0	0	0	0	0	0	0	0	0	0	0	0	0	0	0	0	0	0	0	0	0	0	0	0	0	0	0	0	0	0	0	0	0	0	0	0	0
Aureobasidium	0	0	0.000967764	0	0	0	0	0	0	6.33e-05	0	0	0	0	0	0	0.000200053	9.84e-05	0	0	0	0	0	0	0.0011768	0	0	0.000321824	0	6.77e-05	0.000506343	0	0	0	0	0.000158472	0	4.29e-05	0.000124085	0	0	0.00100515	7.1e-05	0	0	0	0	0.000793861	0
Coniozyma	0	0	0	0	0	0	0	0	0	0.000443248	0	0	0.000716286	0	0	0	0	7.87e-05	0	0	0	0	0	0	0	0	0	0.000643649	0	0	0	0	0	0	0	0	0	0	0	0	0	0	0	0	0	0	0	0	0
Dothidea	0.000160713	0	0.000437798	0	0.00110708	0	0.000591348	0.000912617	0.000352662	0	0	0.000121682	0.000195351	0	0	0	0	0.00017705	0	0	0	0	0	0	0	0	0	0	0	0	0	0	0	0	0	0	0	0	0	0	0	0	0	0	3.71e-05	0	0	0.000793861	0
Rhizosphaera	0	0.000245808	0	0	0	0	0.000482415	0.00124448	0.00064964	0	0	0.000912612	0.000607758	0	0	0.000463622	0.00133369	0.000216395	0	0	0	0.000196904	0	0	0	0	0.000338845	0	0	0	0	0	0	0	0	0	0	0	0	0	0.00016677	0	0	0	7.42e-05	0	0	0.000793861	0
Stylodothis	0	0	0	0	0	0	0	0	0	0	0	0.000141962	0	0	0	0	0	0	0	0	0	0	0	0	0	0	0	0	0	0	0	0	0	0	0	0	0	0	0	0	0	0	0	0	0	0	0	0	0
Hortaea	0	0	0.000506924	0	0.00314643	0	0	0.00161782	0	0	0	0	0	0	0	0	0	0	0	0	0	0	0	0	0	0	0	0	0	0	0	0	0	0	0	0	0	0	0	0	0	0	0	0	0	0	0	0	0
Dothiora	0	0	0	3.92e-05	0	0	0.000248988	8.3e-05	0	0.00414754	0.000331244	0.0193474	0.00575199	0.0021446	7.53e-05	0	0.00333422	0.00385576	0	0	0	0.000272636	0.000660771	0	0.000878458	0.000323641	0.000847113	0.0165969	0.000302492	0	0	0	2.7e-05	0.00014595	0	0.000277327	0	0	0	0	0	0	0	0	0	0	0	0	0.000234439
Kabatina	0	0	0	0	0	0	0	0	0	0	0	0	0	0	0	0	0	0	0	0	0	0	0	0	0	0	0.000101654	0	0	0	0	0	0	0	0	0	0	0	0	0	0	0	0	0	0	0	0	0	0
Perusta	0	0	0.000829512	0	0	0	0	0.00016593	0	0	0	0	0	0	0	0	0	0	0	0	0	0	0	0	0	0	0	0	0	0	0	0	0	0	0	0	0	0	0	0	0	0	0	0	0	0	0	0	0
Pseudoseptoria	0	0	0	0	0	0	0	0	0	0	0	0	0	0	0	0	0	0	0	0	0	0	0	0	0	0	0	0	0	0	0	0	0	0	0	0	0	0	0	0	0	0	0	0	0	0	0	0	0
Sydowia	0.000496749	0	0	0	0.000349603	8.22e-05	0.000669157	0.000518532	0.00102086	0	0	0.000608408	0	0.000218095	0	0	0	0.000196723	0	0	0	0	0.000423571	4.66e-05	0.00120995	0	0	0	0	0	0	0	0	0	0	0	0	0	0	0	0	0	0	0	0	0	0	0	0
Zalaria	0	0	0	0	0	0	0	0	0	0	0	0	0	0	0	0	0	0	0	0	0	0	0	0	0	0	0	0	0	0	0	0	0	0	0	0	0	0	0	0	0	0	0	0	0	0	0	0	0
Clypeostroma	0	0	0	0	0.000504982	0	0	0	0	0	0	0	0	0	0	0	0	0	0	0	0	0	0	0	0.000381218	0	0	0	0	0	0	0	0	0	0	0	0	0	0	0	0	0	0	0	0	0	0	0	0
Neocladophialophora	0	0	0	0	0	0	0	0	0	0	0	0	0	0	0	0	0	0	0	0	0	0	0	0	0	0	0	0.000643649	0	0	0	0	0	0	0	0	0	0	0	0	0	0	0	0	0	0	0	0	0
Peltaster	0	0	0	0	0	0	0	0	0	0	0	0	0	0	0	0	0	0	0	0	0	0	0	0	0	0	0	0	0	0	0	0	0	0	0	0	0	0	0.00024817	0	0	0	0	0	0	0	0	0	0
Septonema	0	0	0	0	0	0	0	0	0	0	0	0	0	0	0	0	0	0	0	0	0	0	0	0	0	0	0	0	0	0	0	0	0	0	0	0	0	0	0	0	0	0	0	0	0	0	0	0	0
Arthrographis	0	0	0	0	0	0	7.78e-05	4.15e-05	0	0	0	0	0	0	7.53e-05	0	0	0	0	0	0	0	0	0	0	0	0	0	0	0	0	0	0	0	0	0	0	0	0	0	0	0	0	0	0	0	0	0	0
Blastacervulus	0	0	0	0	0	0	0	0	0	0	0	0	0	0	0	0	0	0	0	0	0	0	0	0	0	0	0	0	0	0	0	0.000132071	0	0	0	0	0	0	0	0	0	0	0	0	0	0	0	0	0
Rhytidhysteron	0	0	0	0	0	0	0	0	0	0	0	0	0	0	0	0	0	0	0	0	0	0	0	0	0	0	0	0	0	0	0	0	0	0	0	0	0	0	0	0	0	0	0	0	0	6.19e-05	0	0	0
Elsinoe	0	0	0	0	0	0	0	0	0	0	0	0	0	0	0	0	0	0	0	0	0	0	0	0.000186393	0	0	0	0	0	0	0	0	0	0	0	0	0	0	0	0	0	0	0	0	0	0	0	0	0
Sphaceloma	0	0	0	0	0	0	0	0	0	0	0	0	0	0	0	0	0	0	0	0	0	0	0	0	0	0	0	0	0	0	0	0	0	0	0	0	0	0	0	0	0	0	0	0	0	0	0	0	0
Myriangium	0	0	0	0	0	0	0	0.000124448	0	0	0	0	0	0	0	0	0	0	0	0	0	0	0	0	0	0	0	0	0	0	0	0	0	0	0	0	0	0	0	0	0	0	0	0	0	0	0	0	0
Endosporium	0	0.000846671	0.00403235	0.00111675	0.00376794	3.29e-05	0.000809213	0.00927136	9.28e-05	0	0	0	0	0	0	0	0	3.93e-05	0	0	0	0	0	0	0	0	0	0	0	0	0	0	0	0	0	0	0	0	0	0	0	0	0	0	0.000148467	0	0	0	0
Kirschsteiniothelia	0	0	0	0	0	0	0	0	0	0	0	0	0	7.27e-05	0.00618883	0	0	0	0	0	0	0	0	0	0	0	0	0	0	0	0	0	0	0	0	0	0	0	0	0	0	0	0	0	0	0	0	0	0.00140664
Taeniolella	0	0	0	0	0	0	0	0	0	0	0	0	0	0	0	0	0	0	0	0	0	0	0	0	0	0	0	0	0	0	0	0	0	0	0	0	0	4.29e-05	0	0	0	0	0	0	0	0	0	0	0
Lophium	0	0	0	0	0	0	0	0	0	0	0	0	0.00377678	0	0	0	0	0	0	0.000893346	0	0.000181758	0	0	0	0	0.00037273	0	0	0	0	0	0	0	0	0	0	0	0	0.000990818	0.000190594	0.0751979	5.32e-05	9.88e-05	5.57e-05	0	0	0	0
Halokirschsteiniothelia	0	0	0	0	0	0	0	0	0	0	0	0	0	0	0	0	0	9.84e-05	0	0	0	0	0	0	0	0	0	0	0	0	0	0	0	0	0	0	0	0	0	0	0	0	0	0	0	0	0	0	0
Banhegyia	0	0	0	0	0	0	0	0	0	0	0	0	0	0	0	0	0	0	0	2.88e-05	0	0	0	0	0	0	6.78e-05	0.0001839	0	0	0	0	0	0	0	0	0	0	0	0	0	0	0	0	0	0.000433611	0	0	0
Hysteropatella	0	0	0	0	0	0	0	0	0	0	0	0	0	0	0	0	0	0	0	0	0	0	0	0	0	0	0	0	0	0	0	0	0	0	0	0	0	0	0	0	0	0	0	0	0	0	0	0	0
Phaeotrichum	0	0	0	0	0	0	0	0	0	0.00189964	0	0	0.00206203	0	0	0	0	0	0	0	0	0	0	0	0	0	0	0	0	0	0	0	0	0	0	0	0	0	0	0	0	0	0	0	0	0	0	0	0
Arthopyrenia	0	0	0	0	5.83e-05	0	0	0.000124448	0	0	0	0	0	0	0	0	0	0	0	0	0	0	0	0	0	0	0	0	0	0	0	0	0	0	0	0	0	0	0	0	0	0	0	0	0	0	0	0	0
Camarosporidiella	0	0	0	0	0	0	0	0	0	0	0	0	0	0	0	0	0	0	0	0	0	0	0	0	0	0	0	0	0	0	0	0	0	0	0	0	0	0	0	0	0	0	0	0	0	0	0	0	0
Camarosporium	0	0.00355055	0	0	0	0	0	0	0	0	0	0	0	0	0	0	0	0	0	0	0	0	0	0	0	0	0	0	0	0	0	0	0	0	0	0	0	0	0	0	0	0	0	0	0	0	0	0	0
Coniothyrium	0	0	0	0.00113634	0.000116534	4.93e-05	0	0	0.000259856	0	0	0.000669249	0	0	0	0	0	5.9e-05	0	0	0	0	0	0	0	0	0.000203307	0	0	0	0	0	0	0	0	0	0	0.000279168	0	0	0	0	0	0.000691713	0	0	0	0	0
Corynespora	0	0	0	0	0	0	0	0	0	0	0	0	0	0	0	0	0	0	0	0	0	0	0	0	0.000381218	0	0	0	0	0	0	0	0	0	0	0	0	0	0	0	0	0	0	0	0	0	0	0	0
Curreya	0	0	0	0	0	0	0	0	0	0	0	0	0	0	0	0	0	0	0	0	0	0.00098452	0	0	0	0	0	0	0	0	0	0	0	0	0	0	0	0	0	0	0	0	0	0	0	0	0	0	0
Neocucurbitaria	0	0	0	0.000117553	0	0	0	0	0	0	0	0	0	0	0	0	0	0	0	0	0	0	0	0	0	0	0	0.000413774	0	0	0	0	0	0	0	0	0	0	0	0	0	0	0	0	0	0	0	0	0
Pyrenochaeta	0	0	0	0	0	0	0	0	0	0	0	0	0	0	0	0	0	0	0	0	0	0	0	0	0	0	0	0	0	0	0	0	2.7e-05	0	0	0	0	0	0	0	0	0	0	0	0	0	0	0	0
Pyrenochaetopsis	0	0	0	0	0	0	0	0	0	0	0	0.000141962	0	0	0	0	0	0	0	0	0	0	0	0	0	0	0.000271076	0	0	0	0	0	0	0	0	0.000158472	0	0	0	0	0	0	0	0	0	0	0	0	0
Seltsamia	0	0	0	0	0	0	0	0	0	0	0	0	0	0	0	0	0	0	0	0	0	0	0	0	0	0	0	0	0	0	0	0	0	0	0	0	0	0	0	0	0	0	0	0	0	0	0	0	0
Pseudocoleophoma	0	0	0	0	0	0	0	0	0	0	0	0	0	0	0	0	0	0	0	0	0	0	0	0	0	0	0	0	0	0	0	0	0	0	0	0	0	0	0	0	0	0	0	0	0	0	0	0	0
Pseudoconiothyrium	0	0	0	0	0	0	0	0	0	0	0	0	0	0	0	0	0	0	0	0	0	4.54e-05	0	0	0	0	0	0	0	0	0	0	8.11e-05	0	0	0	0	0	0	0	0	0	0	0	0	0	0	0.000793861	0
Allophoma	0	0	0	0	0	0	0	0	0	0	0	0	0	0	0	0	0	0	0	0	0	0	0	0	0	0	0	0	0	0	0	0	0	0	0	0	4.19e-05	0	0	0	0	0	0	0	0	0	0	0	0
Ascochyta	0	0	0	0	0	0	7.78e-05	0	0	0	0	0	0	0	0	0	0	0	0	0	0	0	0	0	0	0	0.000203307	0	0	0	0	0	8.11e-05	0	0	0	0.000188636	0	0	0	0	0	0	0	0	0	0	0	0.00164107
Boeremia	0	0.00117441	0	0	0.000990541	0	0.000389045	0	0.000445467	0.0024062	0	0.00296092	0.00297367	0.001145	0	0	0	0.00155411	0	0	0.000774478	0.000605859	0.00211785	0.00285803	0	0	0.000745459	0	0	0.0144083	0.0134386	0.0043877	0.00562618	0.0520879	0.00120097	0.00423913	0.003626	0	0.00207399	0.0103706	0.00269214	0.000188466	0	0.00237159	0.0342588	0.00174993	0	0.0039693	0
Calophoma	0	0	0	0	0	0	0	0	0	0	0	0	0	0	0	0	0	0	0	0	0	0.00025749	0.000203314	0	0	0	0	0	0	0.000220104	0	0.000293492	0.00361104	0.00528663	0.00236498	0.000950834	0	0	0	0	0	0	0	0.000335975	0.000315493	0	0	0	0
Didymella	0	0	0	0	0.000504982	0	0	0	0	0	0	0.00498895	0.000629463	0	0	0	0	0.000275412	0.000105355	0.000662805	0.000362522	0.00209021	0.070821	0.00299782	0.0024199	0.000181239	0.00237192	0.00142522	0	0.0387552	0.117116	0.0697043	0.0224236	0.0600178	0.00633742	0.12028	0.0359456	0.000816029	0.00423661	0.00776141	0.0025492	0	0.00134807	0.00326093	0.0120073	0.00424319	0	0.0161418	0.00187551
Epicoccum	4.38e-05	0	0	0	0	0	0	0	0	0	0	0	0	0	0	0	0	0	0	0	0	0	0	0	0	0	0	0	0	0	0	0.000278817	0	0	0.000129335	0	0	0	0	0	0	0	0	0	0	0	0	0	0
Heterophoma	0	0	0	0	0	0	0	0	0	0	0	0	0	0	0	0	0	0	0	0	0	0	0	0	0	0	0	0	0	0	0	0	0	0	0	0	0	0	0	0	0	0	0	0	0	0	0	0	0
Leptosphaerulina	0	0	0	0	0	0	0	0	0	0	0	0	0	0	0	0	0	0	0	0	0	0	0	0	0.000165747	0	0	0	0	0	2.74e-05	0	0	0	0	0	0	0	0	0	0	0	0	0	0	0	0	0	0
Neoascochyta	0	0	0	0	0	0	0	0	0	0	0.000229323	0	0.000151939	0.000854204	0.000496913	0.000430506	0	0.000275412	0	0	0	0	0	0	0	0	0.00108431	0	0	0.000253966	0.000123165	0.000117397	0	0	0	0.000515035	0	8.59e-05	0	0.00165136	0.00452661	0.000251288	0.000266066	0	0.000408284	0	0	0.00211696	0
Neodidymelliopsis	0	0.000163872	0	0	0	0	0	0	0	0	0	0	0	0	0	0	0	0	0	0	0	0	0	0	0	0	0	0	0	0	0	0	0	0	0	0	0	0	0	0	0	0	0	0	0	0	0	0	0
Peyronellaea	0	0	0	0	0	0	0.000357921	0.000891876	0	0	0	0	0	0	0	0	0	0	0	0	0.000790957	0	0	0	0.000895033	0	0	0	0	0	0	0	0	0	0	0	0	0	0	0	0.00066708	0	0.000851411	0	0.000593868	0.00142472	0	0	0.00164107
Phoma	0	0	0	0	0.000291336	0	6.22e-05	0	0	0	0.000305764	0	0	0.000472538	0.000165638	0	0	0	0	0	0	0.000181758	0.000525228	0	0	6.47e-05	0	0.00101145	0.000869664	0	0	0.00180497	0.000676224	0.00100543	0	0.00162434	0.000188636	0	0.000425434	0	4.76e-05	0.00152867	0	0	0.00161458	0.000820764	0.00316933	0	0
Stagonosporopsis	0	0	0	0	0	0	0	0	3.71e-05	0	0	0	0	0	0	0	0	0	0	0	0	0	0	0	0	0.000194185	0	0	0.000529361	6.77e-05	0	0	0	0	0	0	4.19e-05	0	0	0	0	0	0	7.91e-05	3.71e-05	0	0	0	0
Didymosphaeria	0	0	0	0	0	0	0	0	0	0	0	0	0	0	0	0	0	0.000393445	0	0	0	0	0	0	0	0	0	0	0	0	0	0	0	0	0	0.00019809	0	0	0	0	0	0	0	0	0	0	0	0	0
Kalmusia	0	0	0	0	0	0	0	0	0	0	0	0	0	0	0	0	0	0	0	0	0	0	0	0	0	7.77e-05	0	0	0	0	0	0	0	0	0	0	0	0	0	0	0	0	0	0	0	0	0	0	0
Karstenula	0	0	0	0	0	0	0	0.000186672	0	0	0	0	0	0	0	0	0	0	0	0	0	9.09e-05	0	0	0.0124144	0	0	0	0	5.08e-05	0	0	0	0	0	0	0	0	0	0.00102385	0.00135798	0.000523516	0	3.95e-05	0.001429	0	0.00166013	0	0.00187551
Montagnula	0	0	0	0	0	0	6.22e-05	0	0	0	0	0	0	0	0	0	0	0	0	0	0	0	0	0	0	0	0	0	0	0	0	0	0	0	0	0	0	0	0	0	0	0	0	0	0	0	0	0	0
Neokalmusia	0	0	0	0	0	0	0	0	0	0	0	0	0	0	0	0	0	0	0	0	0	0	0	0	0	0	0	0	0	0	0	0	0	0	0	0	0	0	0	0	0	0	0	0	0	0	0	0	0
Paracamarosporium	0	0	0	0	0	0	0	0	0	0	0	0	0	0	0	0	0	0	0	0	0	0	0	0	9.94e-05	0	0	0.000413774	0	0	0	0	0	0	0	0	0	0	0	0	0	0	0	0	0	0	0	0	0
Paraconiothyrium	0	0	0	0	0	0	0	0	0	0	0	0	0	0	0	0	0	0	0	0	0	0	0	0	0	0	0	0	0	0	0	0	0.000135245	0	0	0	0	0	0	0	0	0	0	0	0	0	0	0	0
Paraphaeosphaeria	0	0	0	0	0	0.000262911	0	0	0	0.0145955	0	0.00127766	0.00277832	0.00256261	0	0	0.00453454	0.000196723	0	0	0	0	6.78e-05	0.00352594	0.00218786	0	0	0	0	0.000372484	0	0	0.000108196	0	0	7.92e-05	0	0	7.09e-05	0.000396327	0.00159623	0.00104703	0	0	0.000835127	0	0.000603682	0.000793861	0.0199273
Pseudocamarosporium	0	0	0	0	0	0	0	0.000352602	0	0	0	0	0	0	0	0	0	3.93e-05	0	0	0	0	0	0	0	0	0	0	0	0	0	0	0	0	0	0	0	0	0	0	0	0	0	0	0	0	0	0	0
Pseudopithomyces	0	0	0	0	0	0	0	0	0	0	0	0	0	0	0	0	0	0	0	0	0	0	0	0	0	0	0	0	0	0	0	0	0	0	0	0	0	0	0	0	0	0	0	0	0	0	0	0	0
Wilsonomyces	0	0	0	0	0	0	0	0	0	0	0	0.00263644	0.00171474	0	0	0	0.000733529	0.000649185	0	0	0	0	0.000152486	0	0	0	0	0	0	0	0	0	0	0	0	0	0	0	0	0	0	0	0	0	0	0	0	0	0
Darksidea	2.92e-05	0	0	0	0	0	0	0	0	0	0	0	0	0	0	0	0	0	0	0	0	0	0	0	0	0	0	0	0	0	0	0	0	0	0	0	0	0	0	0	0	0	0	0	0	0	0	0	0
Keissleriella	0	0	0	0	0	0	0	0	0	0	0	0	0	0	0	0	0	0	0	0	0	0	0	0	0	0	0	0	0	0	0	0	0	0	0	0	0	0	0	0	0	0	0	0	0	0	0	0	0
Alternariaster	0	0	0	0	0	0	0	0	0	0	0	0	0	0	0	0	0	0	0	0	0	0	0	0	0	0	0	0	0	0	0	0	0	0	0	0	0	0	0	0	0	0	0	0	0	0	0	0	0
Ampelomyces	0	5.46e-05	0	0	0	6.57e-05	0.000155618	0	0	0	0	0	0	0	0	0	0	0	0	0	0	0	0	0	0	0	0	0	0	0	0	0	0	0	0	0	0	0	0.000141811	0	0	0	0	0	0	0	0	0	0.00187551
Leptosphaeria	0.000336036	0	0.000253462	0.000666131	0.000194224	0	0.000420168	0.00244747	5.57e-05	9.5e-05	0	0	0	0	0	0	0.000533476	0.000491807	0	0	0	0	8.47e-05	0	0.000662987	0.00106154	0.00138926	0.000229874	0.000189057	0.00032169	5.47e-05	0	0	6.49e-05	0.00116402	0.000752744	0.000503029	0	0.00125858	0	0.00243008	0.0019056	0.000248328	0.000751003	0.0012063	4.65e-05	0.00422578	0.0026462	0.00328215
Paraleptosphaeria	0	0	0	0	0	0	0	0	0	0	0	0	0.000390701	0	0	0	0	0	0	0	0	0	0	0	0	0	0	0	0	0	0	0	0	0	0	0	0	0	0	0	0	0	0	0	0	0	0	0	0
Plenodomus	0	0	0	0	0	0	0	0	0	0	0	0	0	0	0	0	0	0	0	0	0	0	0	0	0.000430942	0	0	0	0	0	0	0	8.11e-05	0	0	0	0	0	0	0	0	0	0	0	0	0	0	0	0
Subplenodomus	0	0	0	0	0	0	0	0	0	0	0	0	0	0	0	0	0	0	0	0	0	0	0	0	0	0	0	0	0	0	0.000191589	0	0	0	0	0	0	0	0	0	0	0	0	0	0	0	0	0	0
Capulatispora	0	0	0	0	0	0	0	0	0	0	0	0	0	0	0	0	0	0	0	0	0	0	0	0	0.000895033	0	0	0	0	0	0	0	0	0	0	0	0	0	0	0	0	0	0	0	0	0	0	0	0
Flabellascoma	0	0	0	0	0	0	0	0	0	0	0	0	0	0	0	0	0	0	0	0	0	0	0	0	0	0	0	0	0	0	0	0	0	0	0	0	0	0	0	0	0	0	0	0	0	0	0	0	0
Lophiostoma	0	0	0	0	7.77e-05	0	0	8.3e-05	0	0.000284945	0	0	0.000195351	0.00370761	0	0	0	0.000236067	0	4.32e-05	0	0	0	0	0.00356356	0	0.000304961	0.0014712	0	0	0	0	0	0	0	0	0	0	0	0	0	0	0	0	0	0	0	0	0
Neovaginatispora	0	0	0	0	0	0	0	0	0	0.000348267	0	0.000304204	0	0	0	0	0	0	0	0.000389038	0	0.000318076	0.00221951	0	0	0	0	0	0	0	0	0	0	0	0	0	0	0	0	0	0	0	0	0	0	0	0	0	0
Platystomum	0	0	0	0	0	0	0	0	0	0	0	0	0	0	0	0	0	0	0	0	0	0	0	0	0	0	0	0	0	0	0	0	0	0	0	0	0	0	0	0	0	0	0	0	0	0.000480069	0	0	0
Sigarispora	0	0	0	0	0	0	3.11e-05	0	0	0	0	0	0	0	0	0	0	0	0	0	0	0	0	0	0	0	0	0	0	0	0	0	0	0	0	0	0	0	0	0	0	0	0	0	0	0	0	0	0
Vaginatispora	0	0	0	0	0	0	0	0	0	0	0	0	0	0	0	0	0	0	0	0	0	0	0	0	0	0	0	0	0	0	0	0	0	0	0	0	0	0	0	0	0	0	0	7.91e-05	0	0	0	0	0
Atrocalyx	0	0	0	0	0	0	0.000389045	0.000207413	0	0	0	0	0	0	0	0	0	0	0	0	0	0	0	0	0	0	0	0	0	0	0.000136849	0	0	0	0	0	0	0	0	0	0	0	0	0	0	0	0	0	0
Lophiotrema	0	0	0	0	0	0	0	0	0	0	0	0.000851771	0.000303879	0	0	0.000198695	0	0.000196723	0	0	0	0	0	0	0.000132597	0	0.000135538	0.000689623	0	0	2.74e-05	0	0	0	0	0.000633889	0	0	0.000478613	0	0.000190594	0	0	0	0	0.000263264	0	0	0.000468878
Stagonospora	0	0	0	0	0	0	0	0	0	0	0	0	0.000716286	0	0	0	0	0	0	0	0	0	3.39e-05	0	0	0	0	0	7.56e-05	0	0	0	0	0	0	0	0	0	0	0	0	6.28e-05	0.000514394	0	0	0	0	0	0
Alpinaria	0	0	0	0	0.000233069	0	0.000124494	0	0	0	0.000203842	0.000162242	0	0	0	0	0	0	0	5.76e-05	0	0	0	0	0	0	0.000271076	0	0	0	0	0	0	0	0	0	0	0	0.000106358	0	0	0	0	0	0.000129909	0	0.0169031	0.0026462	0
Camposporium	0	0	0	0	0	0	0	0	0	0	0	0	0	0	0	0	0	0	0	0	0	0	0	0	0	0	0	0	0	0	0	0	0	0	0	0	0	0	0	0	0	0	0	0	0.000649543	0	0	0	0
Herpotrichia	0	0	0	0	0	0	0	0	0	0	0	0	0	0	0	0	0	0.00112132	0.538575	0	0	0	0	0	0	0	0	0	0	0	0	0	0	0	0	0.00792362	0.00169772	0	0	0	0	0	0	0	0	0	0	0	0
Melanodiplodia	0	0	0	0	0	0	0	0	0	0	0	0	0	0	0	0	0	0	0	0	0	0	0	0	0	0	0	0	0	0	0	0	0	0	0	0	0	0	0	0	0	0	0	0	0	0	0	0	0
Melanomma	0	0	0	0	0	0	0	0	0	0.0012031	0	0	0	0	0	0	0.000533476	0	0	0	0	0	0	0	0	0	0	0	0	0	0	0	0	0	0	0	0	0	0	0	0	0	0	0	0	0	0	0	0
Seifertia	0	0	0	0	0	0	0	0	0	0	0	0	0	0.00116317	0	0	0	0.000137706	0	0	0	0	0	0	0	0	0	0.000551699	0	0	0	0	0	0	0	0	4.19e-05	0	0	0	0	0	0	0	0	0	0	0	0
Acrocalymma	0	0	0	0	0	0	0	0	0	0	0	0	0	0	0	0	0	0	0	0	0	0	0	0	0	0	0	0	0	0	0	0	0	0	0	0	0	0	0	0	0	0.000167525	0	0	0	0	0	0	0
Periconia	0	0	0	0	0	0	0	0	0	0	0.000280283	0	0	0.000145396	0	0	0	0	0	4.32e-05	0.000807435	0	0	0	0	0	0	0	0	0	0	0	0.000649175	6.49e-05	0	0	0	0	0	0	9.53e-05	0	0	0	0	0	0	0	0
Bhatiellae	0	0	0	0	0	0	0	0	0	0	0	0	0	0	0	0	0	0	0	0	0.00131826	0	0	0	0	0	0	0	0	0	0	0	0	0	0	0	0	0	0	0	0	0	0	0	0	0	0	0	0
Didymocyrtis	0	0	0	0	0	0	0	0	0	0	0	0	0	0	0	0	0	0	0	0	0	0.000802763	0	0	0	0	0	0	0.000113434	0	0	0	0	0	0	0	0	0	0	0	0	0	0	0	0	0	0	0	0
Diederichomyces	0.000672072	0.000245808	0.00131339	0.000293881	0.000835162	3.29e-05	9.34e-05	0.000373343	0.000204173	0.000189964	0	0.00823379	0.00084652	0.000327142	0.000271044	6.62e-05	0	0.000472134	0	0	0.00219161	0.00466511	0.0002372	0.000170861	0.000314919	0.000271859	0	0	0	0	0	0	0.000108196	0.000129733	0	0	0	0	0	0	0.000786201	0	0	0.000296449	0.000185584	0	0.000301841	0.000793861	0
Neosetophoma	0	0	0	0	0	0	4.67e-05	0	5.57e-05	0	0	0.000953173	0	0.000218095	0	0	0.000266738	0.000354101	0	2.88e-05	0	4.54e-05	0	0	0	0	0	0	0	0	0	0	0	0	0	7.92e-05	0	0	0	0	0	0	0	0	0	0	0	0.0026462	0
Paraphoma	0	0	0.000322588	0.00047021	0	0	0	0	0	0	0	0	0	0	0	0	0	0	0	0	0	0	0	0	0	0	0	0	0	0	0	0	0	0	0	0	0.000649745	0	0	0	0	6.28e-05	0	0.000454554	0	0	0	0	0
Parastagonospora	0	0	0	0	0	0	0	0	0	0	0	0	0	0	0	0	0	0	0	0	0	0	0	0	0	0	0	0	0	0	0	0	0	0	0	0	0	0	0	0	0	0	0	0	0	0	0	0	0
Phaeosphaeria	0	0	0	0	0	0	0	0	3.71e-05	0	0	0.00103429	0	0	0	0	0	0	0	0.000100862	9.89e-05	0.000166611	0.0201959	0	0.00230388	0	0.000338845	0	0	0	0	0	0	0.000648666	0	0	0	6.44e-05	0	0	0	0	0	0	0	0	0	0	0
Phaeosphaeriopsis	0	0	0	0	0	0	0	0	3.71e-05	0	0	0	0	0	0	0	0	0	0	0	0	0	0	0	0	0	0	0	0	0	0	0	0	0	0	0	0	0	0	0	0	0.000418813	0	0	0	0	0	0	0
Pseudoophiobolus	0	0	0	0	0	0	0	0	0	0	0	0	0	0	0	0	0	0	0	0	0	0	0	0	0	0	0	0	0	0	0	0	0	0	0	0	0	0	0.000124085	0	0	0	0	0	0.000352609	0	0	0	0
Septoriella	0.000189934	0	0	0	0	0	0	0	0	0	0	0	0	0	0	0	0	0	0	0	0	0	0	0	0	0	0	0	0	0	0	0	0	0	0	0	0	0	0	0	0	0	0	0	0	0	0	0	0
Setophoma	0	0	0	0	0	0	0	0	0	0	0	0.000892332	0	0	0	0	0	0	0	0	0	0	0.0010674	0	0.000265195	0	0	0	0	0.00115131	0	0	0.000202867	0.0247466	0	0	0	0	0.000265896	0	0	0	0	0.000889346	0.000296934	0	0	0	0
Prosthemium	0	0	0	0	0.000271913	0	0	0	0	0	0	0.0013385	0	0.000127222	0	0	0	0.000334428	0	0	0	0	0	0	0	0	0	0	0.000113434	3.39e-05	0.000218959	0	0	6.49e-05	0	0	0	0	3.55e-05	0	0	0	0	0	0.00252394	0	0	0	0
Tumularia	0	0	0	0	0	0	0	0	0	0	0	0	8.68e-05	0	0	0	0	0	3.01e-05	0	0	0	0	0	0	0	0.000135538	0	0	0	0	0	0	0	0	0	0	0	0	0	0	6.28e-05	0	0	0	0	0	0	0
Alternaria	0	0.000546239	0	0.000156737	0	6.57e-05	4.67e-05	6.22e-05	0	0.0031344	0.0015543	0	0	0	0	0	0	0.000157378	0	0.00036022	9.89e-05	0.00425616	0.0002372	0	0	0.000142402	0.000101654	0.000367799	0.000189057	0.00279363	0.000150534	0.000572309	0.000649175	9.73e-05	0.00114554	0	0.000188636	4.29e-05	8.86e-05	0	0.000643255	0.000544457	0	0	5.57e-05	0.000294236	0	0.000793861	0.000820537
Bipolaris	0	0	0	0	0	0	0	0	0	0	0	0	0	0	0	0	0	0	0	0	0	0	0	0	0	0	0	0	0	0	0	0	0	0	0	0	0	0	0	0	0	0	0	0	0	6.19e-05	0	0	0
Comoclathris	0	0	0	0	0	0	0	0	0	0	0	0	0	0	0	0	0	0	0	0	0	0	0	0	0	0	0	0.000137925	0	0	0	0	0	0	0	0	0	0	0	0	0	0	0	0	0	0	0	0	0
Curvularia	0	5.46e-05	0	0	0	0	0	0	0	0	0	0	0	0	0	0	0	0	0	0	0	0	0	0	0	0	0	0	0	0	0	0	0	0	0	0	0	0	0	0	0	0.000188466	0	0	0	0	0	0	0
Edenia	0	0	0	0	0	0	0	0	0	0	0	0	0	0	0	0	0	0	0	5.76e-05	4.94e-05	0.000121172	0	0	0	0	0	0	0	0	0	0	0	0	0	0	0	0	0	0	0	0	0	0	0	9.29e-05	0	0	0
Exserohilum	0	0	0	0	0	0	0	0	0	0	0	0	0	0	0	0	0	0	0	0	0	0	0	0	0	0	0	0	0	0	0	0	0	0	0	0	0	0	0	0	0	0	0	0	0	0	0	0	0
Hendersonia	0	0	0	0	0	0	0	0	0	0	0	0	0	0	0	0	0	0	0	0	0	0	0	0	0	6.47e-05	0	0	0	0	0	0	0	0	0	0	0	0	0	0	0.00050031	0	0.000372492	0	0	0	0	0	0
Neocamarosporium	0	0	0	0	0	0	0	0	0	0.000348267	0	0	6.51e-05	0	0	0	0	0	0	0	0	0	0	0	0	0	0	0	0	0	0	0	0	0	0	0	0	0	0	0	0	0	0	0	0	0	0	0	0
Pleospora	0	0	0	0	0	0	0	0	0	0.000411588	0	0	0	0	0	0	0	0	0	0	0	0	0	0	0	0	0	0	0	0	0	0	0	0	0	0	0	0	0	0	0	0	0	0	0	0	0	0	0
Cryptocoryneum	0	0	0	0	0	0	0	0	0	0	0	0	0	0	0	0	0	0	0	0	0	0	0	0	0	0	0	9.19e-05	0	3.39e-05	0	0	0	0	0	0	0	0	0	0.000561464	0	0	0	0	0.000148467	0	0	0	0
[truncated: 898 more rows]
[truncated: 13 more columns]

## Sheet: top5_phylum
5. Supplementary Table S2. The most anundant phylum ranked top5.
[truncated: 8 more rows]
[truncated: 12 more columns]

[truncated: 2 more sheets: top10_family, top10_genus]
