# Supplementary material for: Gut Mycobiota of Three Rhinopithecus Species Provide New Insights into the Association Between Diet and Environment
Source: Integr Zool. 2024 Dec 17;20(5):936–47. doi: 10.1111/1749-4877.12932 (PMC12463750; doi:10.1111/1749-4877.12932)
Supplement: Supplementary file 3 — Table S3 Alpha diversity of Simpson index. [file INZ2-20-936-s006.xls]

## Sheet: alpha_diversity_chao1
1. Supplementary Table S3. Alpha diversity of Chao1 index.
SampleID	chao1			ANOVA summary
Rb01	441			F	8.759
Rb02	356			P value	0.0005
Rb03	322			P value summary	***
Rb04	328			Significant diff. among means (P < 0.05)?	Yes
Rb05	485			R squared	0.232
Rb06	377
Rb07	337			Bonferroni's multiple comparisons test	Mean Diff.	95.00% CI of diff.	Below threshold?	Summary	Adjusted P Value
Rb08	656			Rb vs. Rr	88.68	17.83 to 159.5	Yes	**	0.0093	A-B
Rb09	352			Rb vs. Rs	144.3	47.46 to 241.1	Yes	**	0.0016	A-C
Rb10	404			Rr vs. Rs	55.6	-44.16 to 155.4	No	ns	0.5242	B-C
Rb11	367
Rb12	410
Rb13	356
Rb14	409
Rb15	242
Rb16	128
Rb17	227
Rb18	423
Rb19	126
Rb20	335
Rb21	312
Rb22	405
Rb23	387
Rb24	342
Rb25	377
Rb26	281
Rb27	384
Rb28	278
Rb29	237
Rr01	327
Rr02	276
Rr03	197
Rr04	267
Rr05	227
Rr06	157
Rr07	230
Rr08	178
Rr09	156
Rr10	222
Rr11	323
Rr12	249
Rr13	350
Rr14	186
Rr15	356
Rr16	491
Rr17	298
Rr18	117
Rr19	186
Rr20	169
Rr21	324
Rr22	170
Rr23	502
Rs01	162
Rs02	255
Rs03	157
Rs04	134
Rs05	149
Rs06	438
Rs07	121
Rs08	298
Rs09	117

## Sheet: alpha_diversity_simpson
2.Supplementary Table S3. Alpha diversity of Simpson index.
SampleID	simpson			ANOVA summary
Rb01	0.901597			F	10.42
Rb02	0.955405			P value	0.0001
Rb03	0.963281			P value summary	***
Rb04	0.950353			Significant diff. among means (P < 0.05)?	Yes
Rb05	0.966352			R squared	0.2643
Rb06	0.873969
Rb07	0.883777			Bonferroni's multiple comparisons test	Mean Diff.	95.00% CI of diff.	Below threshold?	Summary	Adjusted P Value
Rb08	0.970486			Rb vs. Rr	0.05774	-0.03811 to 0.1536	No	ns	0.4288	A-B
Rb09	0.897302			Rb vs. Rs	0.2425	0.1115 to 0.3735	Yes	****	<0.0001	A-C
Rb10	0.957206			Rr vs. Rs	0.1848	0.04980 to 0.3198	Yes	**	0.004	B-C
Rb11	0.965665
Rb12	0.937993
Rb13	0.927464
Rb14	0.979065
Rb15	0.946758
Rb16	0.894576
Rb17	0.934645
Rb18	0.898611
Rb19	0.563886
Rb20	0.703392
Rb21	0.950628
Rb22	0.977489
Rb23	0.9704
Rb24	0.888365
Rb25	0.967792
Rb26	0.751902
Rb27	0.868247
Rb28	0.914332
Rb29	0.804796
Rr01	0.869299
Rr02	0.655624
Rr03	0.911413
Rr04	0.921852
Rr05	0.932891
Rr06	0.939312
Rr07	0.914546
Rr08	0.429777
Rr09	0.842187
Rr10	0.815423
Rr11	0.963457
Rr12	0.882656
Rr13	0.775763
Rr14	0.415021
Rr15	0.875532
Rr16	0.942621
Rr17	0.880128
Rr18	0.827657
Rr19	0.934649
Rr20	0.919562
Rr21	0.944828
Rr22	0.854464
Rr23	0.975466
Rs01	0.480889
Rs02	0.834172
Rs03	0.810381
Rs04	0.741456
Rs05	0.655093
Rs06	0.836367
Rs07	0.167794
Rs08	0.791394
Rs09	0.620216
