# Supplementary material for: Gut Mycobiota of Three Rhinopithecus Species Provide New Insights into the Association Between Diet and Environment
Source: Integr Zool. 2024 Dec 17;20(5):936–47. doi: 10.1111/1749-4877.12932 (PMC12463750; doi:10.1111/1749-4877.12932)
Supplement: Supplementary file 4 — Table S4 Core mycobiota of each species at genus level. [file INZ2-20-936-s007.xls]

## Sheet: core_family
1. Supplementary Table S4. Core mycobiota each species at family level.
R. bieti
family_name	Rb01	Rb02	Rb03	Rb04	Rb05	Rb06	Rb07	Rb08	Rb09	Rb10	Rb11	Rb12	Rb13	Rb14	Rb15	Rb16	Rb17	Rb18	Rb19	Rb20	Rb21	Rb22	Rb23	Rb24	Rb25	Rb26	Rb27	Rb28	Rb29
Sporormiaceae	0.0213018	0.153848	0.284407	0.290668	0.2542	0.172963	0.390165	0.153776	0.103478	0.112363	0.0204862	0.0520392	0.140783	0.100124	0.0250264	0.407855	0.0724193	0.0594102	0.000301014	0.00896228	0.0810895	0.057087	0.0220426	0.139438	0.00744203	0.00770266	0.0683112	0.00574686	0.130034
Ascodesmidaceae	0.000262985	0.211176	0.0939653	0.0958053	0.0574902	0.305881	0.0423125	0.0515214	0.244729	0.000158303	0.0193396	0.0328135	0.000651169	0.00856021	0	0.0442759	0.00146706	0.0206165	9.03043e-05	0.539696	0.000379	0.000954227	0.00145708	0.000326188	0.0123316	0.469966	0.160647	0.0181141	0.10194
Cladosporiaceae	0.0725254	0.0817993	0.0221203	0.00681805	0.00654534	0.0059648	0.0454093	0.0103706	0.0702354	0.0706665	0.0396728	0.107303	0.0689805	0.12117	0.00356874	0.00695433	0.0605495	0.323766	0.00147497	0.0443935	0.00548726	0.00448335	0.0342754	0.00240758	0.0494588	0.00963157	0.00992816	0.0843639	0.00915038
Herpotrichiellaceae	0.0679524	0.0469493	0.0328579	0.0371662	0.0616466	0.0144766	0.0170246	0.0595897	0.015016	0.219915	0.0762625	0.0561155	0.0366825	0.0256988	0.0281735	0.000827897	0.132569	0.217339	0.000662232	0.0298983	0.0345879	0.0385326	0.00777676	0.0191985	0.00886745	0.000699065	0.00267688	0.0471243	0.00684388
Aspergillaceae	0.00435386	0.0222866	0.000161294	0.00162614	0.0150912	0.000936622	0.0017118	0.0016593	0.00081669	0.0779484	0.00484126	0.00166298	0.00755356	0.00227182	0.000843246	0.00254992	0.00286743	0.00108197	0.000240812	0.0458632	0.0592229	0.0372603	0.0303616	0.331221	0.0900999	0.0253346	0.00626864	0.00340214	0.0472643
Parmeliaceae	0.00379867	0.0102966	0.0611074	0.115593	0.0140035	0.0036479	0.0017118	0.0461079	0.209555	0.0565458	0.00086633	0.0257357	0.004645	0.00570681	0.000210812	0.00294731	0.0214057	0.0103083	3.01014e-05	0.00221896	0.121379	0.0611766	0.0026092	0.000248524	0.0122487	0.000233022	0.015553	0.00354007	0.00355428
Thelebolaceae	0.00296589	0.0335391	0.00569138	0.0165553	0.0280653	0.0803359	0.0166044	0.0168419	0.0388485	0.0235238	0.00140142	0.00346793	0.00668533	0.0904911	0.0562867	0.0516276	0.00566818	0.00997384	7.52536e-05	0.00877496	0.000609696	0.01189	0.00428654	0.0111525	0.00220443	0.211182	0.0580442	0.000919498	0.00173933
R. roxellana
family_name	Rr01	Rr02	Rr03	Rr04	Rr05	Rr06	Rr07	Rr08	Rr09	Rr10	Rr11	Rr12	Rr13	Rr14	Rr15	Rr16	Rr17	Rr18	Rr19	Rr20	Rr21	Rr22	Rr23
Parmeliaceae	0.00443594	0.00273699	0.000807103	0.00146064	0.00149193	0	0.000752744	6.28786e-05	0.000558335	0.0087923	0.144065	0.182137	0.0447292	0.85636	0.709362	0.056566	0.0448942	0.226532	0.284996	0.257414	0.68038	0.644335	0.167105
Didymellaceae	0.0588693	0.702352	0.079096	0.0329321	0.121057	0.0100327	0.148053	0.0400327	0.00118109	0.00886321	0.0267521	0.0128651	0.00196842	0.00392004	0.00887369	0.0492354	0.00845542	0.00316933	0.0650966	0.00515766	0.00251669	0	0.0102054
Bulleribasidiaceae	0.0160507	0.011509	0.256527	0.368596	0.251893	0.116716	0.000673507	0.00379367	8.58977e-05	0.00125858	0.00241099	0.00192977	0.00171713	3.54755e-05	0.0291112	0.01416	0.0125592	0.00256565	0.0108494	0.00257883	0.000771786	0	0.000626096
Sporormiaceae	0.00121904	0.00492658	0.00284687	0.00142007	0.00129733	0.000110859	0.0312587	0.0110876	0.0993622	0.00210944	0.0573354	0.011388	0.00194748	0.0403179	0.0195458	0.219119	0.224394	0	0.00740937	0.00808815	0.000939566	0.0587748	0.0663035
Thelebolaceae	0.00428356	0.00335281	0.265449	0.0142413	0.0580881	0.000461911	0.0417575	0.000125757	0.0353899	0.0132594	0.00528436	0.00185829	0.00414625	0.00796424	0.00788553	0.112649	0.203828	0.00150921	0.00608627	0.00140663	0.00248314	0.00366604	0.0202855
Cladosporiaceae	0.148469	0.032967	0.0801966	0.0932378	0.0254439	0.0160375	0.0299117	0.00838381	0.000816029	0.0163083	0.00987516	0.00331157	0.0013402	0.00269613	0.00298425	0.00649543	0.00537368	0.0128283	0.013231	0.00773649	0.00503339	0.00366604	0.0475833
Sclerotiniaceae	0.00208252	0.00149166	0.00019077	0.00012172	9.72999e-05	0	0.000277327	0.00138333	4.29489e-05	0.00391754	0.0472951	0.125173	0.000272229	0.0060663	0.00812269	0.00304358	0.00655062	0.0236945	0.0113787	0.110304	0.0487903	0.0176206	0.0367518
Nectriaceae	0.000829623	0.00131375	0.000484262	0.00181228	0.0359523	0.00999575	0.00709164	0.00163484	0.000493912	0	0.0127485	0.00283509	0.0179461	0.00023059	0.00197632	0.00332195	0.00349986	0.00573498	0.00688013	0.225648	0.00107379	0.00603122	0.0281743
Trichosporonaceae	0.0039788	0.000889521	0.00488664	0.0112118	0.178237	0.00149659	0.000633889	4.19191e-05	0.00380097	0.000744509	0.00667151	0.000690904	0.00337145	0.00170282	0.010771	0.00625418	0.000944653	0	0.0889124	0	0.00016778	0	0
Hypocreaceae	0.00409732	0.000807412	8.80475e-05	0.000405734	0.000421633	0.000702104	0	0.000146717	0.000558335	0.00482158	0.00852104	0.0319722	0.0555765	0.000886886	0.0150793	0.0078502	0.00940007	0.000603682	0.00740937	0.0130114	0.00694608	0.107084	0.0151515
R. strykeri
family_name	Rs01	Rs02	Rs03	Rs04	Rs05	Rs06	Rs07	Rs08	Rs09
Thelebolaceae	0.0159648	0.224698	0.276206	0.207294	0.0559276	0.253926	0.00227375	0.204545	0.00305725
Sporormiaceae	0.0906521	0.0119313	0.367923	0.100276	0.03655	0.143049	0.00185578	0.12726	0
Microcaliciaceae	0.0299421	0.00218237	0.137131	0.0201338	0.00330798	0.267547	0.00326016	0.0475035	0
Ascobolaceae	0.039157	0.0166262	0.018273	0.00223854	0.0083186	0.00621311	0	0.103216	0.000741152
Didymellaceae	0.000180685	0.00667633	0.00131447	0.00167563	0	0.00690673	0.000183907	0.00277141	0.0877339

## Sheet: core_genus
2. Supplementary Table S4. Core mycobiota of each species at genus level.
R. bieti
genus_name	Rb01	Rb02	Rb03	Rb04	Rb05	Rb06	Rb07	Rb08	Rb09	Rb10	Rb11	Rb12	Rb13	Rb14	Rb15	Rb16	Rb17	Rb18	Rb19	Rb20	Rb21	Rb22	Rb23	Rb24	Rb25	Rb26	Rb27	Rb28	Rb29
Lasiobolus	0.000262985	0.211176	0.0939653	0.0955702	0.0574902	0.305881	0.0423125	0.0515214	0.244729	0.000158303	0.0193396	0.0328135	0.000651169	0.00856021	0	0.0442759	0.00146706	0.0206165	9.03043e-05	0.539696	0.000379	0.000954227	0.00145708	0.000326188	0.0123316	0.469966	0.160647	0.0181141	0.10194
Preussia	0.0114691	0.0977768	0.184451	0.205697	0.142152	0.138012	0.294351	0.0871549	0.0882582	0.0681969	0.0050451	0.0199355	0.0340127	0.0153938	0.0128896	0.262443	0.0691518	0.00832137	0	0.00174347	0.0142043	0.0373057	0.00203314	0.111852	0.00142542	0	0.00999593	0.00137925	0.0442772
Cladosporium	0.0683761	0.0817993	0.0221203	0.00576008	0.00654534	0.00593194	0.0452692	0.00947877	0.0700126	0.0697166	0.0388575	0.106512	0.0688285	0.106048	0.00356874	0.00695433	0.0605495	0.323609	0.00144487	0.0401573	0.00540487	0.00436218	0.0265664	0.00231438	0.0457793	0.00598089	0.00992816	0.0843639	0.00915038
Thelebolus	0.00296589	0.0335391	0.00569138	0.0165553	0.0280653	0.0803359	0.0166044	0.0168419	0.0388485	0.0205477	0.00140142	0.00346793	0.00668533	0.0793501	0.0535913	0.0404676	0.00566818	0.00417052	7.52536e-05	0.00877496	0.000609696	0.010754	0.00425265	0	0.00220443	0.211182	0.0580442	0	0.00173933
Aspergillus	0	0.00163872	0	0.000587763	0	4.92959e-05	9.33707e-05	0.000871134	0.000129928	0.0125693	0.00150334	0.00125738	0.000998459	0.000872378	0.000195754	0.000331159	0.00260069	0.000216395	3.01014e-05	0.0421314	0.0566193	0.0328981	0.0296838	0.317148	0.0659009	0.0241307	0.00267688	0.00188497	0.0437101
R. roxellana
genus_name	Rr01	Rr02	Rr03	Rr04	Rr05	Rr06	Rr07	Rr08	Rr09	Rr10	Rr11	Rr12	Rr13	Rr14	Rr15	Rr16	Rr17	Rr18	Rr19	Rr20	Rr21	Rr22	Rr23
Vishniacozyma	0.0100909	0.0042697	0.242322	0.362781	0.22473	0.112133	0.000673507	0.0028505	0	0.000620424	0.00165136	0.00050031	6.2822e-05	3.54755e-05	0.0102966	0.00894514	0.0105925	0.00256565	0.00846785	0	0.000771786	0	0.000626096
Thelebolus	0.0042497	0.00335281	0.265449	0.0142413	0.0580881	0.000461911	0.0398558	0.000125757	0.0353899	0.00209172	0.00528436	0.00185829	0.0025757	0.00796424	0.00788553	0.075477	0.164881	0.00150921	0.00608627	0.00140663	0.00248314	0.00366604	0.0202855
Cladosporium	0.148469	0.032926	0.0801966	0.0932378	0.0253142	0.0160375	0.0296739	0.00838381	0.000816029	0.015936	0.00977608	0.0032401	0.00104703	0.000425706	0.00298425	0.00649543	0.00531174	0.0128283	0.0124372	0.00140663	0.00503339	0.00366604	0.046832
Fusarium	0.000541794	0.00110848	0.000484262	0.00123073	0.033909	0.000424958	0.000594271	0.00138333	0.000322117	0	0.0117577	0.00181064	0.0129832	0	0.00073124	0.000556752	4.64583e-05	0.00543314	0.00582165	0.224475	0	0.00496689	0.000876534
R. strykeri
genus_name	Rs01	Rs02	Rs03	Rs04	Rs05	Rs06	Rs07	Rs08	Rs09
Thelebolus	0.0159648	0.224698	0.276206	0.207294	0.0557817	0.253926	0.00227375	0.204545	0.00305725
Microcalicium	0.0299421	0.00218237	0.137131	0.0201338	0.00330798	0.267547	0.00326016	0.0475035	0
Ascobolus	0.039157	0.0166262	0.018273	0.00223854	0.0083186	0.00618359	0	0.103216	0.000741152
