# Supplementary material for: Gut Mycobiota of Three Rhinopithecus Species Provide New Insights into the Association Between Diet and Environment
Source: Integr Zool. 2024 Dec 17;20(5):936–47. doi: 10.1111/1749-4877.12932 (PMC12463750; doi:10.1111/1749-4877.12932)
Supplement: Supplementary file 5 — Table S5 The result of Linear discriminant analysis Effect Size (LEfSe). [file INZ2-20-936-s003.xls]

## Sheet: lefse_LDA>4.0
1. Supplementary Table S5. The result of Linear discriminant analysis Effect Size (LEfSe).
k__Fungi	6			-
k__Fungi.p__Basidiomycota.c__Microbotryomycetes.o__Microbotryomycetes_ord_Incertae_sedis	3.62677			0.0287575
k__Fungi.p__Ascomycota.c__Sordariomycetes.o__Xylariales.f__Microdochiaceae	3.49264			0.000753908
k__Fungi.p__Basidiomycota.c__Tremellomycetes.o__Cystofilobasidiales.f__Mrakiaceae.g__Tausonia	2.99925			-
k__Fungi.p__Basidiomycota.c__Cystobasidiomycetes.o__Cystobasidiomycetes_ord_Incertae_sedis.f__Symmetrosporaceae.g__Symmetrospora	3.01903			-
k__Fungi.p__Ascomycota.c__Eurotiomycetes.o__Onygenales.f__Onygenales_fam_Incertae_sedis	1.51496			-
k__Fungi.p__Basidiomycota.c__Tremellomycetes.o__Holtermanniales	3.79371			-
k__Fungi.p__Ascomycota.c__Dothideomycetes.o__Capnodiales.f__Teratosphaeriaceae	4.25724			0.000222262
k__Fungi.p__Ascomycota.c__Orbiliomycetes.o__Orbiliales.f__Orbiliaceae	1.5077			-
k__Fungi.p__Basidiomycota.c__Tremellomycetes.o__Trichosporonales.f__Trichosporonaceae.g__Apiotrichum	4.94399			-
k__Fungi.p__Ascomycota.c__Dothideomycetes.o__Pleosporales.f__Pleosporales_fam_Incertae_sedis	3.30011			-
k__Fungi.p__Ascomycota.c__Lecanoromycetes.o__Lecanorales	5.02036			-
k__Fungi.p__Ascomycota.c__Eurotiomycetes	5.00303	Rb	4.65401	0.000187706
k__Fungi.p__Basidiomycota.c__Agaricostilbomycetes.o__Agaricostilbales.f__Kondoaceae.g__Kondoa	2.46153			-
k__Fungi.p__Ascomycota.c__Sordariomycetes.o__Xylariales.f__Sporocadaceae	3.93512			-
k__Fungi.p__Ascomycota.c__Dothideomycetes.o__Pleosporales.f__Sporormiaceae.g__Sporormiella	4.30367	Rb	4.04673	0.000221839
k__Fungi.p__Ascomycota.c__Lecanoromycetes.o__Pertusariales.f__Microcaliciaceae.g__Microcalicium	5.09836	Rs	4.83394	6.15e-06
k__Fungi.p__Basidiomycota.c__Wallemiomycetes.o__Wallemiales	2.93489			-
k__Fungi.p__Ascomycota.c__Lecanoromycetes.o__Lecanorales.f__Parmeliaceae.g__Usnea	4.71296	Rr	4.39241	0.0262108
k__Fungi.p__Basidiomycota.c__Tremellomycetes.o__Filobasidiales.f__Piskurozymaceae	3.55722			-
k__Fungi.p__Ascomycota.c__Saccharomycetes.o__Saccharomycetales.f__Saccharomycetales_fam_Incertae_sedis	5.03406			-
k__Fungi.p__Basidiomycota.c__Agaricomycetes.o__Cantharellales.f__Botryobasidiaceae.g__Botryobasidium	2.69631			-
k__Fungi.p__Basidiomycota.c__Tremellomycetes.o__Holtermanniales.f__Holtermanniales_fam_Incertae_sedis.g__Holtermanniella	3.79371			-
k__Fungi.p__Ascomycota.c__Leotiomycetes.o__Thelebolales.f__Pseudeurotiaceae	3.09679			-
k__Fungi.p__Ascomycota.c__Dothideomycetes.o__Pleosporales.f__Didymellaceae.g__Boeremia	4.19481			0.00164434
k__Fungi.p__Basidiomycota.c__Cystobasidiomycetes.o__Cystobasidiales.f__Cystobasidiaceae	3.05982			-
k__Fungi.p__Basidiomycota.c__Agaricomycetes.o__Agaricales.f__Schizophyllaceae	4.48974			-
k__Fungi.p__Basidiomycota.c__Agaricomycetes.o__Russulales.f__Russulaceae.g__Russula	3.80909			0.0115
k__Fungi.p__Ascomycota.c__Eurotiomycetes.o__Chaetothyriales.f__Chaetothyriales_fam_Incertae_sedis.g__Sarcinomyces	3.38891			0.00989727
k__Fungi.p__Basidiomycota.c__Agaricomycetes.o__Agaricales.f__Cortinariaceae	4.38179	Rr	4.10221	0.0133588
k__Fungi.p__Ascomycota.c__Sordariomycetes.o__Sordariales.f__Lasiosphaeriaceae.g__Cercophora	3.34682			-
k__Fungi.p__Mortierellomycota	3.56544			-
k__Fungi.p__Ascomycota.c__Sordariomycetes.o__Xylariales.f__Diatrypaceae.g__Diatrypella	2.71732			-
k__Fungi.p__Ascomycota.c__Eurotiomycetes.o__Chaetothyriales.f__Herpotrichiellaceae.g__Phialophora	2.56386			-
k__Fungi.p__Ascomycota.c__Eurotiomycetes.o__Onygenales.f__Onygenales_fam_Incertae_sedis.g__Chrysosporium	1.51496			-
k__Fungi.p__Ascomycota.c__Sordariomycetes.o__Trichosphaeriales.f__Trichosphaeriaceae	4.35037			-
k__Fungi.p__Basidiomycota.c__Agaricomycetes.o__Sebacinales.f__Sebacinaceae.g__Sebacina	4.27878			-
k__Fungi.p__Ascomycota.c__Sordariomycetes.o__Hypocreales.f__Ophiocordycipitaceae	3.33474			0.0410745
k__Fungi.p__Ascomycota.c__Eurotiomycetes.o__Onygenales	1.51496			-
k__Fungi.p__Ascomycota.c__Archaeorhizomycetes.o__Archaeorhizomycetales	2.94947			-
k__Fungi.p__Ascomycota.c__Sordariomycetes.o__Sordariales.f__Chaetomiaceae	3.1648			-
k__Fungi.p__Ascomycota.c__Dothideomycetes.o__Pleosporales.f__Leptosphaeriaceae	3.76857			0.0357151
k__Fungi.p__Basidiomycota.c__Exobasidiomycetes	1.92212			-
k__Fungi.p__Ascomycota.c__Leotiomycetes	5.53089	Rs	5.17739	0.0368869
k__Fungi.p__Ascomycota.c__Sordariomycetes.o__Xylariales.f__Xylariaceae.g__Hypoxylon	3.25317			4.2e-05
k__Fungi.p__Ascomycota.c__Sordariomycetes.o__Hypocreales	4.93099	Rr	4.62308	0.0016445
k__Fungi.p__Ascomycota.c__Leotiomycetes.o__Helotiales.f__Rutstroemiaceae.g__Lambertella	3.76752			0.00177894
k__Fungi.p__Ascomycota.c__Sordariomycetes.o__Xylariales.f__Sporocadaceae.g__Pestalotiopsis	3.84868			0.00907035
k__Fungi.p__Basidiomycota.c__Tremellomycetes.o__Tremellales.f__Tremellaceae.g__Cryptococcus	3.77677			-
k__Fungi.p__Ascomycota.c__Leotiomycetes.o__Thelebolales.f__Thelebolaceae.g__Thelebolus	5.52614	Rs	5.19623	0.0284047
k__Fungi.p__Ascomycota.c__Dothideomycetes.o__Pleosporales.f__Torulaceae	2.34814			-
k__Fungi.p__Ascomycota.c__Dothideomycetes.o__Abrothallales.f__Lichenoconiaceae.g__Lichenoconium	3.7604			0.00152999
k__Fungi.p__Ascomycota.c__Eurotiomycetes.o__Chaetothyriales.f__Herpotrichiellaceae.g__Cladophialophora	4.45989	Rb	4.08855	0.00966783
k__Fungi.p__Ascomycota.c__Dothideomycetes.o__Pleosporales.f__Teichosporaceae.g__Teichospora	3.05847			-
k__Fungi.p__Ascomycota.c__Eurotiomycetes.o__Eurotiales.f__Aspergillaceae	4.69491	Rb	4.38488	0.000687866
k__Fungi.p__Ascomycota.c__Sordariomycetes.o__Chaetosphaeriales.f__Chaetosphaeriaceae	2.23353			-
k__Fungi.p__Ascomycota.c__Archaeorhizomycetes.o__Archaeorhizomycetales.f__Archaeorhizomycetaceae.g__Archaeorhizomyces	2.94947			-
k__Fungi.p__Basidiomycota.c__Tremellomycetes.o__Cystofilobasidiales.f__Mrakiaceae	4.30451			-
k__Fungi.p__Basidiomycota.c__Agaricomycetes.o__Agaricales.f__Strophariaceae.g__Hypholoma	3.80957			0.0149879
k__Fungi.p__Basidiomycota.c__Cystobasidiomycetes.o__Erythrobasidiales.f__Erythrobasidiaceae	2.58543			-
k__Fungi.p__Basidiomycota.c__Cystobasidiomycetes.o__Cystobasidiales	3.05982			-
k__Fungi.p__Ascomycota.c__Eurotiomycetes.o__Chaetothyriales.f__Herpotrichiellaceae.g__Exophiala	4.23322			0.0161971
k__Fungi.p__Basidiomycota.c__Microbotryomycetes.o__Sporidiobolales	3.46877			-
k__Fungi.p__Basidiomycota.c__Agaricomycetes.o__Phallales.f__Phallaceae.g__Phallus	3.38561			-
k__Fungi.p__Ascomycota.c__Lecanoromycetes	5.10264			-
k__Fungi.p__Basidiomycota.c__Tremellomycetes.o__Tremellales.f__Cuniculitremaceae.g__Kockovaella	2.65533			-
k__Fungi.p__Basidiomycota.c__Cystobasidiomycetes.o__Cystobasidiomycetes_ord_Incertae_sedis	3.41017			-
k__Fungi.p__Ascomycota.c__Sordariomycetes.o__Glomerellales	4.24596			0.0131277
k__Fungi.p__Ascomycota.c__Dothideomycetes.o__Capnodiales	5.21015	Rb	4.71003	0.00636327
k__Fungi.p__Ascomycota.c__Archaeorhizomycetes	2.94947			-
k__Fungi.p__Basidiomycota.c__Tremellomycetes.o__Cystofilobasidiales	4.71134	Rr	4.45368	0.00547951
k__Fungi.p__Ascomycota.c__Eurotiomycetes.o__Eurotiales.f__Trichocomaceae	3.99781			0.0451304
k__Fungi.p__Basidiomycota.c__Cystobasidiomycetes.o__Cystobasidiomycetes_ord_Incertae_sedis.f__Symmetrosporaceae	3.01903			-
k__Fungi.p__Ascomycota.c__Sordariomycetes.o__Xylariales.f__Xylariaceae	3.5896			-
k__Fungi.p__Ascomycota.c__Lecanoromycetes.o__Lecanorales.f__Parmeliaceae.g__Hypogymnia	4.71668			-
k__Fungi.p__Ascomycota.c__Lecanoromycetes.o__Pertusariales.f__Microcaliciaceae	5.09836	Rs	4.83388	6.15e-06
k__Fungi.p__Ascomycota.c__Dothideomycetes.o__Botryosphaeriales.f__Botryosphaeriaceae	1.7863			-
k__Fungi.p__Ascomycota.c__Leotiomycetes.o__Helotiales.f__Vibrisseaceae	3.06375			-
k__Fungi.p__Basidiomycota.c__Agaricomycetes.o__Trechisporales.f__Hydnodontaceae.g__Trechispora	2.00265			-
k__Fungi.p__Mortierellomycota.c__Mortierellomycetes	3.56544			-
k__Fungi.p__Basidiomycota.c__Tremellomycetes.o__Filobasidiales.f__Filobasidiaceae.g__Filobasidium	3.26893			-
k__Fungi.p__Ascomycota.c__Dothideomycetes.o__Pleosporales.f__Phaeosphaeriaceae.g__Paraphoma	2.17557			-
k__Fungi.p__Ascomycota.c__Sordariomycetes.o__Hypocreales.f__Cordycipitaceae.g__Beauveria	3.069			-
k__Fungi.p__Basidiomycota.c__Exobasidiomycetes.o__Exobasidiales.f__Exobasidiaceae	1.92212			-
k__Fungi.p__Ascomycota.c__Sordariomycetes.o__Xylariales.f__Apiosporaceae.g__Arthrinium	3.46708			0.0161518
k__Fungi.p__Basidiomycota.c__Agaricomycetes.o__Agaricales.f__Physalacriaceae.g__Armillaria	3.02209			-
k__Fungi.p__Ascomycota.c__Pezizomycetes.o__Pezizales.f__Ascodesmidaceae	5.15258	Rb	4.74583	0.00271292
k__Fungi.p__Ascomycota.c__Dothideomycetes.o__Pleosporales.f__Didymosphaeriaceae.g__Paraphaeosphaeria	3.56777			-
k__Fungi.p__Basidiomycota.c__Tremellomycetes.o__Tremellales.f__Bulleribasidiaceae.g__Dioszegia	4.01767			0.00626531
k__Fungi.p__Ascomycota.c__Orbiliomycetes.o__Orbiliales	1.5077			-
k__Fungi.p__Ascomycota.c__Dothideomycetes.o__Dothideales.f__Aureobasidiaceae.g__Aureobasidium	2.85322			0.00212449
k__Fungi.p__Basidiomycota.c__Tremellomycetes.o__Tremellales.f__Bulleraceae.g__Bullera	2.54786			0.0068772
k__Fungi.p__Ascomycota.c__Sordariomycetes.o__Hypocreales.f__Clavicipitaceae.g__Metarhizium	2.25767			-
k__Fungi.p__Basidiomycota.c__Tremellomycetes.o__Tremellales.f__Bulleribasidiaceae	4.91592	Rr	4.54833	0.000991116
k__Fungi.p__Ascomycota.c__Sordariomycetes.o__Trichosphaeriales.f__Trichosphaeriaceae.g__Nigrospora	4.35037			-
k__Fungi.p__Ascomycota.c__Dothideomycetes.o__Pleosporales.f__Phaeosphaeriaceae.g__Setophoma	3.30441			-
k__Fungi.p__Basidiomycota.c__Cystobasidiomycetes.o__Cystobasidiomycetes_ord_Incertae_sedis.f__Buckleyzymaceae	3.18374			-
k__Fungi.p__Basidiomycota.c__Cystobasidiomycetes.o__Erythrobasidiales.f__Erythrobasidiaceae.g__Bannoa	2.58543			-
k__Fungi.p__Basidiomycota.c__Tremellomycetes.o__Cystofilobasidiales.f__Mrakiaceae.g__Mrakia	4.28245	Rr	4.11258	0.0145827
k__Fungi.p__Ascomycota.c__Sordariomycetes.o__Sordariales.f__Cephalothecaceae.g__Phialemonium	1.6421			-
k__Fungi.p__Ascomycota.c__Lecanoromycetes.o__Lecanorales.f__Ramalinaceae.g__Bacidina	3.39824			-
k__Fungi.p__Basidiomycota.c__Tremellomycetes.o__Tremellales.f__Bulleraceae	2.8747			-
k__Fungi.p__Ascomycota.c__Leotiomycetes.o__Thelebolales.f__Thelebolaceae	5.52614	Rs	5.19623	0.0284047
k__Fungi.p__Ascomycota.c__Pezizomycetes.o__Pezizales.f__Tuberaceae	4.13846			-
k__Fungi.p__Ascomycota.c__Dothideomycetes.o__Dothideales.f__Aureobasidiaceae	2.85322			0.00212449
k__Fungi.p__Ascomycota.c__Sordariomycetes.o__Coniochaetales.f__Coniochaetaceae.g__Coniochaeta	2.98807			-
k__Fungi.p__Mortierellomycota.c__Mortierellomycetes.o__Mortierellales	3.56544			-
k__Fungi.p__Ascomycota.c__Dothideomycetes.o__Capnodiales.f__Teratosphaeriaceae.g__Lapidomyces	4.08227			0.0145911
k__Fungi.p__Ascomycota.c__Pezizomycetes.o__Pezizales.f__Pyronemataceae	3.72183			-
k__Fungi.p__Ascomycota.c__Saccharomycetes.o__Saccharomycetales.f__Phaffomycetaceae	2.15357			-
k__Fungi.p__Ascomycota.c__Sordariomycetes.o__Sordariales.f__Cephalothecaceae	1.6421			-
k__Fungi.p__Ascomycota.c__Dothideomycetes.o__Capnodiales.f__Teratosphaeriaceae.g__Batcheloromyces	3.68213			0.000791742
k__Fungi.p__Basidiomycota.c__Agaricomycetes.o__Phallales	3.38561			-
k__Fungi.p__Basidiomycota.c__Agaricomycetes.o__Geastrales	3.6695			0.000379621
k__Fungi.p__Basidiomycota.c__Tremellomycetes.o__Tremellales.f__Rhynchogastremataceae.g__Papiliotrema	3.03622			-
k__Fungi.p__Ascomycota.c__Dothideomycetes.o__Pleosporales.f__Lophiostomataceae.g__Lophiostoma	2.85182			-
k__Fungi.p__Ascomycota.c__Pezizomycetes.o__Pezizales	5.20884	Rb	4.79361	0.00578978
k__Fungi.p__Ascomycota.c__Leotiomycetes.o__Helotiales.f__Helotiales_fam_Incertae_sedis.g__Cadophora	2.80143			-
k__Fungi.p__Ascomycota.c__Sordariomycetes.o__Microascales.f__Microascaceae.g__Gamsia	2.89671			-
k__Fungi.p__Ascomycota.c__Sordariomycetes.o__Sordariales.f__Lasiosphaeriaceae	3.77424			-
k__Fungi.p__Basidiomycota.c__Agaricomycetes.o__Agaricales.f__Agaricaceae.g__Coprinus	2.951			0.0156218
k__Fungi.p__Ascomycota.c__Sordariomycetes.o__Hypocreales.f__Nectriaceae.g__Cosmospora	2.97258			-
k__Fungi.p__Basidiomycota.c__Malasseziomycetes.o__Malasseziales.f__Malasseziaceae.g__Malassezia	2.73711			-
k__Fungi.p__Basidiomycota.c__Agaricomycetes.o__Russulales.f__Russulaceae	3.80909			0.0115
k__Fungi.p__Ascomycota.c__Sordariomycetes.o__Hypocreales.f__Cordycipitaceae	3.069			-
k__Fungi.p__Ascomycota.c__Saccharomycetes.o__Saccharomycetales.f__Saccharomycetaceae.g__Kazachstania	3.15271			-
k__Fungi.p__Ascomycota.c__Dothideomycetes.o__Capnodiales.f__Extremaceae.g__Petrophila	3.4651			-
k__Fungi.p__Basidiomycota.c__Tremellomycetes.o__Filobasidiales.f__Piskurozymaceae.g__Solicoccozyma	2.89057			-
k__Fungi.p__Ascomycota.c__Sordariomycetes.o__Xylariales.f__Diatrypaceae	2.71732			-
k__Fungi.p__Ascomycota.c__Sordariomycetes.o__Hypocreales.f__Clavicipitaceae	2.82161			-
k__Fungi.p__Basidiomycota.c__Microbotryomycetes.o__Sporidiobolales.f__Sporidiobolaceae	3.46877			-
k__Fungi.p__Ascomycota.c__Sordariomycetes.o__Hypocreales.f__Hypocreaceae	4.65298	Rr	4.36807	0.0499523
k__Fungi.p__Ascomycota.c__Sordariomycetes.o__Microascales.f__Microascaceae.g__Microascus	2.58813			-
k__Fungi.p__Ascomycota.c__Lecanoromycetes.o__Lecanorales.f__Parmeliaceae	5.01585	Rr	4.70105	0.0378315
k__Fungi.p__Ascomycota.c__Sareomycetes	2.94819			-
k__Fungi.p__Basidiomycota.c__Tremellomycetes.o__Cystofilobasidiales.f__Cystofilobasidiaceae.g__Cystofilobasidium	4.49532	Rr	4.20977	0.00122014
k__Fungi.p__Basidiomycota.c__Tremellomycetes.o__Holtermanniales.f__Holtermanniales_fam_Incertae_sedis	3.79371			-
k__Fungi.p__Ascomycota.c__Dothideomycetes.o__Botryosphaeriales	1.7863			-
k__Fungi.p__Ascomycota.c__Sordariomycetes.o__Xylariales.f__Amphisphaeriaceae.g__Seimatosporium	4.05465			-
k__Fungi.p__Basidiomycota.c__Malasseziomycetes.o__Malasseziales	2.73711			-
k__Fungi.p__Ascomycota.c__Dothideomycetes.o__Capnodiales.f__Neodevriesiaceae	3.80752			-
k__Fungi.p__Ascomycota.c__Sordariomycetes.o__Hypocreales.f__Clavicipitaceae.g__Paecilomyces	2.68319			-
k__Fungi.p__Basidiomycota.c__Microbotryomycetes.o__Sporidiobolales.f__Sporidiobolaceae.g__Rhodosporidiobolus	3.17589			-
k__Fungi.p__Basidiomycota.c__Agaricomycetes.o__Agaricales.f__Schizophyllaceae.g__Schizophyllum	4.48974			-
k__Fungi.p__Basidiomycota.c__Agaricomycetes.o__Agaricales.f__Entolomataceae.g__Entoloma	2.79593			0.00103484
k__Fungi.p__Basidiomycota.c__Tremellomycetes.o__Tremellales	4.9659	Rr	4.59482	0.00594954
k__Fungi.p__Ascomycota.c__Sordariomycetes.o__Xylariales.f__Xylariaceae.g__Creosphaeria	2.34031			-
k__Fungi.p__Ascomycota.c__Dothideomycetes.o__Pleosporales.f__Phaeosphaeriaceae	3.66592			-
k__Fungi.p__Ascomycota.c__Sordariomycetes.o__Trichosphaeriales	4.35037			-
k__Fungi.p__Ascomycota.c__Leotiomycetes.o__Thelebolales.f__Pseudeurotiaceae.g__Pseudeurotium	2.88471			-
k__Fungi.p__Ascomycota.c__Sordariomycetes.o__Sordariales.f__Chaetomiaceae.g__Chaetomium	3.1648			-
k__Fungi.p__Ascomycota.c__Lecanoromycetes.o__Lecanorales.f__Ramalinaceae	3.39824			-
k__Fungi.p__Ascomycota.c__Saccharomycetes.o__Saccharomycetales.f__Debaryomycetaceae.g__Meyerozyma	3.83213			-
k__Fungi.p__Basidiomycota.c__Wallemiomycetes	2.93489			-
k__Fungi.p__Ascomycota.c__Pezizomycetes.o__Pezizales.f__Ascobolaceae.g__Ascobolus	4.9062	Rs	4.54204	0.000110389
k__Fungi.p__Ascomycota.c__Dothideomycetes.o__Pleosporales.f__Lophiostomataceae	2.85182			-
k__Fungi.p__Ascomycota.c__Dothideomycetes.o__Pleosporales.f__Pleosporaceae.g__Alternaria	3.30527			0.035987
k__Fungi.p__Ascomycota.c__Dothideomycetes.o__Pleosporales.f__Phaeosphaeriaceae.g__Phaeosphaeria	3.37778			-
k__Fungi.p__Ascomycota.c__Eurotiomycetes.o__Chaetothyriales.f__Cyphellophoraceae	3.64961			-
k__Fungi.p__Ascomycota.c__Leotiomycetes.o__Phacidiales.f__Phacidiaceae	3.4759			-
k__Fungi.p__Basidiomycota.c__Exobasidiomycetes.o__Exobasidiales.f__Exobasidiaceae.g__Exobasidium	1.92212			-
k__Fungi.p__Ascomycota.c__Sordariomycetes.o__Microascales.f__Microascaceae.g__Acaulium	2.74104			-
k__Fungi.p__Ascomycota.c__Dothideomycetes.o__Capnodiales.f__Mycosphaerellaceae.g__Mycosphaerella	3.43525			-
k__Fungi.p__Basidiomycota	5.43576			-
k__Fungi.p__Ascomycota.c__Dothideomycetes.o__Pleosporales.f__Pleosporaceae	3.30527			0.035987
k__Fungi.p__Ascomycota.c__Saccharomycetes.o__Saccharomycetales.f__Debaryomycetaceae	3.83213			-
k__Fungi.p__Ascomycota.c__Dothideomycetes.o__Capnodiales.f__Mycosphaerellaceae.g__Cercospora	4.44914			-
k__Fungi.p__Basidiomycota.c__Agaricomycetes.o__Agaricales.f__Tricholomataceae	2.52677			-
k__Fungi.p__Ascomycota.c__Dothideomycetes.o__Pleosporales	5.24647	Rb	4.87259	0.0137337
k__Fungi.p__Ascomycota.c__Dothideomycetes.o__Pleosporales.f__Didymellaceae	4.89414	Rr	4.52057	7.12e-05
k__Fungi.p__Basidiomycota.c__Tremellomycetes.o__Tremellales.f__Bulleribasidiaceae.g__Vishniacozyma	4.84914	Rr	4.49063	0.00208974
k__Fungi.p__Basidiomycota.c__Tremellomycetes.o__Filobasidiales.f__Piskurozymaceae.g__Piskurozyma	3.45184			-
k__Fungi.p__Ascomycota.c__Taphrinomycetes.o__Taphrinales	3.67622			-
k__Fungi.p__Ascomycota.c__Sordariomycetes.o__Chaetosphaeriales	2.23353			-
k__Fungi.p__Ascomycota.c__Dothideomycetes.o__Pleosporales.f__Torulaceae.g__Torula	2.34814			-
k__Fungi.p__Ascomycota.c__Eurotiomycetes.o__Chaetothyriales.f__Trichomeriaceae.g__Trichomerium	3.08644			0.014814
k__Fungi.p__Basidiomycota.c__Agaricomycetes.o__Polyporales.f__Ganodermataceae	3.04532			0.00193808
k__Fungi.p__Ascomycota.c__Dothideomycetes.o__Pleosporales.f__Didymellaceae.g__Didymella	4.77409	Rr	4.38166	0.000130479
k__Fungi.p__Ascomycota.c__Eurotiomycetes.o__Chaetothyriales.f__Cyphellophoraceae.g__Cyphellophora	3.64961			-
k__Fungi.p__Ascomycota.c__Eurotiomycetes.o__Eurotiales.f__Thermoascaceae	2.12822			-
k__Fungi.p__Ascomycota.c__Dothideomycetes.o__Capnodiales.f__Mycosphaerellaceae	4.44977			-
k__Fungi.p__Ascomycota.c__Sordariomycetes.o__Xylariales.f__Microdochiaceae.g__Microdochium	3.49264			0.000753908
k__Fungi.p__Ascomycota.c__Leotiomycetes.o__Helotiales	4.32167			-
k__Fungi.p__Ascomycota.c__Sordariomycetes.o__Glomerellales.f__Plectosphaerellaceae	4.24193	Rr	4.0053	0.00995964
k__Fungi.p__Ascomycota.c__Archaeorhizomycetes.o__Archaeorhizomycetales.f__Archaeorhizomycetaceae	2.94947			-
k__Fungi.p__Ascomycota.c__Leotiomycetes.o__Helotiales.f__Vibrisseaceae.g__Phialocephala	3.06375			-
k__Fungi.p__Basidiomycota.c__Tremellomycetes.o__Filobasidiales	3.69241			-
k__Fungi.p__Basidiomycota.c__Agaricomycetes.o__Geastrales.f__Geastraceae	3.6695			0.000379621
k__Fungi.p__Ascomycota.c__Eurotiomycetes.o__Chaetothyriales.f__Chaetothyriales_fam_Incertae_sedis	3.38891			0.00989727
k__Fungi.p__Basidiomycota.c__Exobasidiomycetes.o__Exobasidiales	1.92212			-
k__Fungi.p__Basidiomycota.c__Agaricomycetes.o__Agaricales.f__Cortinariaceae.g__Gymnopilus	3.02522			0.0100591
k__Fungi.p__Ascomycota.c__Sordariomycetes.o__Xylariales.f__Amphisphaeriaceae.g__Monochaetia	2.82739			-
k__Fungi.p__Basidiomycota.c__Agaricomycetes	5.08476	Rb	4.69184	5.17e-05
k__Fungi.p__Basidiomycota.c__Tremellomycetes.o__Filobasidiales.f__Filobasidiaceae	3.29322			-
k__Fungi.p__Ascomycota.c__Sordariomycetes.o__Diaporthales.f__Valsaceae.g__Cytospora	2.44503			-
k__Fungi.p__Basidiomycota.c__Tremellomycetes.o__Tremellales.f__Bulleraceae.g__Genolevuria	2.86814			-
k__Fungi.p__Basidiomycota.c__Agaricomycetes.o__Agaricales.f__Strophariaceae.g__Pholiota	3.7263			2.02e-05
k__Fungi.p__Ascomycota.c__Sordariomycetes.o__Conioscyphales.f__Conioscyphaceae.g__Conioscypha	3.84353			-
k__Fungi.p__Ascomycota.c__Pezizomycetes.o__Pezizales.f__Pyronemataceae.g__Pseudombrophila	2.34912			-
k__Fungi.p__Ascomycota.c__Pezizomycetes.o__Pezizales.f__Pezizaceae.g__Peziza	3.26208			-
k__Fungi.p__Ascomycota.c__Taphrinomycetes.o__Taphrinales.f__Taphrinaceae.g__Taphrina	3.67622			-
k__Fungi.p__Ascomycota.c__Sordariomycetes.o__Diaporthales.f__Valsaceae.g__Phomopsis	2.25701			-
k__Fungi.p__Ascomycota.c__Sordariomycetes.o__Microascales.f__Microascaceae	3.30836			-
k__Fungi.p__Ascomycota.c__Sordariomycetes.o__Hypocreales.f__Hypocreaceae.g__Trichoderma	4.65298	Rr	4.36807	0.0499523
k__Fungi.p__Basidiomycota.c__Microbotryomycetes	3.87931			-
k__Fungi.p__Ascomycota.c__Saccharomycetes.o__Saccharomycetales.f__Saccharomycetaceae.g__Issatchenkia	2.49556			-
k__Fungi.p__Basidiomycota.c__Agaricostilbomycetes.o__Agaricostilbales.f__Chionosphaeraceae	2.62817			-
k__Fungi.p__Ascomycota.c__Dothideomycetes.o__Pleosporales.f__Didymellaceae.g__Phoma	3.18776			-
k__Fungi.p__Basidiomycota.c__Agaricomycetes.o__Agaricales.f__Psathyrellaceae	4.46327	Rb	4.061	3.41e-05
k__Fungi.p__Basidiomycota.c__Agaricomycetes.o__Geastrales.f__Geastraceae.g__Nidulariopsis	3.61237			0.00207237
k__Fungi.p__Ascomycota.c__Sordariomycetes.o__Hypocreales.f__Nectriaceae.g__Fusarium	4.53574	Rr	4.22292	7.48e-05
k__Fungi.p__Ascomycota.c__Sareomycetes.o__Sareales.f__Sareaceae.g__Sarea	2.94819			-
k__Fungi.p__Ascomycota.c__Dothideomycetes.o__Capnodiales.f__Cladosporiaceae	5.10139	Rb	4.69202	0.023215
k__Fungi.p__Basidiomycota.c__Microbotryomycetes.o__Microbotryomycetes_ord_Incertae_sedis.f__Microbotryomycetes_fam_Incertae_sedis.g__Curvibasidium	3.62677			0.0287575
k__Fungi.p__Ascomycota.c__Sordariomycetes.o__Glomerellales.f__Plectosphaerellaceae.g__Plectosphaerella	4.22436			0.0238539
k__Fungi.p__Ascomycota.c__Lecanoromycetes.o__Lecanorales.f__Lecanoraceae	2.8375			-
k__Fungi.p__Basidiomycota.c__Agaricomycetes.o__Phallales.f__Phallaceae	3.38561			-
k__Fungi.p__Ascomycota.c__Sordariomycetes.o__Xylariales.f__Xylariaceae.g__Nemania	3.25178			-
k__Fungi.p__Ascomycota.c__Sordariomycetes.o__Xylariales.f__Xylariaceae.g__Xylaria	3.00343			-
k__Fungi.p__Ascomycota.c__Dothideomycetes.o__Capnodiales.f__Teratosphaeriaceae.g__Bryochiton	3.07423			9.08e-05
k__Fungi.p__Ascomycota.c__Sordariomycetes.o__Microascales.f__Microascaceae.g__Cephalotrichum	2.4878			-
k__Fungi.p__Ascomycota.c__Sordariomycetes.o__Diaporthales.f__Valsaceae	2.66214			-
k__Fungi.p__Ascomycota.c__Pezizomycetes.o__Pezizales.f__Ascobolaceae	4.9062	Rs	4.54298	0.000110389
k__Fungi.p__Ascomycota.c__Saccharomycetes	5.0506			-
k__Fungi.p__Ascomycota.c__Dothideomycetes.o__Capnodiales.f__Neodevriesiaceae.g__Neodevriesia	3.80752			-
k__Fungi.p__Ascomycota.c__Leotiomycetes.o__Phacidiales	3.4759			-
k__Fungi.p__Ascomycota.c__Pezizomycetes.o__Pezizales.f__Pyronemataceae.g__Trichophaea	3.03973			0.0445512
k__Fungi.p__Ascomycota.c__Pezizomycetes	5.20884	Rb	4.79361	0.00578978
k__Fungi.p__Basidiomycota.c__Agaricomycetes.o__Agaricales.f__Psathyrellaceae.g__Parasola	2.96482			0.0288484
k__Fungi.p__Ascomycota.c__Sordariomycetes.o__Xylariales.f__Apiosporaceae	3.46708			0.0161518
k__Fungi.p__Ascomycota.c__Sordariomycetes.o__Chaetosphaeriales.f__Chaetosphaeriaceae.g__Chaetosphaeria	2.23353			-
k__Fungi.p__Basidiomycota.c__Microbotryomycetes.o__Leucosporidiales	3.47219			0.00820487
k__Fungi.p__Ascomycota.c__Sordariomycetes.o__Hypocreales.f__Nectriaceae.g__Ilyonectria	2.6696			-
k__Fungi.p__Ascomycota.c__Sordariomycetes.o__Xylariales.f__Sporocadaceae.g__Seiridium	3.19159			-
k__Fungi.p__Ascomycota.c__Dothideomycetes.o__Pleosporales.f__Corynesporascaceae	1.52004			-
k__Fungi.p__Basidiomycota.c__Tremellomycetes.o__Tremellales.f__Trimorphomycetaceae	3.3323			-
k__Fungi.p__Basidiomycota.c__Microbotryomycetes.o__Leucosporidiales.f__Leucosporidiaceae	3.47219			0.00820487
k__Fungi.p__Ascomycota.c__Leotiomycetes.o__Helotiales.f__Helotiales_fam_Incertae_sedis	4.2944			-
k__Fungi.p__Basidiomycota.c__Tremellomycetes.o__Cystofilobasidiales.f__Cystofilobasidiaceae	4.49532	Rr	4.20977	0.00122014
k__Fungi.p__Ascomycota.c__Saccharomycetes.o__Saccharomycetales.f__Pichiaceae.g__Pichia	2.95062			-
k__Fungi.p__Ascomycota.c__Eurotiomycetes.o__Eurotiales.f__Thermoascaceae.g__Byssochlamys	2.12822			-
k__Fungi.p__Basidiomycota.c__Agaricomycetes.o__Agaricales.f__Psathyrellaceae.g__Coprinopsis	4.10953			8.27e-07
k__Fungi.p__Ascomycota.c__Eurotiomycetes.o__Eurotiales.f__Aspergillaceae.g__Penicillium	4.13893			0.00595305
k__Fungi.p__Basidiomycota.c__Agaricomycetes.o__Agaricales.f__Strophariaceae.g__Psilocybe	3.71233			0.00903866
k__Fungi.p__Basidiomycota.c__Agaricomycetes.o__Agaricales.f__Tricholomataceae.g__Mycena	2.52677			-
k__Fungi.p__Ascomycota.c__Dothideomycetes.o__Capnodiales.f__Cladosporiaceae.g__Rachicladosporium	3.58438			7.9e-05
k__Fungi.p__Ascomycota.c__Sordariomycetes.o__Sordariales.f__Lasiosphaeriaceae.g__Apodus	3.35435			-
k__Fungi.p__Basidiomycota.c__Microbotryomycetes.o__Sporidiobolales.f__Sporidiobolaceae.g__Rhodotorula	3.41603			-
k__Fungi.p__Basidiomycota.c__Agaricomycetes.o__Agaricales.f__Strophariaceae.g__Deconica	3.28586			0.00179926
k__Fungi.p__Ascomycota.c__Dothideomycetes.o__Botryosphaeriales.f__Botryosphaeriaceae.g__Phaeobotryon	1.7863			-
k__Fungi.p__Ascomycota.c__Saccharomycetes.o__Saccharomycetales	5.0506			-
k__Fungi.p__Ascomycota.c__Eurotiomycetes.o__Eurotiales.f__Aspergillaceae.g__Monascus	3.05031			-
k__Fungi.p__Ascomycota.c__Sareomycetes.o__Sareales	2.94819			-
k__Fungi.p__Basidiomycota.c__Agaricomycetes.o__Sebacinales	4.27878			-
k__Fungi.p__Basidiomycota.c__Wallemiomycetes.o__Wallemiales.f__Wallemiaceae	2.93489			-
k__Fungi.p__Basidiomycota.c__Agaricomycetes.o__Thelephorales	3.91581			-
k__Fungi.p__Ascomycota.c__Eurotiomycetes.o__Chaetothyriales	4.70077	Rb	4.31327	0.00130463
k__Fungi.p__Ascomycota.c__Saccharomycetes.o__Saccharomycetales.f__Metschnikowiaceae	1.97649			-
k__Fungi.p__Basidiomycota.c__Agaricomycetes.o__Agaricales.f__Entolomataceae.g__Clitopilus	2.72517			0.0148799
k__Fungi.p__Basidiomycota.c__Tremellomycetes.o__Trichosporonales.f__Trichosporonaceae	4.94686			-
k__Fungi.p__Basidiomycota.c__Agaricomycetes.o__Polyporales.f__Ganodermataceae.g__Ganoderma	1.58396			-
k__Fungi.p__Basidiomycota.c__Agaricomycetes.o__Agaricales.f__Strophariaceae	4.2756			9.38e-06
k__Fungi.p__Ascomycota.c__Dothideomycetes.o__Dothideales	3.72334			-
k__Fungi.p__Basidiomycota.c__Agaricomycetes.o__Agaricales.f__Psathyrellaceae.g__Psathyrella	3.6675			0.000786982
k__Fungi.p__Ascomycota.c__Sordariomycetes.o__Glomerellales.f__Glomerellaceae	3.40201			-
k__Fungi.p__Basidiomycota.c__Agaricomycetes.o__Polyporales	3.04532			0.00193808
k__Fungi.p__Basidiomycota.c__Agaricomycetes.o__Agaricales.f__Lycoperdaceae.g__Lycoperdon	4.24225			0.000117473
k__Fungi.p__Basidiomycota.c__Agaricomycetes.o__Cantharellales	2.69631			-
k__Fungi.p__Basidiomycota.c__Agaricomycetes.o__Agaricales.f__Psathyrellaceae.g__Coprinellus	4.04434			0.0013948
k__Fungi.p__Basidiomycota.c__Cystobasidiomycetes.o__Erythrobasidiales	2.58543			-
k__Fungi.p__Ascomycota.c__Sordariomycetes.o__Diaporthales	4.30508			-
k__Fungi.p__Ascomycota.c__Dothideomycetes.o__Pleosporales.f__Corynesporascaceae.g__Corynespora	1.52004			-
k__Fungi.p__Ascomycota.c__Dothideomycetes.o__Abrothallales	3.7604			0.00152999
k__Fungi.p__Basidiomycota.c__Microbotryomycetes.o__Leucosporidiales.f__Leucosporidiaceae.g__Leucosporidium	3.47219			0.00820487
k__Fungi.p__Ascomycota.c__Dothideomycetes.o__Pleosporales.f__Didymosphaeriaceae	3.56777			-
k__Fungi.p__Basidiomycota.c__Agaricomycetes.o__Polyporales.f__Ganodermataceae.g__Perenniporia	3.03189			0.000322376
k__Fungi.p__Basidiomycota.c__Tremellomycetes.o__Filobasidiales.f__Filobasidiaceae.g__Naganishia	3.02508			-
k__Fungi.p__Ascomycota.c__Taphrinomycetes.o__Taphrinales.f__Taphrinaceae	3.67622			-
k__Fungi.p__Basidiomycota.c__Agaricomycetes.o__Agaricales.f__Physalacriaceae	3.02209			-
k__Fungi.p__Ascomycota.c__Saccharomycetes.o__Saccharomycetales.f__Saccharomycetaceae	3.207			-
k__Fungi.p__Basidiomycota.c__Tremellomycetes.o__Tremellales.f__Trimorphomycetaceae.g__Saitozyma	3.3323			-
k__Fungi.p__Ascomycota.c__Leotiomycetes.o__Thelebolales.f__Pseudeurotiaceae.g__Pseudogymnoascus	2.68376			-
k__Fungi.p__Basidiomycota.c__Agaricomycetes.o__Cantharellales.f__Botryobasidiaceae	2.69631			-
k__Fungi.p__Ascomycota.c__Sordariomycetes.o__Coniochaetales.f__Coniochaetaceae	2.98807			-
k__Fungi.p__Ascomycota.c__Sareomycetes.o__Sareales.f__Sareaceae	2.94819			-
k__Fungi.p__Ascomycota.c__Sordariomycetes.o__Conioscyphales	3.84353			-
k__Fungi.p__Basidiomycota.c__Agaricomycetes.o__Geastrales.f__Geastraceae.g__Geastrum	2.76036			0.0315534
k__Fungi.p__Basidiomycota.c__Tremellomycetes	5.26401	Rr	4.91923	0.00242246
k__Fungi.p__Mortierellomycota.c__Mortierellomycetes.o__Mortierellales.f__Mortierellaceae	3.56544			-
k__Fungi.p__Ascomycota.c__Leotiomycetes.o__Helotiales.f__Helotiales_fam_Incertae_sedis.g__Xenopolyscytalum	4.28021			-
k__Fungi.p__Ascomycota.c__Sordariomycetes.o__Diaporthales.f__Diaporthaceae.g__Diaporthe	4.29767	Rb	4.05107	0.0442176
k__Fungi.p__Ascomycota.c__Saccharomycetes.o__Saccharomycetales.f__Saccharomycetales_fam_Incertae_sedis.g__Candida	5.03406			-
k__Fungi.p__Ascomycota.c__Dothideomycetes.o__Capnodiales.f__Cladosporiaceae.g__Cladosporium	5.08798	Rb	4.67886	0.0293764
k__Fungi.p__Basidiomycota.c__Agaricomycetes.o__Agaricales.f__Inocybaceae	3.69883			0.0032697
k__Fungi.p__Basidiomycota.c__Agaricomycetes.o__Thelephorales.f__Thelephoraceae.g__Tomentella	3.91581			-
k__Fungi.p__Basidiomycota.c__Tremellomycetes.o__Trichosporonales.f__Trichosporonaceae.g__Cutaneotrichosporon	4.23901			-
k__Fungi.p__Ascomycota.c__Pezizomycetes.o__Pezizales.f__Ascodesmidaceae.g__Lasiobolus	5.15258	Rb	4.74583	0.00271292
k__Fungi.p__Ascomycota.c__Lecanoromycetes.o__Lecanorales.f__Lecanoraceae.g__Scoliciosporum	2.8375			-
k__Fungi.p__Basidiomycota.c__Agaricostilbomycetes.o__Agaricostilbales.f__Kondoaceae	2.53815			-
k__Fungi.p__Ascomycota.c__Pezizomycetes.o__Pezizales.f__Tuberaceae.g__Tuber	2.38111			-
k__Fungi.p__Ascomycota.c__Saccharomycetes.o__Saccharomycetales.f__Metschnikowiaceae.g__Metschnikowia	1.97649			-
k__Fungi.p__Basidiomycota.c__Cystobasidiomycetes	3.6008			-
k__Fungi.p__Basidiomycota.c__Cystobasidiomycetes.o__Cystobasidiomycetes_ord_Incertae_sedis.f__Buckleyzymaceae.g__Buckleyzyma	3.18374			-
k__Fungi.p__Ascomycota.c__Dothideomycetes.o__Pleosporales.f__Leptosphaeriaceae.g__Leptosphaeria	3.76857			0.0357151
k__Fungi.p__Ascomycota.c__Eurotiomycetes.o__Eurotiales	4.70294	Rb	4.39053	0.000922646
k__Fungi.p__Ascomycota.c__Lecanoromycetes.o__Pertusariales	5.09836	Rs	4.83376	6.15e-06
k__Fungi.p__Basidiomycota.c__Agaricomycetes.o__Agaricales.f__Entolomataceae	3.06302			0.000211488
k__Fungi.p__Ascomycota.c__Sordariomycetes.o__Sordariales	4.35144			-
k__Fungi.p__Basidiomycota.c__Agaricomycetes.o__Agaricales.f__Cortinariaceae.g__Cortinarius	4.38132	Rr	4.10462	0.0154983
k__Fungi.p__Ascomycota.c__Sordariomycetes.o__Glomerellales.f__Plectosphaerellaceae.g__Verticillium	3.02344			-
k__Fungi.p__Ascomycota.c__Pezizomycetes.o__Pezizales.f__Pezizaceae	3.26208			-
k__Fungi.p__Basidiomycota.c__Agaricostilbomycetes	3.18098			-
k__Fungi.p__Basidiomycota.c__Agaricomycetes.o__Trechisporales	2.00265			-
k__Fungi.p__Basidiomycota.c__Agaricomycetes.o__Russulales	3.80909			0.0115
k__Fungi.p__Mortierellomycota.c__Mortierellomycetes.o__Mortierellales.f__Mortierellaceae.g__Mortierella	3.56544			-
k__Fungi.p__Ascomycota.c__Eurotiomycetes.o__Eurotiales.f__Trichocomaceae.g__Thermomyces	1.81413			-
k__Fungi.p__Ascomycota.c__Sordariomycetes.o__Diaporthales.f__Diaporthaceae	4.29767	Rb	4.08646	0.0442176
k__Fungi.p__Ascomycota.c__Eurotiomycetes.o__Chaetothyriales.f__Trichomeriaceae.g__Bradymyces	2.81064			-
k__Fungi.p__Basidiomycota.c__Tremellomycetes.o__Trichosporonales	4.94686			-
k__Fungi.p__Basidiomycota.c__Agaricostilbomycetes.o__Agaricostilbales.f__Chionosphaeraceae.g__Kurtzmanomyces	2.62817			-
k__Fungi.p__Ascomycota.c__Saccharomycetes.o__Saccharomycetales.f__Phaffomycetaceae.g__Cyberlindnera	2.15357			-
k__Fungi.p__Ascomycota.c__Dothideomycetes.o__Pleosporales.f__Didymellaceae.g__Neoascochyta	3.23697			-
k__Fungi.p__Ascomycota.c__Sordariomycetes.o__Hypocreales.f__Nectriaceae.g__Fusicolla	1.98951			-
k__Fungi.p__Ascomycota.c__Sordariomycetes.o__Hypocreales.f__Hypocreales_fam_Incertae_sedis.g__Acremonium	3.24339			-
k__Fungi.p__Ascomycota.c__Sordariomycetes.o__Hypocreales.f__Nectriaceae.g__Mariannaea	1.57669			-
k__Fungi.p__Basidiomycota.c__Agaricomycetes.o__Agaricales	4.89805	Rb	4.50634	0.00042453
k__Fungi.p__Ascomycota.c__Dothideomycetes.o__Capnodiales.f__Extremaceae	3.4651			-
k__Fungi.p__Ascomycota.c__Dothideomycetes.o__Dothideales.f__Dothioraceae.g__Dothiora	3.70855			0.0018902
k__Fungi.p__Ascomycota.c__Eurotiomycetes.o__Chaetothyriales.f__Herpotrichiellaceae	4.66565	Rb	4.27793	0.0024691
k__Fungi.p__Ascomycota.c__Sordariomycetes.o__Sordariales.f__Lasiosphaeriaceae.g__Podospora	3.69388			-
k__Fungi.p__Ascomycota.c__Dothideomycetes.o__Pleosporales.f__Teichosporaceae	3.05847			-
k__Fungi.p__Ascomycota.c__Sordariomycetes.o__Xylariales.f__Amphisphaeriaceae	4.05654			-
k__Fungi.p__Basidiomycota.c__Tremellomycetes.o__Tremellales.f__Tremellaceae	3.77677			-
k__Fungi.p__Ascomycota.c__Dothideomycetes.o__Dothideales.f__Dothioraceae	3.70855			0.0018902
k__Fungi.p__Basidiomycota.c__Wallemiomycetes.o__Wallemiales.f__Wallemiaceae.g__Wallemia	2.93489			-
k__Fungi.p__Ascomycota.c__Saccharomycetes.o__Saccharomycetales.f__Pichiaceae	2.95062			-
k__Fungi.p__Ascomycota.c__Sordariomycetes.o__Hypocreales.f__Ophiocordycipitaceae.g__Tolypocladium	3.33474			0.0410745
k__Fungi.p__Ascomycota.c__Leotiomycetes.o__Helotiales.f__Hyaloscyphaceae	2.69287			-
k__Fungi.p__Ascomycota.c__Pezizomycetes.o__Pezizales.f__Pyronemataceae.g__Cheilymenia	3.7145			0.018748
k__Fungi.p__Ascomycota.c__Dothideomycetes.o__Pleosporales.f__Phaeosphaeriaceae.g__Diederichomyces	3.29805			0.0032138
k__Fungi.p__Ascomycota.c__Sordariomycetes	5.15217	Rr	4.80414	0.0123498
k__Fungi.p__Ascomycota.c__Orbiliomycetes.o__Orbiliales.f__Orbiliaceae.g__Arthrobotrys	1.5077			-
k__Fungi.p__Ascomycota.c__Leotiomycetes.o__Thelebolales	5.52654	Rs	5.19499	0.0243699
k__Fungi.p__Ascomycota.c__Sordariomycetes.o__Xylariales	4.24179			-
k__Fungi.p__Basidiomycota.c__Malasseziomycetes	2.73711			-
k__Fungi.p__Ascomycota.c__Pezizomycetes.o__Pezizales.f__Tuberaceae.g__Choiromyces	4.1364			-
k__Fungi.p__Ascomycota.c__Sordariomycetes.o__Coniochaetales	2.98807			-
k__Fungi.p__Ascomycota.c__Eurotiomycetes.o__Eurotiales.f__Aspergillaceae.g__Aspergillus	4.58685	Rb	4.28248	0.00173611
k__Fungi.p__Ascomycota.c__Dothideomycetes.o__Abrothallales.f__Lichenoconiaceae	3.7604			0.00152999
k__Fungi.p__Basidiomycota.c__Tremellomycetes.o__Tremellales.f__Bulleribasidiaceae.g__Hannaella	3.12348			-
k__Fungi.p__Basidiomycota.c__Agaricomycetes.o__Trechisporales.f__Hydnodontaceae	2.00265			-
k__Fungi.p__Ascomycota.c__Sordariomycetes.o__Conioscyphales.f__Conioscyphaceae	3.84353			-
k__Fungi.p__Basidiomycota.c__Malasseziomycetes.o__Malasseziales.f__Malasseziaceae	2.73711			-
k__Fungi.p__Ascomycota.c__Sordariomycetes.o__Microascales	3.30836			-
k__Fungi.p__Basidiomycota.c__Tremellomycetes.o__Tremellales.f__Cuniculitremaceae	2.65533			-
k__Fungi.p__Ascomycota	5.93599	Rs	4.94134	0.0415864
k__Fungi.p__Ascomycota.c__Eurotiomycetes.o__Chaetothyriales.f__Trichomeriaceae	3.14567			0.0435756
k__Fungi.p__Basidiomycota.c__Agaricostilbomycetes.o__Agaricostilbales.f__Agaricostilbaceae.g__Sterigmatomyces	2.87329			0.00246899
k__Fungi.p__Ascomycota.c__Sordariomycetes.o__Hypocreales.f__Hypocreales_fam_Incertae_sedis	3.24339			-
k__Fungi.p__Ascomycota.c__Dothideomycetes.o__Pleosporales.f__Pleosporales_fam_Incertae_sedis.g__Nigrograna	3.30011			-
k__Fungi.p__Ascomycota.c__Taphrinomycetes	3.67622			-
k__Fungi.p__Ascomycota.c__Eurotiomycetes.o__Eurotiales.f__Trichocomaceae.g__Talaromyces	3.99621			0.0359889
k__Fungi.p__Basidiomycota.c__Cystobasidiomycetes.o__Cystobasidiales.f__Cystobasidiaceae.g__Cystobasidium	3.05982			-
k__Fungi.p__Ascomycota.c__Sordariomycetes.o__Sordariales.f__Sordariaceae.g__Sordaria	4.17655			0.0389034
k__Fungi.p__Ascomycota.c__Leotiomycetes.o__Helotiales.f__Rutstroemiaceae	3.76752			0.00177894
k__Fungi.p__Basidiomycota.c__Agaricomycetes.o__Thelephorales.f__Thelephoraceae	3.91581			-
k__Fungi.p__Basidiomycota.c__Agaricostilbomycetes.o__Agaricostilbales	3.18098			-
k__Fungi.p__Ascomycota.c__Orbiliomycetes	1.5077			-
k__Fungi.p__Basidiomycota.c__Agaricomycetes.o__Agaricales.f__Lycoperdaceae	4.24225			0.000117473
k__Fungi.p__Basidiomycota.c__Agaricostilbomycetes.o__Agaricostilbales.f__Kondoaceae.g__Bensingtonia	1.74697			-
k__Fungi.p__Basidiomycota.c__Agaricomycetes.o__Sebacinales.f__Sebacinaceae	4.27878			-
k__Fungi.p__Ascomycota.c__Dothideomycetes.o__Pleosporales.f__Sporormiaceae	5.18467	Rb	4.85763	0.00498031
k__Fungi.p__Ascomycota.c__Leotiomycetes.o__Helotiales.f__Hyaloscyphaceae.g__Hyaloscypha	2.69287			-
k__Fungi.p__Basidiomycota.c__Tremellomycetes.o__Tremellales.f__Rhynchogastremataceae	3.03622			-
k__Fungi.p__Basidiomycota.c__Agaricomycetes.o__Agaricales.f__Inocybaceae.g__Inocybe	3.69883			0.0032697
k__Fungi.p__Ascomycota.c__Dothideomycetes.o__Pleosporales.f__Sporormiaceae.g__Preussia	5.12342	Rb	4.7963	0.0124537
k__Fungi.p__Basidiomycota.c__Agaricomycetes.o__Agaricales.f__Agaricaceae	2.951			0.0156218
k__Fungi.p__Ascomycota.c__Sordariomycetes.o__Glomerellales.f__Glomerellaceae.g__Colletotrichum	3.40201			-
k__Fungi.p__Ascomycota.c__Dothideomycetes	5.54373	Rb	5.11486	0.00193438
k__Fungi.p__Basidiomycota.c__Agaricostilbomycetes.o__Agaricostilbales.f__Agaricostilbaceae	2.87329			0.00246899
k__Fungi.p__Ascomycota.c__Sordariomycetes.o__Hypocreales.f__Nectriaceae	4.53888	Rr	4.22241	0.00566177
k__Fungi.p__Ascomycota.c__Leotiomycetes.o__Phacidiales.f__Phacidiaceae.g__Phacidium	3.4759			-
k__Fungi.p__Ascomycota.c__Sordariomycetes.o__Sordariales.f__Sordariaceae	4.17655			0.0389034
k__Fungi.p__Basidiomycota.c__Microbotryomycetes.o__Microbotryomycetes_ord_Incertae_sedis.f__Microbotryomycetes_fam_Incertae_sedis	3.62677			0.0287575

## Sheet: significant_genus_LDA>4.0
2. Supplementary Table S5. Discern of significant fungi at genus level.
taxonomy	sample ID	genus_name	p_value
k__Fungi.p__Basidiomycota.c__Tremellomycetes.o__Tremellales.f__Bulleribasidiaceae.g__Vishniacozyma	R. roxellana	g__Vishniacozyma	0.00208974
k__Fungi.p__Ascomycota.c__Lecanoromycetes.o__Lecanorales.f__Parmeliaceae.g__Usnea	R. roxellana	g__Usnea	0.0262108
k__Fungi.p__Ascomycota.c__Dothideomycetes.o__Pleosporales.f__Didymellaceae.g__Didymella	R. roxellana	g__Didymella	0.000130479
k__Fungi.p__Ascomycota.c__Sordariomycetes.o__Hypocreales.f__Hypocreaceae.g__Trichoderma	R. roxellana	g__Trichoderma	0.0499523
k__Fungi.p__Ascomycota.c__Sordariomycetes.o__Hypocreales.f__Nectriaceae.g__Fusarium	R. roxellana	g__Fusarium	7.48e-05
k__Fungi.p__Basidiomycota.c__Tremellomycetes.o__Cystofilobasidiales.f__Cystofilobasidiaceae.g__Cystofilobasidium	R. roxellana	g__Cystofilobasidium	0.00122014
k__Fungi.p__Basidiomycota.c__Tremellomycetes.o__Cystofilobasidiales.f__Mrakiaceae.g__Mrakia	R. roxellana	g__Mrakia	0.0145827
k__Fungi.p__Basidiomycota.c__Agaricomycetes.o__Agaricales.f__Cortinariaceae.g__Cortinarius	R. roxellana	g__Cortinarius	0.0154983
k__Fungi.p__Ascomycota.c__Dothideomycetes.o__Pleosporales.f__Sporormiaceae.g__Preussia	R. bieti	g__Preussia	0.0124537
k__Fungi.p__Ascomycota.c__Pezizomycetes.o__Pezizales.f__Ascodesmidaceae.g__Lasiobolus	R. bieti	g__Lasiobolus	0.00271292
k__Fungi.p__Ascomycota.c__Dothideomycetes.o__Capnodiales.f__Cladosporiaceae.g__Cladosporium	R. bieti	g__Cladosporium	0.0293764
k__Fungi.p__Ascomycota.c__Eurotiomycetes.o__Eurotiales.f__Aspergillaceae.g__Aspergillus	R. bieti	g__Aspergillus	0.00173611
k__Fungi.p__Ascomycota.c__Eurotiomycetes.o__Chaetothyriales.f__Herpotrichiellaceae.g__Cladophialophora	R. bieti	g__Cladophialophora	0.00966783
k__Fungi.p__Ascomycota.c__Sordariomycetes.o__Diaporthales.f__Diaporthaceae.g__Diaporthe	R. bieti	g__Diaporthe	0.0442176
k__Fungi.p__Ascomycota.c__Dothideomycetes.o__Pleosporales.f__Sporormiaceae.g__Sporormiella	R. bieti	g__Sporormiella	0.000221839
k__Fungi.p__Ascomycota.c__Leotiomycetes.o__Thelebolales.f__Thelebolaceae.g__Thelebolus	R. strykeri	g__Thelebolus	0.0284047
k__Fungi.p__Ascomycota.c__Lecanoromycetes.o__Pertusariales.f__Microcaliciaceae.g__Microcalicium	R. strykeri	g__Microcalicium	6.15e-06
k__Fungi.p__Ascomycota.c__Pezizomycetes.o__Pezizales.f__Ascobolaceae.g__Ascobolus	R. strykeri	g__Ascobolus	0.000110389
