# Supplementary material for: Gut Mycobiota of Three Rhinopithecus Species Provide New Insights into the Association Between Diet and Environment
Source: Integr Zool. 2024 Dec 17;20(5):936–47. doi: 10.1111/1749-4877.12932 (PMC12463750; doi:10.1111/1749-4877.12932)
Supplement: Supplementary file 6 — Table S6 Relative abundance of significant functional guild. [file INZ2-20-936-s001.xls]

## Sheet: function_guild
1. Supplementary Table S6. Annotation results of FUNGuild database.
OTU	Kingdom	Phylum	Order	Class	Family	Genus	Species	taxon	taxonomicLevel	trophicMode	guild	trait	growthForm	confidenceRanking	notes	citationSource
a2878a4e252dfa8b1162300ca2040ca5	Fungi	Ascomycota	Sordariomycetes	Hypocreales	Nectriaceae	na	na	Nectriaceae	9	Pathotroph-Saprotroph-Symbiotroph	Animal Pathogen-Endophyte-Fungal Parasite-Lichen Parasite-Plant Pathogen-Wood Saprotroph	NULL	Microfungus	Possible	Fusarium species are amongst the economically significant plant pathogens (Cannon & Kirk 2007)	Cannon PF, Kirk PM. 2007. Fungal Families of the World. CAB International, Cambridge (ISBN: 978-0851998275); Hirooka Y, et al. 2012. Studies in Mycology 711-210 ((https://doi.org/10.3114/sim0001)); Tedersoo L, et al. 2014. Science 346:e1256688 ((https://doi.org/10.1126/science.1256688)); The American Phytopathological Society Common Names of Plant Diseases ((http://www.apsnet.org/publications/com…
a88b74b5c17a06c40ed3131077146462	Fungi	Ascomycota	Pezizomycetes	Pezizales	Ascodesmidaceae	Lasiobolus	Lasiobolus_papillatus	Lasiobolus	13	Saprotroph	Dung Saprotroph-Undefined Saprotroph	NULL	NULL	Highly Probable	NULL	Bills GF, et al. 2013. Current Opinion in Microbiology 16:549-565 ((https://doi.org/10.1016/j.mib.2013.08.001)); Tedersoo L, et al. 2014. Science 346:e1256688 ((https://doi.org/10.1126/science.1256688))
e61403f32126030be43b07153af57d9d	Fungi	Ascomycota	Dothideomycetes	Pleosporales	na	na	na	na	na	na	na	na	na	na	na	na
7714ff67547eaf595067cc338c4c633e	Fungi	Ascomycota	Leotiomycetes	Thelebolales	Thelebolaceae	Thelebolus	Thelebolus_sp	Thelebolus	13	Saprotroph-Symbiotroph	Dung Saprotroph-Endophyte-Undefined Saprotroph	NULL	Microfungus	Probable	Endophyte detection method-culture (David et al. 2016)	Bills GF, et al. 2013. Current Opinion in Microbiology 16:549-565 ((https://doi.org/10.1016/j.mib.2013.08.001)); Tedersoo L, et al. 2014. Science 346:e1256688 ((https://doi.org/10.1126/science.1256688)); David AS, et al. 2016. Microbial Ecology 71:912-926 ((https://doi.org/10.1007/s00248-015-0712-6))
55305ed697f0fcb0cb8e7bdcf7fa9913	Fungi	Ascomycota	Dothideomycetes	Pleosporales	Sporormiaceae	Preussia	Preussia_sp	Preussia	13	Saprotroph	Undefined Saprotroph	NULL	NULL	Probable	NULL	Tedersoo L, et al. 2014. Science 346:e1256688 ((https://doi.org/10.1126/science.1256688))
523838c556b2f22632861cb5dbe5f580	Fungi	Ascomycota	Saccharomycetes	Saccharomycetales	Saccharomycetales_fam_Incertae_sedis	Candida	Candida_albicans	Candida	13	Pathotroph-Saprotroph-Symbiotroph	Animal Pathogen-Endophyte-Endosymbiont-Epiphyte-Soil Saprotroph-Undefined Saprotroph	NULL	Dimorphic Yeast	Probable	This asexual genus is polyphyletic and contain species that function very differently depend on what they are. Caution should be taken when interpreting guilds for Candida species.	Manolakaki D, et al. 2010. Virulence. 1: 367-375 ((https://doi.org/10.4161/viru.1.5.12796)); Mekbib SB, et al. 2011. Tropical Plant Pathology 36:233-240 ((https://doi.org/10.1590/S1982-56762011000400004))
1c7fb11c103dc6ad8d7cdc02103f528e	Fungi	Ascomycota	Dothideomycetes	Capnodiales	Cladosporiaceae	Cladosporium	Cladosporium_sp	na	na	na	na	na	na	na	na	na
12d5c67e1169d4fc5a8b3bdece841872	Fungi	Ascomycota	Dothideomycetes	Pleosporales	Sporormiaceae	na	na	Sporormiaceae	9	Saprotroph	Dung Saprotroph-Plant Saprotroph	NULL	Microfungus	Probable	Saprobic, associated with dung and rotting vegetation (Cannon & Kirk 2007)	Cannon PF, Kirk PM. 2007. Fungal Families of the World. CAB International, Cambridge (ISBN: 978-0851998275)
7ad6b80bfde65c4cf3f7c51c202341a7	Fungi	na	na	na	na	na	na	na	na	na	na	na	na	na	na	na
7fbb93d82e4abea98be2b43aa3e311fd	Fungi	na	na	na	na	na	na	na	na	na	na	na	na	na	na	na
bb00b400752d3a31b28f924ea71262d4	Fungi	Ascomycota	Pezizomycetes	Pezizales	Pyronemataceae	na	na	Pyronemataceae	9	Saprotroph-Symbiotroph	Dung Saprotroph-Ectomycorrhizal-Soil Saprotroph-Wood Saprotroph	NULL	Gasteroid-Pezizoid	Possible	Saprobic on soil, dung or rotten wood or mycorrhizal, some species hypogeous, others associated with fire sites (Cannon & Kirk 2007)	Cannon PF, Kirk PM. 2007. Fungal Families of the World. CAB International, Cambridge (ISBN: 978-0851998275)
12f4b1278dfcfb14cea72d20e1ef4523	Fungi	Ascomycota	Lecanoromycetes	Lecanorales	Parmeliaceae	Hypogymnia	Hypogymnia_vittata	Hypogymnia	13	Symbiotroph	Lichenized	NULL	Thallus	Highly Probable	NULL	Esslinger TL. 2014. North Dakota State University ((http://www.ndsu.edu/pubweb/~esslinge/chcklst/chcklst7.htm))
52b31e9384669a0d58628d298a891bec	Fungi	Ascomycota	Dothideomycetes	Pleosporales	Didymellaceae	na	na	Didymellaceae	9	Pathotroph-Saprotroph	Animal Pathogen-Plant Pathogen-Undefined Saprotroph	NULL	Microfungus	Possible	NULL	Tedersoo L, et al. 2014. Science 346:e1256688 ((https://doi.org/10.1126/science.1256688))
1647f941fc2797891326bbd7b0bdfc42	Fungi	Ascomycota	Leotiomycetes	Thelebolales	Thelebolaceae	Thelebolus	na	Thelebolus	13	Saprotroph-Symbiotroph	Dung Saprotroph-Endophyte-Undefined Saprotroph	NULL	Microfungus	Probable	Endophyte detection method-culture (David et al. 2016)	Bills GF, et al. 2013. Current Opinion in Microbiology 16:549-565 ((https://doi.org/10.1016/j.mib.2013.08.001)); Tedersoo L, et al. 2014. Science 346:e1256688 ((https://doi.org/10.1126/science.1256688)); David AS, et al. 2016. Microbial Ecology 71:912-926 ((https://doi.org/10.1007/s00248-015-0712-6))
a47749c5700533a078eca59d6a7be77e	Fungi	Ascomycota	Dothideomycetes	Pleosporales	na	na	na	na	na	na	na	na	na	na	na	na
ad103682b39f5bc1c39890d4b5bf5785	Fungi	Ascomycota	Dothideomycetes	Pleosporales	Melanommataceae	Herpotrichia	Herpotrichia_parasitica	Herpotrichia	13	Saprotroph	Undefined Saprotroph	NULL	NULL	Probable	NULL	Tedersoo L, et al. 2014. Science 346:e1256688 ((https://doi.org/10.1126/science.1256688))
68dfabc9ce76e0e1498187f87c0a01f1	Fungi	Ascomycota	Eurotiomycetes	Eurotiales	Aspergillaceae	Aspergillus	na	na	na	na	na	na	na	na	na	na
bde718847f41be286a85301fdf2cd739	Fungi	na	na	na	na	na	na	na	na	na	na	na	na	na	na	na
bab0cda04bc3af0330a3d1901a77741e	Fungi	na	na	na	na	na	na	na	na	na	na	na	na	na	na	na
c9cb921803085da46f6d66042077b307	Fungi	Ascomycota	Dothideomycetes	Pleosporales	Didymellaceae	na	na	Didymellaceae	9	Pathotroph-Saprotroph	Animal Pathogen-Plant Pathogen-Undefined Saprotroph	NULL	Microfungus	Possible	NULL	Tedersoo L, et al. 2014. Science 346:e1256688 ((https://doi.org/10.1126/science.1256688))
b61010de2f58d8e68d0426eefdfbb4ab	Fungi	Ascomycota	Dothideomycetes	Pleosporales	Sporormiaceae	na	na	Sporormiaceae	9	Saprotroph	Dung Saprotroph-Plant Saprotroph	NULL	Microfungus	Probable	Saprobic, associated with dung and rotting vegetation (Cannon & Kirk 2007)	Cannon PF, Kirk PM. 2007. Fungal Families of the World. CAB International, Cambridge (ISBN: 978-0851998275)
3f155bbb27c0853a9651c11238d6a9bf	Fungi	Ascomycota	Lecanoromycetes	Lecanorales	Parmeliaceae	Cetrelia	Cetrelia_olivetorum	Cetrelia	13	Symbiotroph	Lichenized	NULL	Thallus	Highly Probable	NULL	Redecker D, et al. 2013. Mycorrhiza 23:515-531 ((https://doi.org/10.1007/s00572-013-0486-y))
aa7071c8b7da2e5f29cf13113e448e36	Fungi	Basidiomycota	Tremellomycetes	Tremellales	Bulleribasidiaceae	Vishniacozyma	Vishniacozyma_carnescens	na	na	na	na	na	na	na	na	na
53fc6e77a9d78597c82da5cfd7514f52	Fungi	Basidiomycota	Agaricomycetes	Agaricales	Schizophyllaceae	Schizophyllum	Schizophyllum_commune	Schizophyllum	13	Saprotroph	Wood Saprotroph	White Rot	NULL	Highly Probable	NULL	Ahmada SS, Miles PG. 1970. Genetical Research 15:19-28 ((https://doi.org/10.1017/S0016672300001336))
e4b630519f981232e464f4e8bf85e1cd	Fungi	Ascomycota	Dothideomycetes	Pleosporales	na	na	na	na	na	na	na	na	na	na	na	na
b8cb7ce0e03ec141addc3f870b6635d3	Fungi	Ascomycota	Pezizomycetes	Pezizales	Ascobolaceae	Ascobolus	Ascobolus_sp	Ascobolus	13	Saprotroph	Dung Saprotroph-Wood Saprotroph	Soft Rot	NULL	Probable	NULL	Duncan CG, Eslyn WE. 1966. Mycologia 58:642-645 ((https://doi.org/10.2307/3757045)); Bell A. 1983. Dung Fungi: An Illustrated Guide to Coprophilous Fungi in New Zealand. Victoria University Press, Wellington (ISBN: 978-0864730015); Tedersoo L, et al. 2014. Science 346:e1256688 ((https://doi.org/10.1126/science.1256688))
3a61e5333bf0cec15b42226a5655a806	Fungi	Ascomycota	Eurotiomycetes	Chaetothyriales	Herpotrichiellaceae	na	na	Herpotrichiellaceae	9	Pathotroph-Saprotroph	Animal Pathogen-Fungal Parasite-Undefined Saprotroph	NULL	Facultative Yeast-Microfungus	Probable	Mostly saprobic on plants or other fungi, isolated from soil etc., and from medical sources (Cannon & Kirk 2007)	Cannon PF, Kirk PM. 2007. Fungal Families of the World. CAB International, Cambridge (ISBN: 978-0851998275)
934d033433bda85cbb4e027fb8df6cb7	Fungi	Basidiomycota	Tremellomycetes	Cystofilobasidiales	Cystofilobasidiaceae	Cystofilobasidium	Cystofilobasidium_infirmominiatum	Cystofilobasidium	13	Saprotroph	Leaf Saprotroph	NULL	Yeast	Possible	NULL	Oberwinkler F, et al. 1983. Systematic and Applied Microbiology 41:14-122 ((https://doi.org/10.1016/S0723-2020((83))80039-3))
c79ff214dfd7258eb6537756b96d0d79	Fungi	Basidiomycota	Tremellomycetes	Tremellales	Bulleribasidiaceae	Vishniacozyma	Vishniacozyma_sp	na	na	na	na	na	na	na	na	na
4d64ef7f20db0c4995cbdefe39e394ac	Fungi	na	na	na	na	na	na	na	na	na	na	na	na	na	na	na
40a651671e6a38bfc12ea02f2fb93ff9	Fungi	Ascomycota	Lecanoromycetes	Pertusariales	Microcaliciaceae	Microcalicium	Microcalicium_ahlneri	Microcalicium	13	Pathotroph	Lichen Parasite	NULL	Microfungus	Probable	NULL	Lawrey JD, Diederich P. 2016. http://www.lichenicolous.net (accessed 24 May 2017) ((http://www.lichenicolous.net))
424a6e62b017245563ee047112ffb533	Fungi	Ascomycota	Dothideomycetes	Pleosporales	Didymellaceae	Didymella	Didymella_bellidis	Didymella	13	Pathotroph-Saprotroph	Animal Pathogen-Plant Pathogen-Undefined Saprotroph	NULL	Microfungus	Probable	NULL	Tedersoo L, et al. 2014. Science 346:e1256688 ((https://doi.org/10.1126/science.1256688))
e28aaed68e4a72e92f8fb5e1bba1ec96	Fungi	na	na	na	na	na	na	na	na	na	na	na	na	na	na	na
6cf8d1e54879cd96da82e84f3125ec1a	Fungi	Ascomycota	Pezizomycetes	Pezizales	Tuberaceae	Choiromyces	Choiromyces_sp	Choiromyces	13	Symbiotroph	Ectomycorrhizal	Hypogeous	Gasteroid	Highly Probable	Common name - false truffle	The American Phytopathological Society Common Names of Plant Diseases ((http://www.apsnet.org/publications/commonnames/Pages/default.aspx))
e3d2162247629c0684dd444660cdd020	Fungi	Ascomycota	Dothideomycetes	Capnodiales	Cladosporiaceae	Cladosporium	Cladosporium_angulosum	na	na	na	na	na	na	na	na	na
5b60c87497092b2b03e5ebc715969440	Fungi	na	na	na	na	na	na	na	na	na	na	na	na	na	na	na
8b5efe456130dc80afd44768086b7761	Fungi	Ascomycota	Pezizomycetes	Pezizales	na	na	na	na	na	na	na	na	na	na	na	na
b6666a24b99d08846252a3a98d174122	Fungi	Ascomycota	Dothideomycetes	Pleosporales	na	na	na	na	na	na	na	na	na	na	na	na
18fc5d43a0b08762c961fb7c164fcc20	Fungi	Ascomycota	Dothideomycetes	Pleosporales	Didymellaceae	Didymella	Didymella_tanaceti	Didymella	13	Pathotroph-Saprotroph	Animal Pathogen-Plant Pathogen-Undefined Saprotroph	NULL	Microfungus	Probable	NULL	Tedersoo L, et al. 2014. Science 346:e1256688 ((https://doi.org/10.1126/science.1256688))
ed4d7be8047d841a4b2bceff0c2ea832	Fungi	Ascomycota	Pezizomycetes	Pezizales	Ascodesmidaceae	Lasiobolus	Lasiobolus_papillatus	Lasiobolus	13	Saprotroph	Dung Saprotroph-Undefined Saprotroph	NULL	NULL	Highly Probable	NULL	Bills GF, et al. 2013. Current Opinion in Microbiology 16:549-565 ((https://doi.org/10.1016/j.mib.2013.08.001)); Tedersoo L, et al. 2014. Science 346:e1256688 ((https://doi.org/10.1126/science.1256688))
c6d0f9cd201589b34e2beb20eff6383f	Fungi	Ascomycota	Dothideomycetes	Capnodiales	na	na	na	na	na	na	na	na	na	na	na	na
283d4c5396473f18fee2575b0e0c7a7c	Fungi	Ascomycota	Leotiomycetes	Helotiales	Vibrisseaceae	Phialocephala	Phialocephala_sp	Phialocephala	13	Symbiotroph	Endophyte	NULL	Microfungus	Highly Probable	Dark Septate Endophyte, known from plant roots.	Newsham KK. 2011. New Phytologist 190:783-793 ((https://doi.org/10.1111/j.1469-8137.2010.03611.x)) (as dark septate root endophytes)
d687d9a3bd9c96949832728d4c512bdc	Fungi	Ascomycota	Lecanoromycetes	Lecanorales	Lecanoraceae	Lecanora	Lecanora_sp	Lecanora	13	Symbiotroph	Lichenized	NULL	Thallus	Highly Probable	NULL	Esslinger TL. 2014. North Dakota State University ((http://www.ndsu.edu/pubweb/~esslinge/chcklst/chcklst7.htm))
d8cf64c499a471f9fa10dccda7c90907	Fungi	Ascomycota	Lecanoromycetes	Lecanorales	Ramalinaceae	Ramalina	Ramalina_sp	Ramalina	13	Symbiotroph	Lichenized	NULL	Thallus	Highly Probable	NULL	Esslinger TL. 2014. North Dakota State University ((http://www.ndsu.edu/pubweb/~esslinge/chcklst/chcklst7.htm))
54eec79f1493c7d032bafc86a8bc739b	Fungi	Basidiomycota	Tremellomycetes	Tremellales	Bulleribasidiaceae	Vishniacozyma	Vishniacozyma_sp	na	na	na	na	na	na	na	na	na
9ad23d2b83b58fbad55b84aa8638100b	Fungi	Ascomycota	Leotiomycetes	Thelebolales	Thelebolaceae	Thelebolus	Thelebolus_globosus	Thelebolus	13	Saprotroph-Symbiotroph	Dung Saprotroph-Endophyte-Undefined Saprotroph	NULL	Microfungus	Probable	Endophyte detection method-culture (David et al. 2016)	Bills GF, et al. 2013. Current Opinion in Microbiology 16:549-565 ((https://doi.org/10.1016/j.mib.2013.08.001)); Tedersoo L, et al. 2014. Science 346:e1256688 ((https://doi.org/10.1126/science.1256688)); David AS, et al. 2016. Microbial Ecology 71:912-926 ((https://doi.org/10.1007/s00248-015-0712-6))
c32aa0c6cd17b4b42d6c6bc65a55983e	Fungi	Ascomycota	Lecanoromycetes	Lecanorales	Parmeliaceae	Hypogymnia	Hypogymnia_macrospora	Hypogymnia	13	Symbiotroph	Lichenized	NULL	Thallus	Highly Probable	NULL	Esslinger TL. 2014. North Dakota State University ((http://www.ndsu.edu/pubweb/~esslinge/chcklst/chcklst7.htm))
3957a5272bd3e2f486f75cd32a21cb81	Fungi	Ascomycota	Lecanoromycetes	Pertusariales	Microcaliciaceae	Microcalicium	Microcalicium_ahlneri	Microcalicium	13	Pathotroph	Lichen Parasite	NULL	Microfungus	Probable	NULL	Lawrey JD, Diederich P. 2016. http://www.lichenicolous.net (accessed 24 May 2017) ((http://www.lichenicolous.net))
fe1f5d7aaec7cd857a599408478d92f7	Fungi	Ascomycota	Dothideomycetes	Pleosporales	Sporormiaceae	Preussia	na	Preussia	13	Saprotroph	Undefined Saprotroph	NULL	NULL	Probable	NULL	Tedersoo L, et al. 2014. Science 346:e1256688 ((https://doi.org/10.1126/science.1256688))
9a610b485c381454c0380fc41f3c2121	Fungi	na	na	na	na	na	na	na	na	na	na	na	na	na	na	na
a3c40a404a64934fcde6fd1f35f642b5	Fungi	na	na	na	na	na	na	na	na	na	na	na	na	na	na	na
359798f4b19613f3f5d268d670b0e616	Fungi	Ascomycota	Sordariomycetes	Diaporthales	Diaporthaceae	Diaporthe	Diaporthe_cotoneastri	Diaporthe	13	Pathotroph-Symbiotroph	Endophyte-Plant Pathogen	NULL	Microfungus	Possible	NULL	Tedersoo L, et al. 2014. Science 346:e1256688 ((https://doi.org/10.1126/science.1256688))
505ab0d9a79ce988d8e37027d765ccc9	Fungi	Ascomycota	Leotiomycetes	Helotiales	Sclerotiniaceae	Dumontinia	Dumontinia_tuberosa	Dumontinia	13	Pathotroph	Plant Pathogen	NULL	Microfungus	Probable	NULL	Tedersoo L, et al. 2014. Science 346:e1256688 ((https://doi.org/10.1126/science.1256688))
6c0c7a9be2284af6aa9573dc4c720f46	Fungi	na	na	na	na	na	na	na	na	na	na	na	na	na	na	na
6cdec8f3201aab0c6d2a60a51719143d	Fungi	Ascomycota	na	na	na	na	na	na	na	na	na	na	na	na	na	na
a8f862d9443489ffbb75fc6f11614b33	Fungi	Basidiomycota	Tremellomycetes	Trichosporonales	Trichosporonaceae	Cutaneotrichosporon	Cutaneotrichosporon_moniliiforme	Cutaneotrichosporon	13	Pathotroph	Animal Pathogen	NULL	Yeast	Possible	Pathogenic to humans	Nath R, et al. 2018. Mycopathologia 183:585-590 ((https://doi.org/10.1007/s11046-017-0231-8))
a72c981083dab1cfec2a54b56f61978c	Fungi	Ascomycota	Dothideomycetes	Capnodiales	Mycosphaerellaceae	Cercospora	Cercospora_sp	Cercospora	13	Pathotroph	Plant Pathogen	NULL	Microfungus	Probable	NULL	The American Phytopathological Society Common Names of Plant Diseases ((http://www.apsnet.org/publications/commonnames/Pages/default.aspx))
7e31612174eac4b9e0d0d204b8a8d04c	Fungi	Ascomycota	Lecanoromycetes	Lecanorales	Parmeliaceae	Cetrelia	Cetrelia_monachorum	Cetrelia	13	Symbiotroph	Lichenized	NULL	Thallus	Highly Probable	NULL	Redecker D, et al. 2013. Mycorrhiza 23:515-531 ((https://doi.org/10.1007/s00572-013-0486-y))
24edf3d39fa8f8b8d6e53bcc99fd6ba6	Fungi	Ascomycota	Dothideomycetes	Pleosporales	Sporormiaceae	Preussia	Preussia_sp	Preussia	13	Saprotroph	Undefined Saprotroph	NULL	NULL	Probable	NULL	Tedersoo L, et al. 2014. Science 346:e1256688 ((https://doi.org/10.1126/science.1256688))
1dc0cb6f971eadc326e9da981ecac4ae	Fungi	Ascomycota	Lecanoromycetes	Lecanorales	Parmeliaceae	Cetrelia	Cetrelia_cetrarioides	Cetrelia	13	Symbiotroph	Lichenized	NULL	Thallus	Highly Probable	NULL	Redecker D, et al. 2013. Mycorrhiza 23:515-531 ((https://doi.org/10.1007/s00572-013-0486-y))
8a6cc9dfdd8a46cee7bcc2d75332e586	Fungi	Ascomycota	Sordariomycetes	Sordariales	Sordariaceae	Sordaria	na	Sordaria	13	Saprotroph	Dung Saprotroph-Wood Saprotroph	Soft Rot	NULL	Probable	NULL	Duncan CG, Eslyn WE. 1966. Mycologia 58642-664; Seehann G, et al. 1975. List of Fungi in Soft-Rot Tissue Tests. Institute fur Holzbiologie und Holzschutz, Bundesforschungsanstalt fur Forst - und Holzwirtshaft, Hamburg - Lohbrugge, Germany; Costa IPMW, et al. 2012. Mycotaxon 119:e26 ((http://mycotaxon.com/resources/checklists/costa_v119_checklist.pdf)); Bills GF, et al. 2013. Current Opinion in Mi…
9606ec645ad1fd85b7598f949ce6a7f0	Fungi	na	na	na	na	na	na	na	na	na	na	na	na	na	na	na
b16ae6db744f95c8352927e3e50d7a20	Fungi	na	na	na	na	na	na	na	na	na	na	na	na	na	na	na
3ccf5b91c6eb97dc6b422bd747c17120	Fungi	Ascomycota	Eurotiomycetes	Chaetothyriales	Trichomeriaceae	Bradymyces	Bradymyces_graniticola	Trichomeriaceae	9	Symbiotroph	Epiphyte	NULL	Microfungus	Probable	Foliar epiphytes with the appearance of sooty moulds, mostly occurring on the surface of living leaves and apparently gaining their nutrients from insect exudates (Chomnunti et al. 2012)	Chomnunti P, et al. 2012. Fungal Diversity 56:63-76 ((https://doi.org/10.1007/s13225-012-0197-2))
e59e9bbf0379a1503e98ba30c0da209c	Fungi	Ascomycota	Pezizomycetes	Pezizales	Ascodesmidaceae	Lasiobolus	Lasiobolus_papillatus	Lasiobolus	13	Saprotroph	Dung Saprotroph-Undefined Saprotroph	NULL	NULL	Highly Probable	NULL	Bills GF, et al. 2013. Current Opinion in Microbiology 16:549-565 ((https://doi.org/10.1016/j.mib.2013.08.001)); Tedersoo L, et al. 2014. Science 346:e1256688 ((https://doi.org/10.1126/science.1256688))
11416cb051c496d8b3ac58972faa5537	Fungi	Ascomycota	Dothideomycetes	Pleosporales	Didymellaceae	Boeremia	na	Boeremia	13	Pathotroph	Endophyte-Plant Pathogen	NULL	NULL	Possible	Host - Asteraceae	Costa IPMW, et al. 2012. Mycotaxon 119:e26 ((http://mycotaxon.com/resources/checklists/costa_v119_checklist.pdf))
d4058c6510958e6a98e0c5033168fef8	Fungi	na	na	na	na	na	na	na	na	na	na	na	na	na	na	na
71461d1f81ab739c9042c1b5e2fcd503	Fungi	Ascomycota	Pezizomycetes	Pezizales	Tuberaceae	na	na	Tuberaceae	9	Symbiotroph	Ectomycorrhizal	Hypogeous	Gasteroid	Probable	Common name - true truffle; Mycorrhizal with broadleaved trees, growing in the surface layer of soil and closely associated with roots. Highly specific pheromone-like chemicals are produced that play a role in dispersal by attracting mammals that uproot fruit bodies and ditribute spores (Cannon & Kirk 2007)	Cannon PF, Kirk PM. 2007. Fungal Families of the World. CAB International, Cambridge (ISBN: 978-0851998275)
c1c0075aa5041305c875be6038a7b865	Fungi	na	na	na	na	na	na	na	na	na	na	na	na	na	na	na
1b9fddc99d7a340d1a053e05b9468118	Fungi	Basidiomycota	Agaricomycetes	Agaricales	Physalacriaceae	Mucidula	Mucidula_mucida	Mucidula	13	Saprotroph	Undefined Saprotroph	NULL	NULL	Probable	NULL	Tedersoo L, et al. 2014. Science 346:e1256688 ((https://doi.org/10.1126/science.1256688))
433d44d390967bcd4585c79cd73dd80c	Fungi	Ascomycota	Dothideomycetes	Capnodiales	na	na	na	na	na	na	na	na	na	na	na	na
5ae655394f38c0587f4db77d60e74d0d	Fungi	na	na	na	na	na	na	na	na	na	na	na	na	na	na	na
a5dda06cd9dea283aaa35a8245a8c0c2	Fungi	Ascomycota	Sordariomycetes	Microascales	Microascaceae	Acaulium	Acaulium_sp	Microascaceae	9	Pathotroph-Saprotroph-Symbiotroph	Animal Pathogen-Endophyte-Plant Pathogen-Undefined Saprotroph	NULL	Microfungus	Possible	Saprobic in soil or rotting vegetation, some species heat-tolerant and associatated with silage and compost, a few associated with humans and animals (Cannon & Kirk 2007)	Cannon PF, Kirk PM. 2007. Fungal Families of the World. CAB International, Cambridge (ISBN: 978-0851998275)
98e750404eb7af887b7fb48e4a7dce4e	Fungi	Ascomycota	Dothideomycetes	Pleosporales	Sporormiaceae	Sporormiella	Sporormiella_australis	Sporormiella	13	Saprotroph	Undefined Saprotroph	NULL	Microfungus	Probable	NULL	Tedersoo L, et al. 2014. Science 346:e1256688 ((https://doi.org/10.1126/science.1256688))
4845fed63d38b2fdbd14b6ed577fccf8	Fungi	na	na	na	na	na	na	na	na	na	na	na	na	na	na	na
90b1527627116cc6d67d804da4bef4de	Fungi	Ascomycota	Sordariomycetes	Trichosphaeriales	Trichosphaeriaceae	Nigrospora	Nigrospora_sp	Nigrospora	13	Saprotroph	Undefined Saprotroph	NULL	NULL	Probable	NULL	Tedersoo L, et al. 2014. Science 346:e1256688 ((https://doi.org/10.1126/science.1256688))
51f4e0c9f24734733e6c4214ab077b7e	Fungi	Ascomycota	Eurotiomycetes	Chaetothyriales	Herpotrichiellaceae	Exophiala	Exophiala_cancerae	Herpotrichiellaceae	9	Pathotroph-Saprotroph	Animal Pathogen-Fungal Parasite-Undefined Saprotroph	NULL	Facultative Yeast-Microfungus	Probable	Mostly saprobic on plants or other fungi, isolated from soil etc., and from medical sources (Cannon & Kirk 2007)	Cannon PF, Kirk PM. 2007. Fungal Families of the World. CAB International, Cambridge (ISBN: 978-0851998275)
35368f7281fbc22c6a95dcde3831b812	Fungi	na	na	na	na	na	na	na	na	na	na	na	na	na	na	na
a485440a588acfa6fe4b0ccbf95d2321	Fungi	na	na	na	na	na	na	na	na	na	na	na	na	na	na	na
1760aa9c2e67ad251d529beab9be10fe	Fungi	Ascomycota	Sordariomycetes	Sordariales	Lasiosphaeriaceae	na	na	Lasiosphaeriaceae	9	Saprotroph	Undefined Saprotroph	NULL	Microfungus	Probable	Saprobes found dung, soil and rotting vegetation (Cannon & Kirk 2007)	Cannon PF, Kirk PM. 2007. Fungal Families of the World. CAB International, Cambridge (ISBN: 978-0851998275)
68928ff5d9cb55d5168d15e19c4e54c3	Fungi	Basidiomycota	Agaricomycetes	Auriculariales	Exidiaceae	Exidia	Exidia_glandulosa	Exidia	13	Saprotroph-Symbiotroph	Endophyte-Undefined Saprotroph	NULL	Tremelloid	Probable	NULL	Tedersoo L, et al. 2014. Science 346:e1256688 ((https://doi.org/10.1126/science.1256688)); David AS, et al. 2016. Microbial Ecology 71:912-926 ((https://doi.org/10.1007/s00248-015-0712-6))
22a998b8c1ad33fe27587ea9e8600865	Fungi	na	na	na	na	na	na	na	na	na	na	na	na	na	na	na
d322d8eee98d7dea325d78f590998b93	Fungi	Ascomycota	Saccharomycetes	Saccharomycetales	Debaryomycetaceae	Meyerozyma	Meyerozyma_guilliermondii	na	na	na	na	na	na	na	na	na
5754aa9281cf9e5459fa6d3ce5dc6c32	Fungi	Ascomycota	na	na	na	na	na	na	na	na	na	na	na	na	na	na
654ed75b12658d2fc92f9cd8d3c71c65	Fungi	Ascomycota	Leotiomycetes	Thelebolales	Thelebolaceae	na	na	na	na	na	na	na	na	na	na	na
1d82a05351ea483afa8fa4d037cd3758	Fungi	na	na	na	na	na	na	na	na	na	na	na	na	na	na	na
b467c69d08123093e04f7a0de4e56697	Fungi	na	na	na	na	na	na	na	na	na	na	na	na	na	na	na
f3306083fa75c8379174d57e01d86e90	Fungi	Basidiomycota	Agaricomycetes	Sebacinales	Sebacinaceae	Sebacina	Sebacina_sp	Sebacina	13	Symbiotroph	Ectomycorrhizal-Orchid Mycorrhizal-Root Associated Biotroph	NULL	NULL	Possible	NULL	Rinaldi AC, et al. 2008. Fungal Diversity 33:1-45 ((http://www.fungaldiversity.org/fdp/sfdp/33-1.pdf)); Tedersoo L, et al. 2010. Mycorrhiza 20:217-263 ((https://doi.org/10.1007/s00572-009-0274-x)) (pro parte); http://mycorrhizas.info/ecmf.html ((http://mycorrhizas.info/ecmf.html)); Wei脽, et al. 2016. New Phytologist 211;20-40 ((https://doi.org/10.1111/nph.13977)) (various guilds)
f5c746b61164096c0860af3f1df0a9da	Fungi	Ascomycota	Dothideomycetes	Capnodiales	Mycosphaerellaceae	Ramularia	Ramularia_aplospora	Mycosphaerellaceae	9	Pathotroph-Saprotroph	Plant Pathogen-Undefined Saprotroph	NULL	Microfungus	Probable	Biotrophic, necrotrophic or saprobic on various plant tissues (Cannon & Kirk 2007)	Cannon PF, Kirk PM. 2007. Fungal Families of the World. CAB International, Cambridge (ISBN: 978-0851998275)
a7f407bad5ec6fd356cb120a21eb1b3d	Fungi	Basidiomycota	Tremellomycetes	Trichosporonales	Trichosporonaceae	Apiotrichum	Apiotrichum_loubieri	Apiotrichum	13	Saprotroph	Soil Saprotroph	NULL	Microfungus	Possible	From forest soil (Calduch et al. 2002)	Calduch M, et al. 2002. Mycologia 94:355-361 ((https://doi.org/10.1080/15572536.2003.11833241))
8c3a4fd54f892818059d4f4ac6f0b90e	Fungi	na	na	na	na	na	na	na	na	na	na	na	na	na	na	na
a90eb7c669e237d50ee30d5d4e6d8eca	Fungi	Ascomycota	Lecanoromycetes	Lecanorales	Parmeliaceae	Cetrelia	Cetrelia_olivetorum	Cetrelia	13	Symbiotroph	Lichenized	NULL	Thallus	Highly Probable	NULL	Redecker D, et al. 2013. Mycorrhiza 23:515-531 ((https://doi.org/10.1007/s00572-013-0486-y))
57126e689b9edcb145ef54450eeee009	Fungi	Ascomycota	Sordariomycetes	Sordariales	Sordariaceae	Sordaria	na	Sordaria	13	Saprotroph	Dung Saprotroph-Wood Saprotroph	Soft Rot	NULL	Probable	NULL	Duncan CG, Eslyn WE. 1966. Mycologia 58642-664; Seehann G, et al. 1975. List of Fungi in Soft-Rot Tissue Tests. Institute fur Holzbiologie und Holzschutz, Bundesforschungsanstalt fur Forst - und Holzwirtshaft, Hamburg - Lohbrugge, Germany; Costa IPMW, et al. 2012. Mycotaxon 119:e26 ((http://mycotaxon.com/resources/checklists/costa_v119_checklist.pdf)); Bills GF, et al. 2013. Current Opinion in Mi…
f4ecf56038a3019dcaf30c9c4e8177bd	Fungi	Ascomycota	Eurotiomycetes	Chaetothyriales	Trichomeriaceae	Trichomerium	Trichomerium_dioscoreae	Trichomerium	13	Symbiotroph	Endophyte	NULL	NULL	Probable	NULL	Tedersoo L, et al. 2014. Science 346:e1256688 ((https://doi.org/10.1126/science.1256688))
890747c622960236d937dbc5a17f9edb	Fungi	na	na	na	na	na	na	na	na	na	na	na	na	na	na	na
a0251e2d169f6c82ea769604c3f13b4e	Fungi	Basidiomycota	Agaricomycetes	Agaricales	Tricholomataceae	Calyptella	Calyptella_capula	Calyptella	13	Saprotroph	Undefined Saprotroph	NULL	NULL	Probable	NULL	Tedersoo L, et al. 2014. Science 346:e1256688 ((https://doi.org/10.1126/science.1256688))
856e8a3ac2a329f0dd38feba06843d4e	Fungi	Basidiomycota	Tremellomycetes	Tremellales	Bulleribasidiaceae	Dioszegia	Dioszegia_sp	na	na	na	na	na	na	na	na	na
6ce7604e712f963bbd0ae0f6b7a3cf5e	Fungi	Ascomycota	Dothideomycetes	Pleosporales	Pleosporaceae	Alternaria	na	Alternaria	13	Pathotroph-Saprotroph-Symbiotroph	Animal Pathogen-Endophyte-Plant Pathogen-Wood Saprotroph	Soft Rot	Microfungus	Possible	NULL	Duncan CG, Eslyn WE. 1966. Mycologia 58642-664; Seehann G, et al. 1975. List of Fungi in Soft-Rot Tissue Tests. Institute fur Holzbiologie und Holzschutz, Bundesforschungsanstalt fur Forst - und Holzwirtshaft, Hamburg - Lohbrugge, Germany; Tedersoo L, et al. 2014. Science 346:e1256688 ((https://doi.org/10.1126/science.1256688))
aaa7d14af59e79f2f7f8d93f046a4a8b	Fungi	na	na	na	na	na	na	na	na	na	na	na	na	na	na	na
4af7c2a4669e11e56f491d1347f900aa	Fungi	Ascomycota	Lecanoromycetes	Lecanorales	Parmeliaceae	Usnea	Usnea_substerilis	Usnea	13	Symbiotroph	Lichenized	NULL	Thallus	Highly Probable	NULL	Esslinger TL. 2014. North Dakota State University ((http://www.ndsu.edu/pubweb/~esslinge/chcklst/chcklst7.htm))
ac3ef13ec48e9d81f1fe7b90538e912a	Fungi	Ascomycota	Leotiomycetes	Helotiales	Leotiaceae	na	na	na	na	na	na	na	na	na	na	na
a66105e6b538adb4291d42334fd5b900	Fungi	na	na	na	na	na	na	na	na	na	na	na	na	na	na	na
39082bf0f9dc9e7073d42fde69d009b8	Fungi	Ascomycota	Sordariomycetes	Glomerellales	Plectosphaerellaceae	Plectosphaerella	Plectosphaerella_sp	Plectosphaerella	13	Pathotroph-Symbiotroph	Endophyte-Plant Pathogen	NULL	Microfungus	Probable	Plectosporium was introduced by Palm et al. (1995) for Fusarium tabacinum, the anamorph of Plectosphaerella cucumerina (Carlucci et al. 2012)	Palm et al. 1995. Mycologia 87:397-406 ((https://doi.org/10.1080/00275514.1995.12026545)); Carlucci et al. 2012. Persoonia 28:34-48 ((https://doi.org/10.3767/003158512X638251)); David AS, et al. 2016. Microbial Ecology 71:912-926 ((https://doi.org/10.1007/s00248-015-0712-6)); Li et al. 2017. Mycobiology 45:110-113 ((https://doi.org/10.5941/MYCO.2017.45.2.110))
92d5289cd422f5f4363e60e6c0ca5249	Fungi	Ascomycota	Lecanoromycetes	Lecanorales	Parmeliaceae	Cetrelia	Cetrelia_cetrarioides	Cetrelia	13	Symbiotroph	Lichenized	NULL	Thallus	Highly Probable	NULL	Redecker D, et al. 2013. Mycorrhiza 23:515-531 ((https://doi.org/10.1007/s00572-013-0486-y))
6aad39c8bcceb164fe2f067ed987c622	Fungi	Ascomycota	Eurotiomycetes	Chaetothyriales	Herpotrichiellaceae	na	na	Herpotrichiellaceae	9	Pathotroph-Saprotroph	Animal Pathogen-Fungal Parasite-Undefined Saprotroph	NULL	Facultative Yeast-Microfungus	Probable	Mostly saprobic on plants or other fungi, isolated from soil etc., and from medical sources (Cannon & Kirk 2007)	Cannon PF, Kirk PM. 2007. Fungal Families of the World. CAB International, Cambridge (ISBN: 978-0851998275)
be90ccd41d48b863f87087d4aa08ff9d	Fungi	na	na	na	na	na	na	na	na	na	na	na	na	na	na	na
28be65be98463ef89c5c001c92deb214	Fungi	Ascomycota	Lecanoromycetes	Lecanorales	Parmeliaceae	Usnea	Usnea_sp	Usnea	13	Symbiotroph	Lichenized	NULL	Thallus	Highly Probable	NULL	Esslinger TL. 2014. North Dakota State University ((http://www.ndsu.edu/pubweb/~esslinge/chcklst/chcklst7.htm))
2d8df5ae9e770cb9bacbcd13173fa0ca	Fungi	Basidiomycota	Agaricomycetes	Agaricales	Lycoperdaceae	Lycoperdon	Lycoperdon_perlatum	Lycoperdon	13	Saprotroph	Undefined Saprotroph	NULL	Gasteroid	Probable	Common name - puffball	Grgurinovic CA, Simpson JA. 2001. Fungal Diversity 8:97-127 ((http://www.fungaldiversity.org/fdp/sfdp/FD_8_97-127.pdf)); Tedersoo L, et al. 2014. Science 346:e1256688 ((https://doi.org/10.1126/science.1256688))
ba14b83d3509898c8d33ee1642f84354	Fungi	Ascomycota	Sordariomycetes	Hypocreales	Hypocreaceae	Trichoderma	na	Trichoderma	13	Pathotroph-Saprotroph-Symbiotroph	Animal Pathogen-Endophyte-Epiphyte-Fungal Parasite-Plant Pathogen-Wood Saprotroph	Soft Rot	Microfungus	Probable	Cause of soft-rot (Seehann et al. 1975); Likely opportunistic human pathogen (Irinyi et al. 2015); Endophyte detection method-culture (Busby et al. 2016)	Seehann G, et al. 1975. List of Fungi in Soft-Rot Tissue Tests. Institute fur Holzbiologie und Holzschutz, Bundesforschungsanstalt fur Forst - und Holzwirtshaft, Hamburg - Lohbrugge, Germany; Andrews JH, et al. 1983. Phytopathology 73228-234; Hanada RE, et al. 2010. Fungal Biology 114:901-910 ((https://doi.org/10.1016/j.funbio.2010.08.006)); Costa IPMW, et al. 2012. Mycotaxon 119:e26 ((http://myc…
848719f032fa6c7aaeb4c595a3ecb6ae	Fungi	Ascomycota	Eurotiomycetes	Chaetothyriales	na	na	na	na	na	na	na	na	na	na	na	na
3b243c489d81c854b8b7de484b7fcc7a	Fungi	Ascomycota	Dothideomycetes	Capnodiales	Neodevriesiaceae	Neodevriesia	Neodevriesia_knoxdaviesii	Neodevriesiaceae	9	Pathotroph-Saprotroph	Plant Pathogen-Undefined Saprotroph	NULL	NULL	Probable	Members are foliicolous, saprobic or plant pathogenic (Quaedvlieg et al. 2014)	Quaedvlieg W., et al. 2014. Persoonia 3:31-40 ((http://doi.org/10.3767/003158514X681981))
6b2edd2ab20077d4fd909b813a15aeda	Fungi	Basidiomycota	Agaricomycetes	Agaricales	Lycoperdaceae	Lycoperdon	Lycoperdon_perlatum	Lycoperdon	13	Saprotroph	Undefined Saprotroph	NULL	Gasteroid	Probable	Common name - puffball	Grgurinovic CA, Simpson JA. 2001. Fungal Diversity 8:97-127 ((http://www.fungaldiversity.org/fdp/sfdp/FD_8_97-127.pdf)); Tedersoo L, et al. 2014. Science 346:e1256688 ((https://doi.org/10.1126/science.1256688))
25b880a5a9aefa14fa24dbe1697f5fe6	Fungi	Ascomycota	Eurotiomycetes	Eurotiales	Aspergillaceae	Aspergillus	Aspergillus_sp	na	na	na	na	na	na	na	na	na
3a0cb9920795a8c54023d4f5ac33122d	Fungi	Ascomycota	Lecanoromycetes	Lecanorales	Parmeliaceae	Cetrelia	Cetrelia_olivetorum	Cetrelia	13	Symbiotroph	Lichenized	NULL	Thallus	Highly Probable	NULL	Redecker D, et al. 2013. Mycorrhiza 23:515-531 ((https://doi.org/10.1007/s00572-013-0486-y))
9090ce58c8fff619fe2b883ea2f99192	Fungi	Ascomycota	Sordariomycetes	Trichosphaeriales	Trichosphaeriaceae	Nigrospora	Nigrospora_sp	Nigrospora	13	Saprotroph	Undefined Saprotroph	NULL	NULL	Probable	NULL	Tedersoo L, et al. 2014. Science 346:e1256688 ((https://doi.org/10.1126/science.1256688))
b3b1f8c37f8f475173ec3e06a952e2e5	Fungi	Ascomycota	Dothideomycetes	Capnodiales	Teratosphaeriaceae	Lapidomyces	Lapidomyces_sp	Teratosphaeriaceae	9	Pathotroph-Saprotroph	Animal Pathogen-Plant Pathogen-Undefined Saprotroph	NULL	NULL	Probable	Includes numerous saprobic, extremophilic, human opportunistic, and plant pathogenic fungi (Quaedvlieg et al. 2014)	Quaedvlieg W, et al. 2014. Persoonia 3:31-40 ((https://doi.org/10.3767/003158514X681981))
98f2f8cb3a1d3513ea9fa40a458048d3	Fungi	Ascomycota	Lecanoromycetes	Lecanorales	Ramalinaceae	Ramalina	Ramalina_sp	Ramalina	13	Symbiotroph	Lichenized	NULL	Thallus	Highly Probable	NULL	Esslinger TL. 2014. North Dakota State University ((http://www.ndsu.edu/pubweb/~esslinge/chcklst/chcklst7.htm))
500277c0201842874afbca3e6e74996e	Fungi	Ascomycota	Dothideomycetes	Pleosporales	Sporormiaceae	Preussia	Preussia_sp	Preussia	13	Saprotroph	Undefined Saprotroph	NULL	NULL	Probable	NULL	Tedersoo L, et al. 2014. Science 346:e1256688 ((https://doi.org/10.1126/science.1256688))
d667d31c9673061ca56000998ee6bd64	Fungi	na	na	na	na	na	na	na	na	na	na	na	na	na	na	na
545e36d4a908e45f8318c2fbe435165b	Fungi	na	na	na	na	na	na	na	na	na	na	na	na	na	na	na
04a0c872ff3b1c16f8f0c9eb06a7ebc5	Fungi	Ascomycota	Lecanoromycetes	Lecanorales	Parmeliaceae	Cetrelia	Cetrelia_olivetorum	Cetrelia	13	Symbiotroph	Lichenized	NULL	Thallus	Highly Probable	NULL	Redecker D, et al. 2013. Mycorrhiza 23:515-531 ((https://doi.org/10.1007/s00572-013-0486-y))
f35d26c0564f05be37f1e287c333605c	Fungi	na	na	na	na	na	na	na	na	na	na	na	na	na	na	na
9da2ecdcc1b04d08c635e413dd79f34c	Fungi	Ascomycota	Leotiomycetes	Helotiales	Rutstroemiaceae	Lambertella	Lambertella_sp	Lambertella	13	Saprotroph	Undefined Saprotroph	NULL	Microfungus	Probable	NULL	Tedersoo L, et al. 2014. Science 346:e1256688 ((https://doi.org/10.1126/science.1256688))
8514eb6df10587cba550a7f6ccb8a58f	Fungi	na	na	na	na	na	na	na	na	na	na	na	na	na	na	na
8d38995155f2825f9eb91ef75d34eedf	Fungi	Ascomycota	Dothideomycetes	Pleosporales	Didymellaceae	na	na	Didymellaceae	9	Pathotroph-Saprotroph	Animal Pathogen-Plant Pathogen-Undefined Saprotroph	NULL	Microfungus	Possible	NULL	Tedersoo L, et al. 2014. Science 346:e1256688 ((https://doi.org/10.1126/science.1256688))
5303676a44c71a39221d6fbb7047b8b8	Fungi	na	na	na	na	na	na	na	na	na	na	na	na	na	na	na
6750897836946bab5ae8943dbacbbdc0	Fungi	na	na	na	na	na	na	na	na	na	na	na	na	na	na	na
2b5767cc825c232e3a6e82d7f90c4ba5	Fungi	Basidiomycota	Tremellomycetes	Tremellales	Bulleribasidiaceae	Vishniacozyma	Vishniacozyma_sp	na	na	na	na	na	na	na	na	na
b38697a23e21f34f566288cfc2c7f24a	Fungi	Ascomycota	Sordariomycetes	Sordariales	Lasiosphaeriaceae	Podospora	Podospora_decipiens	Podospora	13	Saprotroph-Symbiotroph	Dung Saprotroph-Endophyte-Litter Saprotroph-Undefined Saprotroph	NULL	Microfungus	Possible	Endophyte detection method-culture (David et al. 2016)	Bell A. 1983. Dung Fungi: An Illustrated Guide to Coprophilous Fungi in New Zealand. Victoria University Press, Wellington (ISBN: 978-0864730015); Tedersoo L, et al. 2014. Science 346:e1256688 ((https://doi.org/10.1126/science.1256688)); David AS, et al. 2016. Microbial Ecology 71:912-926 ((https://doi.org/10.1007/s00248-015-0712-6)); Purahong W, et al. 2016. Molecular Ecology 25:4059-4074 ((http…
668449fff0ed7eeb47d1a350baeae869	Fungi	Ascomycota	Leotiomycetes	Helotiales	na	na	na	na	na	na	na	na	na	na	na	na
b29062653ccf6764cd3cca6b38fa7ab0	Fungi	Basidiomycota	Agaricomycetes	Agaricales	Strophariaceae	Stropharia	Stropharia_sp	Stropharia	13	Saprotroph	Dung Saprotroph-Plant Parasite-Soil Saprotroph-Undefined Saprotroph-Wood Saprotroph	NULL	Agaricoid	Probable	Very variable ecology; Pholiota species are lignicolous and can act as weak parasites while most other taxa are either sparobes in grassy habitats or are found in dung. Species are not ectomycorrhizal (Cannon & Kirk 2007)	Cannon PF, Kirk PM. 2007. Fungal Families of the World. CAB International, Cambridge (ISBN: 978-0851998275); Tedersoo L, et al. 2014. Science 346:e1256688 ((https://doi.org/10.1126/science.1256688))
75b17957c3c24b1c362e557c8ba5cd20	Fungi	Ascomycota	Dothideomycetes	Mytilinidiales	Mytilinidiaceae	Lophium	Lophium_sp	Lophium	13	Saprotroph	Undefined Saprotroph	NULL	NULL	Probable	NULL	Tedersoo L, et al. 2014. Science 346:e1256688 ((https://doi.org/10.1126/science.1256688))
04b47df5b4a8e23da386bbceefd5649d	Fungi	Basidiomycota	Tremellomycetes	Tremellales	Tremellaceae	Cryptococcus	Cryptococcus_sp	Cryptococcus	13	Pathotroph-Saprotroph-Symbiotroph	Animal Pathogen-Endophyte-Epiphyte-Undefined Saprotroph	NULL	Dimorphic Yeast	Possible	NULL	Andrews JH, et al. 1983. Phytopathology 73:228-234 ((https://doi.org/10.1094/Phyto-73-228)); Kurtzman CP, et al. (eds.) 2011. The Yeasts, a Taxonomic Study. Fifth Edition. Vols 1-3. Elsevier, San Diego (ISBN: 9780444521491)
2356121b50cfa28e182620423e170bc0	Fungi	Ascomycota	Dothideomycetes	Pleosporales	na	na	na	na	na	na	na	na	na	na	na	na
5181e9498df0cbd44ffb9de093afbd45	Fungi	Ascomycota	Sordariomycetes	na	na	na	na	na	na	na	na	na	na	na	na	na
ac819b0c9cea6b46f2e603f2a804d39f	Fungi	Basidiomycota	Agaricomycetes	Thelephorales	Thelephoraceae	na	na	Thelephoraceae	9	Saprotroph-Symbiotroph	Ectomycorrhizal-Undefined Saprotroph	NULL	Clavarioid	Probable	On the ground, on soil, a few on wood. At least some speices ectomycorrhizal (Cannon & Kirk 2007)	Cannon PF, Kirk PM. 2007. Fungal Families of the World. CAB International, Cambridge (ISBN: 978-0851998275)
20d641df9f4d4140a5a488ce3a5f8c60	Fungi	Basidiomycota	Cystobasidiomycetes	Cystobasidiales	Cystobasidiaceae	Cystobasidium	Cystobasidium_pallidum	Cystobasidium	13	Pathotroph	Fungal Parasite	NULL	Facultative Yeast	Highly Probable	NULL	Kurtzman CP, et al. (eds.) 2011. The Yeasts, a Taxonomic Study. Fifth Edition. Vols 1-3. Elsevier, San Diego (ISBN: 9780444521491)
b61a4f5ccf0bd0c1216c2ecd99f18f1a	Fungi	Ascomycota	Lecanoromycetes	Lecanorales	Parmeliaceae	Cetrelia	Cetrelia_cetrarioides	Cetrelia	13	Symbiotroph	Lichenized	NULL	Thallus	Highly Probable	NULL	Redecker D, et al. 2013. Mycorrhiza 23:515-531 ((https://doi.org/10.1007/s00572-013-0486-y))
8a64c24a86f9c9cac64e3655de6e4013	Fungi	Ascomycota	Eurotiomycetes	Chaetothyriales	Cyphellophoraceae	Cyphellophora	Cyphellophora_sp	Cyphellophora	13	Pathotroph-Saprotroph	Animal Pathogen-Undefined Saprotroph	NULL	Facultative Yeast-Microfungus	Probable	Consult the current literature for updated names on this group that included the Black Yeasts; Some species are likely opportunistic human pathogen (Irinyi et al. 2015)	Tedersoo L, et al. 2014. Science 346:e1256688 ((https://doi.org/10.1126/science.1256688)); Irinyi L, et al. 2015. Medical Mycology 53:313-337 ((https://doi.org/10.1093/mmy/myv008))
e79ceac20186825cd500ba9a79896784	Fungi	Ascomycota	Leotiomycetes	Helotiales	na	na	na	na	na	na	na	na	na	na	na	na
1869a32de8c3a4195752407d5a584b26	Fungi	Ascomycota	Saccharomycetes	Saccharomycetales	Saccharomycetales_fam_Incertae_sedis	Candida	Candida_albicans	Candida	13	Pathotroph-Saprotroph-Symbiotroph	Animal Pathogen-Endophyte-Endosymbiont-Epiphyte-Soil Saprotroph-Undefined Saprotroph	NULL	Dimorphic Yeast	Probable	This asexual genus is polyphyletic and contain species that function very differently depend on what they are. Caution should be taken when interpreting guilds for Candida species.	Manolakaki D, et al. 2010. Virulence. 1: 367-375 ((https://doi.org/10.4161/viru.1.5.12796)); Mekbib SB, et al. 2011. Tropical Plant Pathology 36:233-240 ((https://doi.org/10.1590/S1982-56762011000400004))
888f478c0dec5a414f0d2030adc1cb4a	Fungi	na	na	na	na	na	na	na	na	na	na	na	na	na	na	na
89331d5e9d1a4145ce34c5a9e34f9a21	Fungi	Ascomycota	Sordariomycetes	na	na	na	na	na	na	na	na	na	na	na	na	na
c05babc4cd7e2d5601fc9f31b95add39	Fungi	Ascomycota	Sordariomycetes	Xylariales	Sporocadaceae	Pestalotiopsis	Pestalotiopsis_australis	Pestalotiopsis	13	Pathotroph	Plant Pathogen	NULL	NULL	Probable	NULL	Tedersoo L, et al. 2014. Science 346:e1256688 ((https://doi.org/10.1126/science.1256688))
d678f8048a05dd5dcd2a12677e4da8c1	Fungi	Ascomycota	Dothideomycetes	Pleosporales	Didymellaceae	Didymella	na	Didymella	13	Pathotroph-Saprotroph	Animal Pathogen-Plant Pathogen-Undefined Saprotroph	NULL	Microfungus	Probable	NULL	Tedersoo L, et al. 2014. Science 346:e1256688 ((https://doi.org/10.1126/science.1256688))
d2bb24f8957dda6afca248ffcb46f336	Fungi	Ascomycota	Sordariomycetes	Sordariales	Lasiosphaeriaceae	na	na	Lasiosphaeriaceae	9	Saprotroph	Undefined Saprotroph	NULL	Microfungus	Probable	Saprobes found dung, soil and rotting vegetation (Cannon & Kirk 2007)	Cannon PF, Kirk PM. 2007. Fungal Families of the World. CAB International, Cambridge (ISBN: 978-0851998275)
dbcdc38968ca56d2d6cb5b47141046ab	Fungi	Ascomycota	Sordariomycetes	Glomerellales	Plectosphaerellaceae	na	na	Plectosphaerellaceae	13	Pathotroph-Saprotroph-Symbiotroph	Animal Pathogen-Endophyte-Fungal Parasite-Plant Pathogen-Wood Saprotroph	NULL	Microfungus	Possible	NULL	Duncan CG, Eslyn WE. 1966. Mycologia 58:642-645 ((https://doi.org/10.2307/3757045)); Nilsson T. 1973. Studia Forestalia Suecica 104:1-40 ((https://pub.epsilon.slu.se/5711/)); Worrall JJ, et al. 1997. Mycologia 89:199-219 ((https://doi.org/10.2307/3761073)); Hanada RE, et al. 2010. Fungal Biology 114:901-910 ((https://doi.org/10.1016/j.funbio.2010.08.006)); Del Olmo-Ruiz M, Arnold AE. 2014. Mycolo…
25848ce08364d739895f12cab98a260c	Fungi	Ascomycota	Sordariomycetes	Glomerellales	Plectosphaerellaceae	Plectosphaerella	Plectosphaerella_cucumerina	Plectosphaerella	13	Pathotroph-Symbiotroph	Endophyte-Plant Pathogen	NULL	Microfungus	Probable	Plectosporium was introduced by Palm et al. (1995) for Fusarium tabacinum, the anamorph of Plectosphaerella cucumerina (Carlucci et al. 2012)	Palm et al. 1995. Mycologia 87:397-406 ((https://doi.org/10.1080/00275514.1995.12026545)); Carlucci et al. 2012. Persoonia 28:34-48 ((https://doi.org/10.3767/003158512X638251)); David AS, et al. 2016. Microbial Ecology 71:912-926 ((https://doi.org/10.1007/s00248-015-0712-6)); Li et al. 2017. Mycobiology 45:110-113 ((https://doi.org/10.5941/MYCO.2017.45.2.110))
0f325cb5e59ea4a69a0008db5e32237e	Fungi	Ascomycota	Sordariomycetes	Sordariales	Sordariales_fam_Incertae_sedis	Cordana	Cordana_inaequalis	Cordana	13	Pathotroph-Saprotroph	NULL	NULL	NULL	Probable	NULL	Tedersoo L, et al. 2014. Science 346:e1256688 ((https://doi.org/10.1126/science.1256688))
c55cd09f24f86fce989537cf458c73a4	Fungi	Ascomycota	Eurotiomycetes	Chaetothyriales	Herpotrichiellaceae	na	na	Herpotrichiellaceae	9	Pathotroph-Saprotroph	Animal Pathogen-Fungal Parasite-Undefined Saprotroph	NULL	Facultative Yeast-Microfungus	Probable	Mostly saprobic on plants or other fungi, isolated from soil etc., and from medical sources (Cannon & Kirk 2007)	Cannon PF, Kirk PM. 2007. Fungal Families of the World. CAB International, Cambridge (ISBN: 978-0851998275)
d7ec057f25a492d60d3fa41fdac086f7	Fungi	Ascomycota	Leotiomycetes	Helotiales	Vibrisseaceae	Phialocephala	Phialocephala_sp	Phialocephala	13	Symbiotroph	Endophyte	NULL	Microfungus	Highly Probable	Dark Septate Endophyte, known from plant roots.	Newsham KK. 2011. New Phytologist 190:783-793 ((https://doi.org/10.1111/j.1469-8137.2010.03611.x)) (as dark septate root endophytes)
2478d9c43912c93848e329426aa12347	Fungi	na	na	na	na	na	na	na	na	na	na	na	na	na	na	na
6c2ce2e4ce0d66488ff99f03581f2f87	Fungi	Basidiomycota	Tremellomycetes	Tremellales	Tremellaceae	Tremella	Tremella_roseotincta	na	na	na	na	na	na	na	na	na
82e4aadd4b65f28e6f7c2990cfdccb5b	Fungi	Ascomycota	Lichinomycetes	Lichinales	Lichinaceae	Phylliscum	Phylliscum_sp	Phylliscum	13	Symbiotroph	Lichenized	NULL	Thallus	Highly Probable	NULL	Esslinger TL. 2014. North Dakota State University ((http://www.ndsu.edu/pubweb/~esslinge/chcklst/chcklst7.htm))
73a2680fcc62f4d5962d397a2140688d	Fungi	Basidiomycota	Tremellomycetes	Tremellales	Tremellaceae	Tremella	Tremella_roseotincta	na	na	na	na	na	na	na	na	na
6f2d8623c29a633e85bd2ca6a8e04098	Fungi	Ascomycota	Eurotiomycetes	Eurotiales	Aspergillaceae	Aspergillus	Aspergillus_niger	na	na	na	na	na	na	na	na	na
bf346f5fb740e48c2077f1ffd7ca583a	Fungi	na	na	na	na	na	na	na	na	na	na	na	na	na	na	na
ba514a920775ab30d99b4faa14e62a0d	Fungi	Mortierellomycota	Mortierellomycetes	Mortierellales	Mortierellaceae	na	na	Mortierellaceae	9	Saprotroph-Symbiotroph	Endophyte-Litter Saprotroph-Soil Saprotroph-Undefined Saprotroph	NULL	Microfungus	Possible	Saprobic in soil and thus frequenctly isolated from soil and material contaminated with soil such as hay or rotten silage and spoil tips (Cannon & Kirk 2007)	Cannon PF, Kirk PM. 2007. Fungal Families of the World. CAB International, Cambridge (ISBN: 978-0851998275); Purahong W, et al. 2016. Molecular Ecology 25:4059-4074 ((https://doi.org/10.1111/mec.13739))
19604fae37029f75524575a973c5bab0	Fungi	Ascomycota	Lichinomycetes	Lichinales	Lichinaceae	Phylliscum	Phylliscum_sp	Phylliscum	13	Symbiotroph	Lichenized	NULL	Thallus	Highly Probable	NULL	Esslinger TL. 2014. North Dakota State University ((http://www.ndsu.edu/pubweb/~esslinge/chcklst/chcklst7.htm))
b9c5e3d264f9c845a094f831a5ba4d2a	Fungi	Ascomycota	Leotiomycetes	Helotiales	na	na	na	na	na	na	na	na	na	na	na	na
a39ba8b94eacb850e45f52b3b063a462	Fungi	na	na	na	na	na	na	na	na	na	na	na	na	na	na	na
dcf846ee27a5ac50d4763adf32ff2563	Fungi	Basidiomycota	Tremellomycetes	Cystofilobasidiales	Mrakiaceae	Mrakia	Mrakia_sp	Mrakia	13	Saprotroph	Soil Saprotroph-Undefined Saprotroph	NULL	Yeast	Probable	Isolated from water scums (Jones & Sloof 1966); isolated from Antarctic soil (Xin & Zhou 2007)	Jones EBG, Slooff WC. 1966. Antonie van Leeuwenhoek 32:223-228 ((https://doi.org/10.1007/BF02097464)); Xin M-X, Zhou P-J. 2007. Journal of Zhejiang University SCIENCE B. 8:260-265 ((https://doi.org/10.1631/jzus.2007.B0260))
4338c47a61dcaf5497a47bf00ab1a6a8	Fungi	Ascomycota	Eurotiomycetes	Eurotiales	Aspergillaceae	na	na	na	na	na	na	na	na	na	na	na
5d6d6c05afdbb3cf368a2f0a0328a077	Fungi	Ascomycota	Dothideomycetes	Capnodiales	Cladosporiaceae	Cladosporium	na	na	na	na	na	na	na	na	na	na
283ec7b0ae17ce3408b9ffb40a59fce1	Fungi	Basidiomycota	Agaricomycetes	Agaricales	Strophariaceae	Psilocybe	Psilocybe_coprophila	Strophariaceae	9	Pathotroph-Saprotroph	Dung Saprotroph-Plant Parasite-Soil Saprotroph-Undefined Saprotroph-Wood Saprotroph	NULL	Agaricoid	Probable	Very variable ecology; Pholiota species are lignicolous and can act as weak parasites while most other taxa are either sparobes in grassy habitats or are found in dung. Species are not ectomycorrhizal (Cannon & Kirk 2007)	Cannon PF, Kirk PM. 2007. Fungal Families of the World. CAB International, Cambridge (ISBN: 978-0851998275)
d46aae71c659080f1743534e9bdc70c5	Fungi	Ascomycota	Dothideomycetes	Pleosporales	Lophiotremataceae	Atrocalyx	Atrocalyx_lignicola	na	na	na	na	na	na	na	na	na
f34c637729e325bd421bea6d7d513043	Fungi	Ascomycota	Eurotiomycetes	Chaetothyriales	na	na	na	na	na	na	na	na	na	na	na	na
d7112695eb53303b9a36167e9ab84607	Fungi	Basidiomycota	Agaricomycetes	Agaricales	Lycoperdaceae	Lycoperdon	Lycoperdon_pyriforme	Lycoperdon	13	Saprotroph	Undefined Saprotroph	NULL	Gasteroid	Probable	Common name - puffball	Grgurinovic CA, Simpson JA. 2001. Fungal Diversity 8:97-127 ((http://www.fungaldiversity.org/fdp/sfdp/FD_8_97-127.pdf)); Tedersoo L, et al. 2014. Science 346:e1256688 ((https://doi.org/10.1126/science.1256688))
9449316181dc2a5ff922e687e0059f2e	Fungi	Ascomycota	Dothideomycetes	Capnodiales	na	na	na	na	na	na	na	na	na	na	na	na
bbdf8291289b404fdf541b02cac26538	Fungi	Basidiomycota	Agaricomycetes	Russulales	Russulaceae	Russula	Russula_sp	Russula	13	Symbiotroph	Ectomycorrhizal	NULL	Agaricoid	Highly Probable	NULL	Rinaldi AC, et al. 2008. Fungal Diversity 33:1-45 ((http://www.fungaldiversity.org/fdp/sfdp/33-1.pdf)); Tedersoo L, et al. 2010. Mycorrhiza 20:217-263 ((https://doi.org/10.1007/s00572-009-0274-x)); http://mycorrhizas.info/ecmf.html ((http://mycorrhizas.info/ecmf.html))
4210ee523c7a57ba465ec4586db1ec0f	Fungi	Ascomycota	Leotiomycetes	Helotiales	na	na	na	na	na	na	na	na	na	na	na	na
846a4b0ba2efbc990dbbe7f6d1e02eb9	Fungi	na	na	na	na	na	na	na	na	na	na	na	na	na	na	na
43c8ab9d8f5e8b6cf8168b3912b09bcf	Fungi	na	na	na	na	na	na	na	na	na	na	na	na	na	na	na
7a96e4b9054fe1d03c159d948a67e1c1	Fungi	Basidiomycota	Tremellomycetes	Filobasidiales	Filobasidiaceae	Naganishia	Naganishia_sp	na	na	na	na	na	na	na	na	na
985da83f02a15e52f79d4b1e69657760	Fungi	Ascomycota	Eurotiomycetes	Chaetothyriales	Herpotrichiellaceae	na	na	Herpotrichiellaceae	9	Pathotroph-Saprotroph	Animal Pathogen-Fungal Parasite-Undefined Saprotroph	NULL	Facultative Yeast-Microfungus	Probable	Mostly saprobic on plants or other fungi, isolated from soil etc., and from medical sources (Cannon & Kirk 2007)	Cannon PF, Kirk PM. 2007. Fungal Families of the World. CAB International, Cambridge (ISBN: 978-0851998275)
31710f04c1d3def7bfea4ec1a43757f0	Fungi	Ascomycota	Dothideomycetes	Capnodiales	Cladosporiaceae	Cladosporium	Cladosporium_sp	na	na	na	na	na	na	na	na	na
0117eec501a7505684af5a631352e7e6	Fungi	Ascomycota	Saccharomycetes	Saccharomycetales	na	na	na	na	na	na	na	na	na	na	na	na
073c1d3320a1e847395164037d1774f1	Fungi	Ascomycota	Sareomycetes	Sareales	Sareaceae	Sarea	Sarea_difformis	Sarea	13	Symbiotroph	Lichenized	NULL	Thallus	Highly Probable	NULL	Esslinger TL. 2014. North Dakota State University ((http://www.ndsu.edu/pubweb/~esslinge/chcklst/chcklst7.htm))
9550175f5384416b8d897e1dc8349978	Fungi	Basidiomycota	Agaricomycetes	Geastrales	Sphaerobolaceae	Sphaerobolus	Sphaerobolus_sp	Sphaerobolus	13	Saprotroph	Undefined Saprotroph	White Rot	Gasteroid	Probable	Common name - cannon ball fungus	Tedersoo L, et al. 2014. Science 346:e1256688 ((https://doi.org/10.1126/science.1256688))
8e8e4b02e0b9f56f6b377eeff23e9d5e	Fungi	na	na	na	na	na	na	na	na	na	na	na	na	na	na	na
4fbdb954f7305856115c68cbe0a12c2d	Fungi	Ascomycota	Eurotiomycetes	Eurotiales	Aspergillaceae	Penicillium	Penicillium_lineatum	Penicillium	13	Saprotroph	Dung Saprotroph-Undefined Saprotroph-Wood Saprotroph	Soft Rot	Microfungus	Highly Probable	NULL	Duncan CG, Eslyn WE. 1966. Mycologia 58642-664; Seehann G, et al. 1975. List of Fungi in Soft-Rot Tissue Tests. Institute fur Holzbiologie und Holzschutz, Bundesforschungsanstalt fur Forst - und Holzwirtshaft, Hamburg - Lohbrugge, Germany; Costa IPMW, et al. 2012. Mycotaxon 119:e26 ((http://mycotaxon.com/resources/checklists/costa_v119_checklist.pdf)); Bills GF, et al. 2013. Current Opinion in Mi…
1a635d7f44057da33d627fee31eac6eb	Fungi	Basidiomycota	Tremellomycetes	Tremellales	Tremellaceae	Tremella	Tremella_roseotincta	na	na	na	na	na	na	na	na	na
28c2b8653121d6f295bb1104cadacb26	Fungi	Basidiomycota	Tremellomycetes	Cystofilobasidiales	Mrakiaceae	Mrakia	na	Mrakia	13	Saprotroph	Soil Saprotroph-Undefined Saprotroph	NULL	Yeast	Probable	Isolated from water scums (Jones & Sloof 1966); isolated from Antarctic soil (Xin & Zhou 2007)	Jones EBG, Slooff WC. 1966. Antonie van Leeuwenhoek 32:223-228 ((https://doi.org/10.1007/BF02097464)); Xin M-X, Zhou P-J. 2007. Journal of Zhejiang University SCIENCE B. 8:260-265 ((https://doi.org/10.1631/jzus.2007.B0260))
b4d36c3a20ca1e93e94b8a844a3c4a72	Fungi	Ascomycota	Dothideomycetes	Pleosporales	Sporormiaceae	Preussia	Preussia_sp	Preussia	13	Saprotroph	Undefined Saprotroph	NULL	NULL	Probable	NULL	Tedersoo L, et al. 2014. Science 346:e1256688 ((https://doi.org/10.1126/science.1256688))
419092982290ea9ec18770618cd1a1e0	Fungi	Basidiomycota	Tremellomycetes	Tremellales	Bulleribasidiaceae	Vishniacozyma	Vishniacozyma_sp	na	na	na	na	na	na	na	na	na
b2388fde7dbed938e2f33f2a0f94da41	Fungi	Ascomycota	Dothideomycetes	Pleosporales	Sporormiaceae	Preussia	Preussia_sp	Preussia	13	Saprotroph	Undefined Saprotroph	NULL	NULL	Probable	NULL	Tedersoo L, et al. 2014. Science 346:e1256688 ((https://doi.org/10.1126/science.1256688))
ea60d65a2b35515acf3b503345edba0e	Fungi	na	na	na	na	na	na	na	na	na	na	na	na	na	na	na
730bff8fede0036a458a4ff311ea548f	Fungi	Ascomycota	Eurotiomycetes	Chaetothyriales	Herpotrichiellaceae	Cladophialophora	Cladophialophora_sp	Cladophialophora	13	Saprotroph	Undefined Saprotroph	NULL	Microfungus	Probable	NULL	James TY, et al. 2006. Nature 443:818-822 ((https://doi.org/10.1038/nature05110))
917100dfd4e71028d51cae63a9363584	Fungi	Ascomycota	Eurotiomycetes	Eurotiales	Aspergillaceae	Aspergillus	Aspergillus_sp	na	na	na	na	na	na	na	na	na
702e33473aed0ca9df117cfd7e5e2e92	Fungi	Ascomycota	Lecanoromycetes	Lecanorales	Parmeliaceae	Hypogymnia	Hypogymnia_physodes	Hypogymnia	13	Symbiotroph	Lichenized	NULL	Thallus	Highly Probable	NULL	Esslinger TL. 2014. North Dakota State University ((http://www.ndsu.edu/pubweb/~esslinge/chcklst/chcklst7.htm))
d7b62dbde087dbc489094fcd096b428d	Fungi	Ascomycota	Sordariomycetes	Sordariales	Sordariales_fam_Incertae_sedis	Vertexicola	Vertexicola_sp	na	na	na	na	na	na	na	na	na
0b74ac055698fef8ebdf1b414f29ca40	Fungi	na	na	na	na	na	na	na	na	na	na	na	na	na	na	na
0f9d7a4fa1825da3c6bd8534a3abe91a	Fungi	Ascomycota	Dothideomycetes	Pleosporales	na	na	na	na	na	na	na	na	na	na	na	na
39020a17a75e66d46821aaeed25db421	Fungi	Basidiomycota	Tremellomycetes	Tremellales	Tremellaceae	Tremella	Tremella_roseotincta	na	na	na	na	na	na	na	na	na
014e5cbe189c9372130c28b276bfd636	Fungi	Basidiomycota	Agaricomycetes	Agaricales	Clavariaceae	na	na	Clavariaceae	9	Saprotroph-Symbiotroph	Lichenized-Undefined Saprotroph	NULL	Clavarioid	Probable	Most species are presumed saprobic on the ground or rotten wood, but many Multiclavula species are lichenized with green algae (Cannon & Kirk 2007)	Cannon PF, Kirk PM. 2007. Fungal Families of the World. CAB International, Cambridge (ISBN: 978-0851998275)
2717159e3db25980e01460847fc5b970	Fungi	Ascomycota	Lecanoromycetes	Lecanorales	Parmeliaceae	Cetrelia	Cetrelia_olivetorum	Cetrelia	13	Symbiotroph	Lichenized	NULL	Thallus	Highly Probable	NULL	Redecker D, et al. 2013. Mycorrhiza 23:515-531 ((https://doi.org/10.1007/s00572-013-0486-y))
5cdac261176efdc8bd8278f01fea2379	Fungi	Ascomycota	Lecanoromycetes	Pertusariales	Microcaliciaceae	Microcalicium	Microcalicium_ahlneri	Microcalicium	13	Pathotroph	Lichen Parasite	NULL	Microfungus	Probable	NULL	Lawrey JD, Diederich P. 2016. http://www.lichenicolous.net (accessed 24 May 2017) ((http://www.lichenicolous.net))
54a77a09e7a69b1b5d3a0cc2d6d5dbae	Fungi	na	na	na	na	na	na	na	na	na	na	na	na	na	na	na
423e843ff9859a6a18dbe199496ef6a4	Fungi	Ascomycota	Lecanoromycetes	Lecanorales	Parmeliaceae	Cetrelia	Cetrelia_olivetorum	Cetrelia	13	Symbiotroph	Lichenized	NULL	Thallus	Highly Probable	NULL	Redecker D, et al. 2013. Mycorrhiza 23:515-531 ((https://doi.org/10.1007/s00572-013-0486-y))
1b7aa87f90aa82af243c992690ca4fec	Fungi	Ascomycota	Eurotiomycetes	Eurotiales	Aspergillaceae	Aspergillus	na	na	na	na	na	na	na	na	na	na
039a5362029191557401ff5e157eaf09	Fungi	Ascomycota	Leotiomycetes	Helotiales	Vibrisseaceae	Phialocephala	Phialocephala_sp	Phialocephala	13	Symbiotroph	Endophyte	NULL	Microfungus	Highly Probable	Dark Septate Endophyte, known from plant roots.	Newsham KK. 2011. New Phytologist 190:783-793 ((https://doi.org/10.1111/j.1469-8137.2010.03611.x)) (as dark septate root endophytes)
a1801c1228292605595b55dd8349f1f9	Fungi	Basidiomycota	Microbotryomycetes	Microbotryomycetes_ord_Incertae_sedis	Microbotryomycetes_fam_Incertae_sedis	Curvibasidium	Curvibasidium_rogersii	na	na	na	na	na	na	na	na	na
17a7c227abbc797832e84dcb13ffb959	Fungi	Ascomycota	Sordariomycetes	Hypocreales	Nectriaceae	Fusarium	Fusarium_sp	Fusarium	13	Pathotroph-Saprotroph-Symbiotroph	Animal Pathogen-Endophyte-Lichen Parasite-Plant Pathogen-Soil Saprotroph-Wood Saprotroph	NULL	Microfungus	Possible	Likely opportunistic human pathogen (Irinyi et al. 2015)	Duncan CG, Eslyn WE. 1966. Mycologia 58:642-664 ((https://doi.org/10.2307/3757045)); Seehann G, et al. 1975. List of Fungi in Soft-Rot Tissue Tests. Institute fur Holzbiologie und Holzschutz, Bundesforschungsanstalt fur Forst - und Holzwirtshaft, Hamburg - Lohbrugge, Germany; Costa IPMW, et al. 2012. Mycotaxon 119:e26 ((http://mycotaxon.com/resources/checklists/costa_v119_checklist.pdf)); Tederso…
3d6f44858c6061a632bdb5e5a63122d5	Fungi	Ascomycota	Dothideomycetes	Abrothallales	Lichenoconiaceae	Lichenoconium	Lichenoconium_usneae	Lichenoconium	13	Pathotroph	Lichen Parasite	NULL	Microfungus	Probable	NULL	Lawrey JD, Diederich P. 2016. http://www.lichenicolous.net (accessed 24 May 2017) ((http://www.lichenicolous.net))
4844a3f035e759cb49e48dba23aa5704	Fungi	Ascomycota	Dothideomycetes	Capnodiales	Mycosphaerellaceae	Ramularia	Ramularia_aplospora	Mycosphaerellaceae	9	Pathotroph-Saprotroph	Plant Pathogen-Undefined Saprotroph	NULL	Microfungus	Probable	Biotrophic, necrotrophic or saprobic on various plant tissues (Cannon & Kirk 2007)	Cannon PF, Kirk PM. 2007. Fungal Families of the World. CAB International, Cambridge (ISBN: 978-0851998275)
f9e6c2e90cd54eed887bda741e41d270	Fungi	Ascomycota	Sordariomycetes	Hypocreales	Hypocreaceae	Trichoderma	Trichoderma_hamatum	Trichoderma	13	Pathotroph-Saprotroph-Symbiotroph	Animal Pathogen-Endophyte-Epiphyte-Fungal Parasite-Plant Pathogen-Wood Saprotroph	Soft Rot	Microfungus	Probable	Cause of soft-rot (Seehann et al. 1975); Likely opportunistic human pathogen (Irinyi et al. 2015); Endophyte detection method-culture (Busby et al. 2016)	Seehann G, et al. 1975. List of Fungi in Soft-Rot Tissue Tests. Institute fur Holzbiologie und Holzschutz, Bundesforschungsanstalt fur Forst - und Holzwirtshaft, Hamburg - Lohbrugge, Germany; Andrews JH, et al. 1983. Phytopathology 73228-234; Hanada RE, et al. 2010. Fungal Biology 114:901-910 ((https://doi.org/10.1016/j.funbio.2010.08.006)); Costa IPMW, et al. 2012. Mycotaxon 119:e26 ((http://myc…
71c3ee0d1320cf3eb26d4a38571a33bf	Fungi	Ascomycota	na	na	na	na	na	na	na	na	na	na	na	na	na	na
42ecdf7eb2afcabae42112daa70bb6ae	Fungi	na	na	na	na	na	na	na	na	na	na	na	na	na	na	na
bb7187f2488e098260ffd00f914bb349	Fungi	Ascomycota	na	na	na	na	na	na	na	na	na	na	na	na	na	na
133c85b8fffaeadbb9509f24d0e5542d	Fungi	Ascomycota	Sordariomycetes	Sordariales	Lasiosphaeriaceae	Schizothecium	Schizothecium_sp	Schizothecium	13	Saprotroph	Dung Saprotroph	NULL	NULL	Highly Probable	NULL	Bills GF, et al. 2013. Current Opinion in Microbiology 16:549-565 ((https://doi.org/10.1016/j.mib.2013.08.001)); Tedersoo L, et al. 2014. Science 346:e1256688 ((https://doi.org/10.1126/science.1256688))
6cf4c6bf55f8ee7b5fbc9a8b8b64a1c0	Fungi	Ascomycota	Eurotiomycetes	Eurotiales	Aspergillaceae	Penicillium	Penicillium_sp	Penicillium	13	Saprotroph	Dung Saprotroph-Undefined Saprotroph-Wood Saprotroph	Soft Rot	Microfungus	Highly Probable	NULL	Duncan CG, Eslyn WE. 1966. Mycologia 58642-664; Seehann G, et al. 1975. List of Fungi in Soft-Rot Tissue Tests. Institute fur Holzbiologie und Holzschutz, Bundesforschungsanstalt fur Forst - und Holzwirtshaft, Hamburg - Lohbrugge, Germany; Costa IPMW, et al. 2012. Mycotaxon 119:e26 ((http://mycotaxon.com/resources/checklists/costa_v119_checklist.pdf)); Bills GF, et al. 2013. Current Opinion in Mi…
b63f42ab4bf91c3dda70232bb6c4977f	Fungi	Ascomycota	Orbiliomycetes	Orbiliales	Orbiliaceae	Dactylaria	Dactylaria_dimorphospora	Dactylaria	13	Pathotroph	Plant Pathogen	NULL	NULL	Probable	NULL	The American Phytopathological Society Common Names of Plant Diseases ((http://www.apsnet.org/publications/commonnames/Pages/default.aspx))
6dd14f5cb63ebb22948b6ef5f3289279	Fungi	Basidiomycota	na	na	na	na	na	na	na	na	na	na	na	na	na	na
9a750d4bd21ac4c763c21f109ecbf903	Fungi	Basidiomycota	Tremellomycetes	Tremellales	Bulleribasidiaceae	Vishniacozyma	Vishniacozyma_sp	na	na	na	na	na	na	na	na	na
80d8a47d299c4a5cc04aa0d2952dd53e	Fungi	Ascomycota	Lecanoromycetes	Lecanorales	Parmeliaceae	Tuckneraria	Tuckneraria_laureri	Tuckneraria	13	Symbiotroph	Lichenized	NULL	Thallus	Probable	NULL	Tedersoo L, et al. 2014. Science 346:e1256688 ((https://doi.org/10.1126/science.1256688))
a41c1d4bf67fde44e5536087d18e3b3f	Fungi	Ascomycota	Sordariomycetes	Conioscyphales	Conioscyphaceae	Conioscypha	Conioscypha_pleiomorpha	Conioscypha	13	Saprotroph	Wood Saprotroph	NULL	Microfungus	Possible	NULL	Charuwan C, et al. 2017. Mycoscience 58:424-431 ((https://doi.org/10.1016/j.myc.2017.06.003))
1628c454e48415825f7dc957c26fd9c9	Fungi	na	na	na	na	na	na	na	na	na	na	na	na	na	na	na
2fdc70a1836db3de347caf1cf16bf91c	Fungi	Ascomycota	Dothideomycetes	Pleosporales	Sporormiaceae	na	na	Sporormiaceae	9	Saprotroph	Dung Saprotroph-Plant Saprotroph	NULL	Microfungus	Probable	Saprobic, associated with dung and rotting vegetation (Cannon & Kirk 2007)	Cannon PF, Kirk PM. 2007. Fungal Families of the World. CAB International, Cambridge (ISBN: 978-0851998275)
faf93968241d5de6ad6e7d8fda2d98d0	Fungi	Ascomycota	Dothideomycetes	Botryosphaeriales	Botryosphaeriaceae	Phaeobotryon	Phaeobotryon_rhois	Phaeobotryon	13	Pathotroph	Plant Pathogen	NULL	NULL	Probable	NULL	Tedersoo L, et al. 2014. Science 346:e1256688 ((https://doi.org/10.1126/science.1256688))
db318f4af951c821930cbe0903956c49	Fungi	Ascomycota	Dothideomycetes	Capnodiales	na	na	na	na	na	na	na	na	na	na	na	na
4f60f068ecc014570d50b4607656287e	Fungi	Ascomycota	Dothideomycetes	Pleosporales	Phaeosphaeriaceae	Neosetophoma	Neosetophoma_samararum	Neosetophoma	13	Saprotroph	Undefined Saprotroph	NULL	NULL	Probable	NULL	Tedersoo L, et al. 2014. Science 346:e1256688 ((https://doi.org/10.1126/science.1256688))
2c7a09070e5529a7251556357c4d6a6b	Fungi	Ascomycota	Eurotiomycetes	Eurotiales	Trichocomaceae	Talaromyces	Talaromyces_sp	Talaromyces	13	Saprotroph	Undefined Saprotroph	NULL	NULL	Probable	NULL	Tedersoo L, et al. 2014. Science 346:e1256688 ((https://doi.org/10.1126/science.1256688))
7023813074fd53073ee71e310ba4c344	Fungi	Ascomycota	Dothideomycetes	Botryosphaeriales	Aplosporellaceae	Aplosporella	Aplosporella_sp	Aplosporella	13	Pathotroph	Plant Pathogen	NULL	NULL	Probable	NULL	Tedersoo L, et al. 2014. Science 346:e1256688 ((https://doi.org/10.1126/science.1256688))
918c399f75550de67c4504f76754544a	Fungi	na	na	na	na	na	na	na	na	na	na	na	na	na	na	na
91d3b90ad74e3d67650f7b71c16e3b07	Fungi	Ascomycota	Saccharomycetes	Saccharomycetales	Debaryomycetaceae	Meyerozyma	Meyerozyma_guilliermondii	na	na	na	na	na	na	na	na	na
d26e70d7e832e26e5f9a45d5c3f37d23	Fungi	na	na	na	na	na	na	na	na	na	na	na	na	na	na	na
b8c3b41b897be43e1b57f04fc9bf14ac	Fungi	na	na	na	na	na	na	na	na	na	na	na	na	na	na	na
668698d5f7778329ee1b26df08cde20d	Fungi	Basidiomycota	Agaricomycetes	Trechisporales	Hydnodontaceae	Brevicellicium	Brevicellicium_sp	Brevicellicium	13	Saprotroph	Undefined Saprotroph	White Rot	NULL	Probable	NULL	Tedersoo L, et al. 2014. Science 346:e1256688 ((https://doi.org/10.1126/science.1256688))
f4be2d36a83aa06c6c3f0ded917845d6	Fungi	Ascomycota	Dothideomycetes	Capnodiales	na	na	na	na	na	na	na	na	na	na	na	na
d7b8e4ce7b04a530c61081b727fd7bf6	Fungi	Ascomycota	Lecanoromycetes	Lecanorales	Parmeliaceae	Cetrelia	Cetrelia_chicitae	Cetrelia	13	Symbiotroph	Lichenized	NULL	Thallus	Highly Probable	NULL	Redecker D, et al. 2013. Mycorrhiza 23:515-531 ((https://doi.org/10.1007/s00572-013-0486-y))
b8606d17c04ff86d9de452cca0624e46	Fungi	na	na	na	na	na	na	na	na	na	na	na	na	na	na	na
75c23ef3e033620af18daa0d1d083f75	Fungi	na	na	na	na	na	na	na	na	na	na	na	na	na	na	na
ad493bd7612b97582b69df6e320f1bc0	Fungi	Ascomycota	Sordariomycetes	Hypocreales	Nectriaceae	Fusarium	Fusarium_chlamydosporum	Fusarium	13	Pathotroph-Saprotroph-Symbiotroph	Animal Pathogen-Endophyte-Lichen Parasite-Plant Pathogen-Soil Saprotroph-Wood Saprotroph	NULL	Microfungus	Possible	Likely opportunistic human pathogen (Irinyi et al. 2015)	Duncan CG, Eslyn WE. 1966. Mycologia 58:642-664 ((https://doi.org/10.2307/3757045)); Seehann G, et al. 1975. List of Fungi in Soft-Rot Tissue Tests. Institute fur Holzbiologie und Holzschutz, Bundesforschungsanstalt fur Forst - und Holzwirtshaft, Hamburg - Lohbrugge, Germany; Costa IPMW, et al. 2012. Mycotaxon 119:e26 ((http://mycotaxon.com/resources/checklists/costa_v119_checklist.pdf)); Tederso…
09e5bab1121c18c40fd9c83d26025bce	Fungi	Basidiomycota	Wallemiomycetes	Wallemiales	Wallemiaceae	Wallemia	Wallemia_sp	Wallemia	13	Saprotroph	Undefined Saprotroph	NULL	NULL	Probable	NULL	Tedersoo L, et al. 2014. Science 346:e1256688 ((https://doi.org/10.1126/science.1256688))
f6bde897f73f0cc90624526330e057e1	Fungi	Basidiomycota	Agaricomycetes	Trechisporales	Hydnodontaceae	Brevicellicium	Brevicellicium_sp	Brevicellicium	13	Saprotroph	Undefined Saprotroph	White Rot	NULL	Probable	NULL	Tedersoo L, et al. 2014. Science 346:e1256688 ((https://doi.org/10.1126/science.1256688))
413136fe2d03cd090965a1bdc10b6cc0	Fungi	Basidiomycota	Tremellomycetes	Cystofilobasidiales	Mrakiaceae	Itersonilia	Itersonilia_pannonica	Itersonilia	13	Pathotroph	Litter Saprotroph-Plant Pathogen	NULL	Dimorphic Yeast	Probable	A dimorphic basidiomycete that has yeast and hyphal phases (McGovern et al. 2006)	McGovern RJ, et al. 2006. Plant Health Progress ((http://doi.org/10.1094/PHP-2006-1018-02-RS)); The American Phytopathological Society Common Names of Plant Diseases ((http://www.apsnet.org/publications/commonnames/Pages/default.aspx))
58434d905bc0d0df26002c5cc7999221	Fungi	Ascomycota	Dothideomycetes	Capnodiales	Mycosphaerellaceae	Geastrumia	Geastrumia_polystigmatis	Geastrumia	13	Pathotroph	Plant Pathogen	NULL	NULL	Probable	NULL	The American Phytopathological Society Common Names of Plant Diseases ((http://www.apsnet.org/publications/commonnames/Pages/default.aspx))
49fc3507bf9c723df5c0dab5e0739e1b	Fungi	Ascomycota	Eurotiomycetes	Chaetothyriales	na	na	na	na	na	na	na	na	na	na	na	na
14f455bc1e5f09c83f2331dd92be1bea	Fungi	na	na	na	na	na	na	na	na	na	na	na	na	na	na	na
a73ede2959ffb6d6e374e201b310f1c8	Fungi	Ascomycota	Lecanoromycetes	Lecanorales	Parmeliaceae	Cetrelia	Cetrelia_cetrarioides	Cetrelia	13	Symbiotroph	Lichenized	NULL	Thallus	Highly Probable	NULL	Redecker D, et al. 2013. Mycorrhiza 23:515-531 ((https://doi.org/10.1007/s00572-013-0486-y))
8880d77bb595ff49a233a8130c1bf4ef	Fungi	Ascomycota	Eurotiomycetes	Chaetothyriales	na	na	na	na	na	na	na	na	na	na	na	na
9aaa192c61675b5124483e8e24dbef17	Fungi	Ascomycota	Dothideomycetes	Capnodiales	Mycosphaerellaceae	Cercospora	Cercospora_sp	Cercospora	13	Pathotroph	Plant Pathogen	NULL	Microfungus	Probable	NULL	The American Phytopathological Society Common Names of Plant Diseases ((http://www.apsnet.org/publications/commonnames/Pages/default.aspx))
e3266060ed478acb98f7a75607a5a046	Fungi	Basidiomycota	Agaricomycetes	Agaricales	Strophariaceae	Hypholoma	Hypholoma_capnoides	Hypholoma	13	Saprotroph	Undefined Saprotroph	White Rot	Agaricoid	Probable	NULL	Tedersoo L, et al. 2014. Science 346:e1256688 ((https://doi.org/10.1126/science.1256688))
83474992a6a5e30329048507f7b0b3eb	Fungi	Basidiomycota	Agaricomycetes	Russulales	Russulaceae	Russula	Russula_sp	Russula	13	Symbiotroph	Ectomycorrhizal	NULL	Agaricoid	Highly Probable	NULL	Rinaldi AC, et al. 2008. Fungal Diversity 33:1-45 ((http://www.fungaldiversity.org/fdp/sfdp/33-1.pdf)); Tedersoo L, et al. 2010. Mycorrhiza 20:217-263 ((https://doi.org/10.1007/s00572-009-0274-x)); http://mycorrhizas.info/ecmf.html ((http://mycorrhizas.info/ecmf.html))
2745254d2d89e8913e57167c32830893	Fungi	na	na	na	na	na	na	na	na	na	na	na	na	na	na	na
73a3fe8939e90575889442653b0ae4e3	Fungi	Basidiomycota	Microbotryomycetes	na	na	na	na	na	na	na	na	na	na	na	na	na
c5f7662f761908f5c5a059ff8bf287e7	Fungi	Ascomycota	Dothideomycetes	Abrothallales	Lichenoconiaceae	Lichenoconium	Lichenoconium_erodens	Lichenoconium	13	Pathotroph	Lichen Parasite	NULL	Microfungus	Probable	NULL	Lawrey JD, Diederich P. 2016. http://www.lichenicolous.net (accessed 24 May 2017) ((http://www.lichenicolous.net))
7297511ec76f118be0f9753de8d817a9	Fungi	Ascomycota	Leotiomycetes	Helotiales	Helotiaceae	Tetracladium	Tetracladium_sp	Tetracladium	13	Saprotroph	Undefined Saprotroph	NULL	NULL	Probable	NULL	Tedersoo L, et al. 2014. Science 346:e1256688 ((https://doi.org/10.1126/science.1256688))
4e544a0e09b87d2656f2ed7d700f447b	Fungi	Ascomycota	Dothideomycetes	Dothideales	Dothioraceae	Dothiora	Dothiora_pyrenophora	na	na	na	na	na	na	na	na	na
18c659ea9f26b2c71f73f75a724d3fc4	Fungi	na	na	na	na	na	na	na	na	na	na	na	na	na	na	na
24e74d80a14c45a5cf5d90ec5a781cc7	Fungi	na	na	na	na	na	na	na	na	na	na	na	na	na	na	na
2c6563772a58ab7ffac95d5d38f494fd	Fungi	na	na	na	na	na	na	na	na	na	na	na	na	na	na	na
825ea67930fcd4eeeb49cf368dc53b60	Fungi	Ascomycota	Eurotiomycetes	Chaetothyriales	Herpotrichiellaceae	Exophiala	Exophiala_sp	Herpotrichiellaceae	9	Pathotroph-Saprotroph	Animal Pathogen-Fungal Parasite-Undefined Saprotroph	NULL	Facultative Yeast-Microfungus	Probable	Mostly saprobic on plants or other fungi, isolated from soil etc., and from medical sources (Cannon & Kirk 2007)	Cannon PF, Kirk PM. 2007. Fungal Families of the World. CAB International, Cambridge (ISBN: 978-0851998275)
a3b966a3aebe53b4ddb6e473876cabc3	Fungi	na	na	na	na	na	na	na	na	na	na	na	na	na	na	na
20bc6a00c884eee1496e1145aae2cf07	Fungi	Basidiomycota	Agaricomycetes	Trechisporales	Hydnodontaceae	Subulicystidium	Subulicystidium_perlongisporum	Subulicystidium	13	Saprotroph	Undefined Saprotroph	White Rot	Corticioid	Probable	NULL	Tedersoo L, et al. 2014. Science 346:e1256688 ((https://doi.org/10.1126/science.1256688))
db6781709f13aad6bc08177859b8a11e	Fungi	Ascomycota	Dothideomycetes	Pleosporales	Phaeosphaeriaceae	Setophoma	Setophoma_sp	Phaeosphaeriaceae	9	Pathotroph-Saprotroph	Fungal Parasite-Plant Pathogen-Plant Saprotroph	NULL	Microfungus	Probable	Necrotrophic or saprobic on a wide range of plants, especially monocotyledons; a few species parasitic on other fungi (Cannon & Kirk 2007)	Cannon PF, Kirk PM. 2007. Fungal Families of the World. CAB International, Cambridge (ISBN: 978-0851998275)
6767c97e6e74c3725fc55cda8f74f6b5	Fungi	Basidiomycota	Agaricomycetes	Agaricales	Strophariaceae	Hypholoma	Hypholoma_capnoides	Hypholoma	13	Saprotroph	Undefined Saprotroph	White Rot	Agaricoid	Probable	NULL	Tedersoo L, et al. 2014. Science 346:e1256688 ((https://doi.org/10.1126/science.1256688))
9d7c07ac73f2b711ae176d205552398b	Fungi	na	na	na	na	na	na	na	na	na	na	na	na	na	na	na
322258465e429d6c84a45f2081262d63	Fungi	Ascomycota	Eurotiomycetes	Eurotiales	Trichocomaceae	Talaromyces	na	Talaromyces	13	Saprotroph	Undefined Saprotroph	NULL	NULL	Probable	NULL	Tedersoo L, et al. 2014. Science 346:e1256688 ((https://doi.org/10.1126/science.1256688))
6ba422ef45bbdb0267025d5263ff49f9	Fungi	Ascomycota	Eurotiomycetes	Chaetothyriales	Trichomeriaceae	Bradymyces	Bradymyces_graniticola	Trichomeriaceae	9	Symbiotroph	Epiphyte	NULL	Microfungus	Probable	Foliar epiphytes with the appearance of sooty moulds, mostly occurring on the surface of living leaves and apparently gaining their nutrients from insect exudates (Chomnunti et al. 2012)	Chomnunti P, et al. 2012. Fungal Diversity 56:63-76 ((https://doi.org/10.1007/s13225-012-0197-2))
ede79cdc34d6897c3eea51c1c15568bb	Fungi	na	na	na	na	na	na	na	na	na	na	na	na	na	na	na
80c41f2db821bece497cd345fc03c32a	Fungi	Ascomycota	Dothideomycetes	Capnodiales	Extremaceae	Petrophila	Petrophila_sp	na	na	na	na	na	na	na	na	na
1536560df83c885ca7c1f890df55d844	Fungi	Ascomycota	Saccharomycetes	Saccharomycetales	Debaryomycetaceae	Debaryomyces	Debaryomyces_hansenii	Debaryomyces	13	Saprotroph	Undefined Saprotroph	NULL	Yeast	Highly Probable	NULL	Kurtzman CP, et al. (eds.) 2011. The Yeasts, a Taxonomic Study. Fifth Edition. Vols 1-3. Elsevier, San Diego (ISBN: 9780444521491)
121bbe93e8e67487dd1f661434ab4234	Fungi	Ascomycota	Leotiomycetes	Helotiales	Helotiaceae	na	na	Helotiaceae	9	Saprotroph-Symbiotroph	Ectomycorrhizal-Fungal Parasite-Plant Pathogen-Wood Saprotroph	NULL	Microfungus	Probable	Usually saprobic on herbaceous or woody tissues, some species fungicolous. A few species are known to form mycorrhizae (Cannon & Kirk 2007)	Cannon PF, Kirk PM. 2007. Fungal Families of the World. CAB International, Cambridge (ISBN: 978-0851998275)
40b27814cd2ead9304cc245ecb21c9da	Fungi	Ascomycota	Lecanoromycetes	Lecanorales	Parmeliaceae	Cetrelia	Cetrelia_chicitae	Cetrelia	13	Symbiotroph	Lichenized	NULL	Thallus	Highly Probable	NULL	Redecker D, et al. 2013. Mycorrhiza 23:515-531 ((https://doi.org/10.1007/s00572-013-0486-y))
86b70f6537f56b629aa1b91217e4b6c8	Fungi	Ascomycota	Lecanoromycetes	Lecanorales	Parmeliaceae	Usnea	na	Usnea	13	Symbiotroph	Lichenized	NULL	Thallus	Highly Probable	NULL	Esslinger TL. 2014. North Dakota State University ((http://www.ndsu.edu/pubweb/~esslinge/chcklst/chcklst7.htm))
77b6b54bf10081dc94b4fa1ea6c57dfc	Fungi	na	na	na	na	na	na	na	na	na	na	na	na	na	na	na
662602d284d7dee79ab61b76d824d692	Fungi	na	na	na	na	na	na	na	na	na	na	na	na	na	na	na
a2884ffa07a0f37ed601a910aa972229	Fungi	Basidiomycota	Agaricomycetes	Agaricales	Psathyrellaceae	Coprinellus	Coprinellus_sp	Coprinellus	13	Saprotroph	Undefined Saprotroph	NULL	Agaricoid	Probable	NULL	Tedersoo L, et al. 2014. Science 346:e1256688 ((https://doi.org/10.1126/science.1256688))
0b16afc265849a6ba269b70ffe621daa	Fungi	Basidiomycota	Microbotryomycetes	na	na	na	na	na	na	na	na	na	na	na	na	na
c5f88e045cd06cc9c4eca47cc2913a3f	Fungi	na	na	na	na	na	na	na	na	na	na	na	na	na	na	na
a5876ce3246a8278ff300230372d8b6b	Fungi	Ascomycota	Dothideomycetes	Abrothallales	Abrothallaceae	Abrothallus	Abrothallus_sp	Abrothallus	13	Pathotroph	Lichen Parasite	NULL	Microfungus	Possible	NULL	Esslinger TL. 2014. North Dakota State University ((http://www.ndsu.edu/pubweb/~esslinge/chcklst/chcklst7.htm))
bdf6982f59f987efe561f9911525a871	Fungi	na	na	na	na	na	na	na	na	na	na	na	na	na	na	na
89387c3e1cc4364c58686328f05e0ce4	Fungi	Ascomycota	Pezizomycetes	Pezizales	Pezizaceae	Peziza	Peziza_domiciliana	Peziza	13	Saprotroph-Symbiotroph	Dung Saprotroph-Ectomycorrhizal-Litter Saprotroph-Undefined Saprotroph	NULL	Pezizoid	Possible	Saprobic or ectomycorrhizal, on or in soil, leafmould etc., some species associated with dung or fire sites (Cannon & Kirk 2007)	Cannon PF, Kirk PM. 2007. Fungal Families of the World. CAB International, Cambridge (ISBN: 978-0851998275); Rinaldi AC, et al. 2008. Fungal Diversity 33:1-45 ((http://www.fungaldiversity.org/fdp/sfdp/33-1.pdf)); Tedersoo L, et al. 2010. Mycorrhiza 20:217-263 ((https://doi.org/10.1007/s00572-009-0274-x)) (pro parte)
c7244602ab33ae00b0e52b7f272a9a1a	Fungi	na	na	na	na	na	na	na	na	na	na	na	na	na	na	na
58298cc07c37fe2162ac4bfc03c9903a	Fungi	Ascomycota	Lecanoromycetes	Lecanorales	Parmeliaceae	Cetrelia	Cetrelia_monachorum	Cetrelia	13	Symbiotroph	Lichenized	NULL	Thallus	Highly Probable	NULL	Redecker D, et al. 2013. Mycorrhiza 23:515-531 ((https://doi.org/10.1007/s00572-013-0486-y))
734492e626c6e27b44b4b3d1c0b0848a	Fungi	Ascomycota	Sordariomycetes	Sordariomycetes_ord_Incertae_sedis	Sordariomycetes_fam_Incertae_sedis	Rhamphoria	Rhamphoria_sp	Rhamphoria	13	Saprotroph	Undefined Saprotroph	NULL	NULL	Probable	NULL	Tedersoo L, et al. 2014. Science 346:e1256688 ((https://doi.org/10.1126/science.1256688))
9472f012632452de3a11aaf4a8c3da82	Fungi	na	na	na	na	na	na	na	na	na	na	na	na	na	na	na
4b0d00fbb9ad2a48b8d6c23421b03037	Fungi	Ascomycota	Sordariomycetes	Sordariales	Chaetomiaceae	Chaetomium	na	na	na	na	na	na	na	na	na	na
4091d3af8f26211d68fd169eaaf9e4eb	Fungi	na	na	na	na	na	na	na	na	na	na	na	na	na	na	na
4af96fa48170d091719ba26f62ca1fa4	Fungi	Ascomycota	Sordariomycetes	Hypocreales	Bionectriaceae	Clonostachys	Clonostachys_rosea	Clonostachys	13	Pathotroph	Plant Pathogen	NULL	NULL	Probable	NULL	Tedersoo L, et al. 2014. Science 346:e1256688 ((https://doi.org/10.1126/science.1256688))
fb9065b251311b34b704a3f4ae2a9f80	Fungi	Ascomycota	Sordariomycetes	Xylariales	Amphisphaeriaceae	Seimatosporium	Seimatosporium_pseudorosarum	Seimatosporium	13	Pathotroph	Plant Pathogen	NULL	Microfungus	Probable	Some species causing leaf spot disease (www.apsnet.org)	Tedersoo L, et al. 2014. Science 346:e1256688 ((https://doi.org/10.1126/science.1256688)); The American Phytopathological Society Common Names of Plant Diseases ((http://www.apsnet.org/publications/commonnames/Pages/default.aspx))
65eaaf61acf5b84d3f2aed6a2400bb21	Fungi	Ascomycota	Eurotiomycetes	Eurotiales	Aspergillaceae	Aspergillus	Aspergillus_flavus	na	na	na	na	na	na	na	na	na
5c73d377f8e32ea6ccaa4a681916047e	Fungi	Ascomycota	Dothideomycetes	Capnodiales	na	na	na	na	na	na	na	na	na	na	na	na
5ce21f48ee30e971c714c147ad173934	Fungi	Ascomycota	Dothideomycetes	Pleosporales	Sporormiaceae	Preussia	Preussia_sp	Preussia	13	Saprotroph	Undefined Saprotroph	NULL	NULL	Probable	NULL	Tedersoo L, et al. 2014. Science 346:e1256688 ((https://doi.org/10.1126/science.1256688))
5b8ab73a1c378e85ce4a863b1f8f9640	Fungi	Basidiomycota	Tremellomycetes	Holtermanniales	Holtermanniales_fam_Incertae_sedis	Holtermanniella	Holtermanniella_sp	na	na	na	na	na	na	na	na	na
82a0d1c528663b000c71b9880ea9e8b5	Fungi	na	na	na	na	na	na	na	na	na	na	na	na	na	na	na
0236f2d525bda17ffea574d4c5491e1d	Fungi	na	na	na	na	na	na	na	na	na	na	na	na	na	na	na
65cae5db66d45e5851802a56021f3dd5	Fungi	Ascomycota	Leotiomycetes	Phacidiales	na	na	na	na	na	na	na	na	na	na	na	na
016861f5384ee0654b56a1a41243511c	Fungi	Ascomycota	Lecanoromycetes	Lecanorales	Ramalinaceae	Ramalina	Ramalina_sinensis	Ramalina	13	Symbiotroph	Lichenized	NULL	Thallus	Highly Probable	NULL	Esslinger TL. 2014. North Dakota State University ((http://www.ndsu.edu/pubweb/~esslinge/chcklst/chcklst7.htm))
d84686a3e4ca564abf454abc4c6d0367	Fungi	na	na	na	na	na	na	na	na	na	na	na	na	na	na	na
049382725ae07dfd930780eb9ec8b0e3	Fungi	Ascomycota	Lecanoromycetes	Lecanorales	Parmeliaceae	Usnea	Usnea_sp	Usnea	13	Symbiotroph	Lichenized	NULL	Thallus	Highly Probable	NULL	Esslinger TL. 2014. North Dakota State University ((http://www.ndsu.edu/pubweb/~esslinge/chcklst/chcklst7.htm))
30a0b12209d1402a88bc485adacd09d0	Fungi	Ascomycota	Eurotiomycetes	Eurotiales	Aspergillaceae	Penicillium	Penicillium_chrysogenum	Penicillium	13	Saprotroph	Dung Saprotroph-Undefined Saprotroph-Wood Saprotroph	Soft Rot	Microfungus	Highly Probable	NULL	Duncan CG, Eslyn WE. 1966. Mycologia 58642-664; Seehann G, et al. 1975. List of Fungi in Soft-Rot Tissue Tests. Institute fur Holzbiologie und Holzschutz, Bundesforschungsanstalt fur Forst - und Holzwirtshaft, Hamburg - Lohbrugge, Germany; Costa IPMW, et al. 2012. Mycotaxon 119:e26 ((http://mycotaxon.com/resources/checklists/costa_v119_checklist.pdf)); Bills GF, et al. 2013. Current Opinion in Mi…
4e77f6b842185168ff7e540ee57586ac	Fungi	Ascomycota	Dothideomycetes	Pleosporales	Phaeosphaeriaceae	Phaeosphaeria	Phaeosphaeria_sp	Phaeosphaeria	13	Saprotroph	Undefined Saprotroph	NULL	NULL	Probable	NULL	Tedersoo L, et al. 2014. Science 346:e1256688 ((https://doi.org/10.1126/science.1256688))
1dc795c216da2036cbcc189b498f7efb	Fungi	Ascomycota	Dothideomycetes	Pleosporales	Sporormiaceae	Preussia	na	Preussia	13	Saprotroph	Undefined Saprotroph	NULL	NULL	Probable	NULL	Tedersoo L, et al. 2014. Science 346:e1256688 ((https://doi.org/10.1126/science.1256688))
6a44ec96d1cb9c635f8a957679e8ea29	Fungi	Basidiomycota	Cystobasidiomycetes	Cyphobasidiales	na	na	na	na	na	na	na	na	na	na	na	na
08f6563a4702ca4747601dbf7082c19a	Fungi	na	na	na	na	na	na	na	na	na	na	na	na	na	na	na
f49435f8688b7df426d484f6c2cecf7f	Fungi	Basidiomycota	Agaricomycetes	Agaricales	Psathyrellaceae	Coprinopsis	Coprinopsis_igarashii	Psathyrellaceae	9	Saprotroph	Dung Saprotroph-Plant Saprotroph-Wood Saprotroph	NULL	Agaricoid	Probable	Saprobic, in grass, on dung, rotten wood and similar substrata (Cannon & Kirk 2007)	Cannon PF, Kirk PM. 2007. Fungal Families of the World. CAB International, Cambridge (ISBN: 978-0851998275)
4520de5ec90c944ea348b8755fd360d7	Fungi	na	na	na	na	na	na	na	na	na	na	na	na	na	na	na
ada968907ce5cc5f4f3251cf5f7462bb	Fungi	na	na	na	na	na	na	na	na	na	na	na	na	na	na	na
182deb6bc7801d2cc0d78e79842af3df	Fungi	na	na	na	na	na	na	na	na	na	na	na	na	na	na	na
f7a823a17b058a3334399e9289b2ac64	Fungi	Ascomycota	Lecanoromycetes	Lecanorales	Ramalinaceae	Lecania	Lecania_croatica	Lecania	13	Symbiotroph	Lichenized	NULL	Thallus	Highly Probable	NULL	Esslinger TL. 2014. North Dakota State University ((http://www.ndsu.edu/pubweb/~esslinge/chcklst/chcklst7.htm))
f0dd3d8ecf1474aa4b4e886543ed067f	Fungi	Ascomycota	Sordariomycetes	Hypocreales	Hypocreaceae	Trichoderma	Trichoderma_atroviride	Trichoderma	13	Pathotroph-Saprotroph-Symbiotroph	Animal Pathogen-Endophyte-Epiphyte-Fungal Parasite-Plant Pathogen-Wood Saprotroph	Soft Rot	Microfungus	Probable	Cause of soft-rot (Seehann et al. 1975); Likely opportunistic human pathogen (Irinyi et al. 2015); Endophyte detection method-culture (Busby et al. 2016)	Seehann G, et al. 1975. List of Fungi in Soft-Rot Tissue Tests. Institute fur Holzbiologie und Holzschutz, Bundesforschungsanstalt fur Forst - und Holzwirtshaft, Hamburg - Lohbrugge, Germany; Andrews JH, et al. 1983. Phytopathology 73228-234; Hanada RE, et al. 2010. Fungal Biology 114:901-910 ((https://doi.org/10.1016/j.funbio.2010.08.006)); Costa IPMW, et al. 2012. Mycotaxon 119:e26 ((http://myc…
9a54aaf28b6adf2b97f4aa27c0dff290	Fungi	Ascomycota	Dothideomycetes	Capnodiales	Mycosphaerellaceae	Cercospora	Cercospora_sp	Cercospora	13	Pathotroph	Plant Pathogen	NULL	Microfungus	Probable	NULL	The American Phytopathological Society Common Names of Plant Diseases ((http://www.apsnet.org/publications/commonnames/Pages/default.aspx))
48f414c44ae3ce8df973f2b8f49a52e1	Fungi	Ascomycota	Leotiomycetes	Helotiales	na	na	na	na	na	na	na	na	na	na	na	na
7ad4b832b3aa4516fc82d0d622b3dba3	Fungi	Basidiomycota	Agaricomycetes	Agaricales	Psathyrellaceae	Coprinellus	na	Coprinellus	13	Saprotroph	Undefined Saprotroph	NULL	Agaricoid	Probable	NULL	Tedersoo L, et al. 2014. Science 346:e1256688 ((https://doi.org/10.1126/science.1256688))
d97e7010849d35beb7a04042baa44df3	Fungi	Ascomycota	na	na	na	na	na	na	na	na	na	na	na	na	na	na
3652d5680c96e389dd460102b614773d	Fungi	na	na	na	na	na	na	na	na	na	na	na	na	na	na	na
4f2ad83cb8de0d4d89704e82f9d4885a	Fungi	Ascomycota	Dothideomycetes	Pleosporales	Sporormiaceae	na	na	Sporormiaceae	9	Saprotroph	Dung Saprotroph-Plant Saprotroph	NULL	Microfungus	Probable	Saprobic, associated with dung and rotting vegetation (Cannon & Kirk 2007)	Cannon PF, Kirk PM. 2007. Fungal Families of the World. CAB International, Cambridge (ISBN: 978-0851998275)
7e40458a2b6b48fb7f03c33c23829419	Fungi	Ascomycota	Lecanoromycetes	Lecanorales	Parmeliaceae	Cetrelia	Cetrelia_monachorum	Cetrelia	13	Symbiotroph	Lichenized	NULL	Thallus	Highly Probable	NULL	Redecker D, et al. 2013. Mycorrhiza 23:515-531 ((https://doi.org/10.1007/s00572-013-0486-y))
4290eadd9359066791d1b124051e2e71	Fungi	Ascomycota	Dothideomycetes	Pleosporales	Camarosporidiellaceae	Camarosporidiella	Camarosporidiella_sp	na	na	na	na	na	na	na	na	na
4dea5782033fde08be2ddd5e09db042d	Fungi	Ascomycota	Dothideomycetes	Pleosporales	Leptosphaeriaceae	na	na	Leptosphaeriaceae	9	Pathotroph-Saprotroph	Plant Pathogen-Wood Saprotroph	NULL	Microfungus	Probable	Saprobic or weakly necrotrophic on stems or leaves (Cannon & Kirk 2007)	Cannon PF, Kirk PM. 2007. Fungal Families of the World. CAB International, Cambridge (ISBN: 978-0851998275)
6bbe8e00f6e09884875a9a35775f786b	Fungi	Ascomycota	Eurotiomycetes	Eurotiales	Aspergillaceae	Aspergillus	Aspergillus_versicolor	na	na	na	na	na	na	na	na	na
5d63c25ac539ccda2827781c417e566e	Fungi	Ascomycota	Eurotiomycetes	Chaetothyriales	Trichomeriaceae	Bradymyces	Bradymyces_graniticola	Trichomeriaceae	9	Symbiotroph	Epiphyte	NULL	Microfungus	Probable	Foliar epiphytes with the appearance of sooty moulds, mostly occurring on the surface of living leaves and apparently gaining their nutrients from insect exudates (Chomnunti et al. 2012)	Chomnunti P, et al. 2012. Fungal Diversity 56:63-76 ((https://doi.org/10.1007/s13225-012-0197-2))
670da16fa96b671981087a2ab8d911c3	Fungi	Ascomycota	Sordariomycetes	Hypocreales	Hypocreales_fam_Incertae_sedis	Acrodictys	Acrodictys_fluminicola	Acrodictys	13	Symbiotroph	Endophyte	NULL	Microfungus	Highly Probable	Host - Arecaceae	Costa IPMW, et al. 2012. Mycotaxon 119:e26 ((http://mycotaxon.com/resources/checklists/costa_v119_checklist.pdf))
44eec403b082b84c7917354dd06c4f6e	Fungi	Basidiomycota	Agaricomycetes	Cantharellales	Ceratobasidiaceae	na	na	Ceratobasidiaceae	9	Pathotroph-Saprotroph-Symbiotroph	Endomycorrhizal-Plant Pathogen-Undefined Saprotroph	NULL	Microfungus	Possible	Best known as plant pathogens, but also saprobic. Species are endomycorrhizal with a wide range of plant roots - especially of Orchidaceae but also even bryophytes (Cannon & Kirk 2007)	Cannon PF, Kirk PM. 2007. Fungal Families of the World. CAB International, Cambridge (ISBN: 978-0851998275)
a303875388e7b1f6b823ee05293aead6	Fungi	na	na	na	na	na	na	na	na	na	na	na	na	na	na	na
b524df54ba53311088c9e09996dce683	Fungi	Ascomycota	Dothideomycetes	Pleosporales	Didymellaceae	Peyronellaea	Peyronellaea_pinodes	Didymellaceae	9	Pathotroph-Saprotroph	Animal Pathogen-Plant Pathogen-Undefined Saprotroph	NULL	Microfungus	Possible	NULL	Tedersoo L, et al. 2014. Science 346:e1256688 ((https://doi.org/10.1126/science.1256688))
dba491f968f41369d0f8f1e7bab61f12	Fungi	Ascomycota	Sordariomycetes	Hypocreales	Hypocreaceae	Trichoderma	na	Trichoderma	13	Pathotroph-Saprotroph-Symbiotroph	Animal Pathogen-Endophyte-Epiphyte-Fungal Parasite-Plant Pathogen-Wood Saprotroph	Soft Rot	Microfungus	Probable	Cause of soft-rot (Seehann et al. 1975); Likely opportunistic human pathogen (Irinyi et al. 2015); Endophyte detection method-culture (Busby et al. 2016)	Seehann G, et al. 1975. List of Fungi in Soft-Rot Tissue Tests. Institute fur Holzbiologie und Holzschutz, Bundesforschungsanstalt fur Forst - und Holzwirtshaft, Hamburg - Lohbrugge, Germany; Andrews JH, et al. 1983. Phytopathology 73228-234; Hanada RE, et al. 2010. Fungal Biology 114:901-910 ((https://doi.org/10.1016/j.funbio.2010.08.006)); Costa IPMW, et al. 2012. Mycotaxon 119:e26 ((http://myc…
01d8c2320feb95e31a32a0e291b81604	Fungi	Ascomycota	Dothideomycetes	Botryosphaeriales	Botryosphaeriaceae	Spencermartinsia	Spencermartinsia_sp	Spencermartinsia	13	Pathotroph	Plant Pathogen	NULL	NULL	Probable	NULL	Tedersoo L, et al. 2014. Science 346:e1256688 ((https://doi.org/10.1126/science.1256688))
e8ec4b1e1b92d90ca62e78c488454b76	Fungi	Basidiomycota	Agaricomycetes	Agaricales	Crepidotaceae	Crepidotus	Crepidotus_applanatus	Crepidotus	13	Saprotroph	Wood Saprotroph	NULL	Agaricoid	Highly Probable	NULL	Grgurinovic CA, Simpson JA. 2001. Fungal Diversity 8:97-127 ((http://www.fungaldiversity.org/fdp/sfdp/FD_8_97-127.pdf)); Aime MC, et al. 2005. American Journal of Botany 92:74-82 ((https://doi.org/10.3732/ajb.92.1.74)); Tedersoo L, et al. 2014. Science 346:e1256688 ((https://doi.org/10.1126/science.1256688))
a0bb70314fc9ff558464ea0a420337f5	Fungi	Ascomycota	Sordariomycetes	Microascales	Microascaceae	na	na	Microascaceae	9	Pathotroph-Saprotroph-Symbiotroph	Animal Pathogen-Endophyte-Plant Pathogen-Undefined Saprotroph	NULL	Microfungus	Possible	Saprobic in soil or rotting vegetation, some species heat-tolerant and associatated with silage and compost, a few associated with humans and animals (Cannon & Kirk 2007)	Cannon PF, Kirk PM. 2007. Fungal Families of the World. CAB International, Cambridge (ISBN: 978-0851998275)
223ed511ec331edf2aa311cae11c05f0	Fungi	na	na	na	na	na	na	na	na	na	na	na	na	na	na	na
68f2477855222d796e239a6ba5e2b2ec	Fungi	Basidiomycota	Tremellomycetes	Holtermanniales	Holtermanniales_fam_Incertae_sedis	Holtermanniella	Holtermanniella_sp	na	na	na	na	na	na	na	na	na
623651b86b7fd4cd43b1a259b0c95afa	Fungi	na	na	na	na	na	na	na	na	na	na	na	na	na	na	na
04d1204aeaf319a05b1ce39011228adb	Fungi	na	na	na	na	na	na	na	na	na	na	na	na	na	na	na
72e7fc9f830b99b330375bca117f1d88	Fungi	Ascomycota	Eurotiomycetes	Chaetothyriales	Herpotrichiellaceae	Exophiala	Exophiala_sp	Herpotrichiellaceae	9	Pathotroph-Saprotroph	Animal Pathogen-Fungal Parasite-Undefined Saprotroph	NULL	Facultative Yeast-Microfungus	Probable	Mostly saprobic on plants or other fungi, isolated from soil etc., and from medical sources (Cannon & Kirk 2007)	Cannon PF, Kirk PM. 2007. Fungal Families of the World. CAB International, Cambridge (ISBN: 978-0851998275)
ec0bf992f130dbf4f1396c750b3a8f64	Fungi	Ascomycota	Eurotiomycetes	Eurotiales	na	na	na	na	na	na	na	na	na	na	na	na
37a56153f0cd42f35be90777c68bb3ae	Fungi	Ascomycota	Leotiomycetes	Helotiales	na	na	na	na	na	na	na	na	na	na	na	na
f350aef1d44ffd2ffe603d7acf0436c7	Fungi	na	na	na	na	na	na	na	na	na	na	na	na	na	na	na
b3e1a41a3e483322dde69575ba0ce9dc	Fungi	na	na	na	na	na	na	na	na	na	na	na	na	na	na	na
058667e98b9815ef114d0b81d01f165d	Fungi	Ascomycota	Dothideomycetes	Pleosporales	Phaeosphaeriaceae	Diederichomyces	Diederichomyces_caloplacae	Phaeosphaeriaceae	9	Pathotroph-Saprotroph	Fungal Parasite-Plant Pathogen-Plant Saprotroph	NULL	Microfungus	Probable	Necrotrophic or saprobic on a wide range of plants, especially monocotyledons; a few species parasitic on other fungi (Cannon & Kirk 2007)	Cannon PF, Kirk PM. 2007. Fungal Families of the World. CAB International, Cambridge (ISBN: 978-0851998275)
212fa10a5e0bdbffcaec4a919d9e3ac0	Fungi	Basidiomycota	Agaricomycetes	Russulales	Russulaceae	Russula	Russula_sp	Russula	13	Symbiotroph	Ectomycorrhizal	NULL	Agaricoid	Highly Probable	NULL	Rinaldi AC, et al. 2008. Fungal Diversity 33:1-45 ((http://www.fungaldiversity.org/fdp/sfdp/33-1.pdf)); Tedersoo L, et al. 2010. Mycorrhiza 20:217-263 ((https://doi.org/10.1007/s00572-009-0274-x)); http://mycorrhizas.info/ecmf.html ((http://mycorrhizas.info/ecmf.html))
c648b94047f38ec17105af39f7872db6	Fungi	Ascomycota	Eurotiomycetes	Chaetothyriales	Chaetothyriales_fam_Incertae_sedis	Sarcinomyces	Sarcinomyces_sp	na	na	na	na	na	na	na	na	na
421806924573cd978114fb41c5070f47	Fungi	Basidiomycota	Microbotryomycetes	na	na	na	na	na	na	na	na	na	na	na	na	na
8d28def0264ea631fcfcbd46ef871eeb	Fungi	Ascomycota	Sordariomycetes	Hypocreales	Clavicipitaceae	Paecilomyces	Paecilomyces_sp	Clavicipitaceae	9	Pathotroph-Symbiotroph	Endophyte-Epiphyte-Fungal Parasite-Insect Parasite	NULL	Microfungus	Possible	Parasitic, endophytic or epiphytic on Insecta, other fungi or Gamineae (Cannon & Kirk 2007)	Cannon PF, Kirk PM. 2007. Fungal Families of the World. CAB International, Cambridge (ISBN: 978-0851998275)
db685aba576f4c607a0d61073eb955a8	Fungi	Ascomycota	Leotiomycetes	Erysiphales	Erysiphaceae	Neoerysiphe	Neoerysiphe_geranii	Neoerysiphe	13	Pathotroph	Plant Pathogen	NULL	NULL	Probable	NULL	Tedersoo L, et al. 2014. Science 346:e1256688 ((https://doi.org/10.1126/science.1256688))
2b98c52485cba8063dbc76f48b822e98	Fungi	Mortierellomycota	Mortierellomycetes	Mortierellales	Mortierellaceae	Mortierella	Mortierella_sp	Mortierella	13	Saprotroph-Symbiotroph	Endophyte-Litter Saprotroph-Soil Saprotroph-Undefined Saprotroph	NULL	Microfungus	Probable	Saprobic in soil and thus frequenctly isolated from soil and material contaminated with soil such as hay or rotten silage and spoil tips (Cannon & Kirk 2007)	Cannon PF, Kirk PM. 2007. Fungal Families of the World. CAB International, Cambridge (ISBN: 978-0851998275); Tedersoo L, et al. 2014. Science 346:e1256688 ((https://doi.org/10.1126/science.1256688)); Purahong W, et al. 2016. Molecular Ecology 25:4059-4074 ((https://doi.org/10.1111/mec.13739))
d96c355752150ce89e53fdf79a0281d0	Fungi	Ascomycota	Leotiomycetes	Helotiales	Helotiales_fam_Incertae_sedis	Xenopolyscytalum	Xenopolyscytalum_sp	Xenopolyscytalum	13	Saprotroph	Undefined Saprotroph	NULL	NULL	Probable	NULL	Tedersoo L, et al. 2014. Science 346:e1256688 ((https://doi.org/10.1126/science.1256688))
469b0d0a7613a8fe71944ef418cecfb1	Fungi	Ascomycota	Leotiomycetes	Helotiales	Vibrisseaceae	Phialocephala	Phialocephala_sp	Phialocephala	13	Symbiotroph	Endophyte	NULL	Microfungus	Highly Probable	Dark Septate Endophyte, known from plant roots.	Newsham KK. 2011. New Phytologist 190:783-793 ((https://doi.org/10.1111/j.1469-8137.2010.03611.x)) (as dark septate root endophytes)
97f624916f8fe2ddf1f1a4276df4667b	Fungi	Basidiomycota	Agaricomycetes	Geastrales	na	na	na	na	na	na	na	na	na	na	na	na
41c4edd596962f32a75b70edfcbf3db1	Fungi	Basidiomycota	Agaricomycetes	Agaricales	Psathyrellaceae	Coprinellus	Coprinellus_radians	Coprinellus	13	Saprotroph	Undefined Saprotroph	NULL	Agaricoid	Probable	NULL	Tedersoo L, et al. 2014. Science 346:e1256688 ((https://doi.org/10.1126/science.1256688))
0fb88dec15c89a159fc00b2d3888b981	Fungi	Ascomycota	Eurotiomycetes	Chaetothyriales	Herpotrichiellaceae	Cladophialophora	Cladophialophora_sp	Cladophialophora	13	Saprotroph	Undefined Saprotroph	NULL	Microfungus	Probable	NULL	James TY, et al. 2006. Nature 443:818-822 ((https://doi.org/10.1038/nature05110))
d2bb4a9b80f5f0db3a3ae53d74e98b28	Fungi	Basidiomycota	Tremellomycetes	Tremellales	Bulleribasidiaceae	Dioszegia	Dioszegia_xingshanensis	na	na	na	na	na	na	na	na	na
bda3301a501edf3ecf6aff0c4cfc413f	Fungi	Ascomycota	Eurotiomycetes	Chaetothyriales	na	na	na	na	na	na	na	na	na	na	na	na
e74329e6125fd9dd694e23a711d5c937	Fungi	na	na	na	na	na	na	na	na	na	na	na	na	na	na	na
01ba08f1aae2188f5f93482fa8b775b2	Fungi	Basidiomycota	Agaricomycetes	Agaricales	Crepidotaceae	Crepidotus	Crepidotus_sp	Crepidotus	13	Saprotroph	Wood Saprotroph	NULL	Agaricoid	Highly Probable	NULL	Grgurinovic CA, Simpson JA. 2001. Fungal Diversity 8:97-127 ((http://www.fungaldiversity.org/fdp/sfdp/FD_8_97-127.pdf)); Aime MC, et al. 2005. American Journal of Botany 92:74-82 ((https://doi.org/10.3732/ajb.92.1.74)); Tedersoo L, et al. 2014. Science 346:e1256688 ((https://doi.org/10.1126/science.1256688))
38ab456863d8938f7072f670ae6e2371	Fungi	na	na	na	na	na	na	na	na	na	na	na	na	na	na	na
c04f04a3a744413d3943a562508b26d4	Fungi	Ascomycota	Lecanoromycetes	Pertusariales	Microcaliciaceae	Microcalicium	Microcalicium_ahlneri	Microcalicium	13	Pathotroph	Lichen Parasite	NULL	Microfungus	Probable	NULL	Lawrey JD, Diederich P. 2016. http://www.lichenicolous.net (accessed 24 May 2017) ((http://www.lichenicolous.net))
1422fb84e69af3d814ff3ee715517c08	Fungi	Ascomycota	Lecanoromycetes	Lecanorales	Parmeliaceae	na	na	Parmeliaceae	9	Symbiotroph	Lichenized	NULL	Thallus	Highly Probable	Lichenized with green algae, mostly growing on tree bark and rocks (Cannon & Kirk 2007)	Cannon PF, Kirk PM. 2007. Fungal Families of the World. CAB International, Cambridge (ISBN: 978-0851998275)
b4d60d67ebd4725407299c152192f6fd	Fungi	Ascomycota	Sordariomycetes	Hypocreales	Nectriaceae	Fusarium	Fusarium_sp	Fusarium	13	Pathotroph-Saprotroph-Symbiotroph	Animal Pathogen-Endophyte-Lichen Parasite-Plant Pathogen-Soil Saprotroph-Wood Saprotroph	NULL	Microfungus	Possible	Likely opportunistic human pathogen (Irinyi et al. 2015)	Duncan CG, Eslyn WE. 1966. Mycologia 58:642-664 ((https://doi.org/10.2307/3757045)); Seehann G, et al. 1975. List of Fungi in Soft-Rot Tissue Tests. Institute fur Holzbiologie und Holzschutz, Bundesforschungsanstalt fur Forst - und Holzwirtshaft, Hamburg - Lohbrugge, Germany; Costa IPMW, et al. 2012. Mycotaxon 119:e26 ((http://mycotaxon.com/resources/checklists/costa_v119_checklist.pdf)); Tederso…
08d2c8c42b404411223db09aaf1ad255	Fungi	Ascomycota	Lecanoromycetes	Lecanorales	Parmeliaceae	Cetrelia	Cetrelia_cetrarioides	Cetrelia	13	Symbiotroph	Lichenized	NULL	Thallus	Highly Probable	NULL	Redecker D, et al. 2013. Mycorrhiza 23:515-531 ((https://doi.org/10.1007/s00572-013-0486-y))
19d4ec8c6fb39861be530f83128bf093	Fungi	Basidiomycota	Agaricomycetes	Cantharellales	Ceratobasidiaceae	na	na	Ceratobasidiaceae	9	Pathotroph-Saprotroph-Symbiotroph	Endomycorrhizal-Plant Pathogen-Undefined Saprotroph	NULL	Microfungus	Possible	Best known as plant pathogens, but also saprobic. Species are endomycorrhizal with a wide range of plant roots - especially of Orchidaceae but also even bryophytes (Cannon & Kirk 2007)	Cannon PF, Kirk PM. 2007. Fungal Families of the World. CAB International, Cambridge (ISBN: 978-0851998275)
102192bd4351a882018c59193468d3e7	Fungi	Ascomycota	Lecanoromycetes	Lecanorales	Ramalinaceae	Lecania	Lecania_croatica	Lecania	13	Symbiotroph	Lichenized	NULL	Thallus	Highly Probable	NULL	Esslinger TL. 2014. North Dakota State University ((http://www.ndsu.edu/pubweb/~esslinge/chcklst/chcklst7.htm))
a058f0ea5c1e26b08af74736f2c3c802	Fungi	Basidiomycota	Agaricomycetes	Agaricales	Psathyrellaceae	Coprinellus	Coprinellus_disseminatus	Coprinellus	13	Saprotroph	Undefined Saprotroph	NULL	Agaricoid	Probable	NULL	Tedersoo L, et al. 2014. Science 346:e1256688 ((https://doi.org/10.1126/science.1256688))
c2d938956bd3e1e4899e1d4ee85fb879	Fungi	Basidiomycota	Agaricomycetes	Agaricales	Bolbitiaceae	Panaeolus	Panaeolus_papilionaceus	Panaeolus	13	Saprotroph	Dung Saprotroph	NULL	Agaricoid	Probable	NULL	Grgurinovic CA, Simpson JA. 2001. Fungal Diversity 8:97-127 ((http://www.fungaldiversity.org/fdp/sfdp/FD_8_97-127.pdf))
ea5a0014553155fa4f34e3d31f7163d3	Fungi	Basidiomycota	Tremellomycetes	Filobasidiales	Filobasidiaceae	Filobasidium	Filobasidium_sp	Filobasidium	13	Saprotroph	Undefined Saprotroph	NULL	Facultative Yeast	Highly Probable	NULL	Kurtzman CP, et al. (eds.) 2011. The Yeasts, a Taxonomic Study. Fifth Edition. Vols 1-3. Elsevier, San Diego (ISBN: 9780444521491)
fc373f84ae5c3fc241037acdd8d1c732	Fungi	Ascomycota	Dothideomycetes	Capnodiales	na	na	na	na	na	na	na	na	na	na	na	na
2ae2ad9c838784ba206f4b03e0c2790c	Fungi	Ascomycota	Sordariomycetes	Hypocreales	Nectriaceae	Fusarium	Fusarium_chlamydosporum	Fusarium	13	Pathotroph-Saprotroph-Symbiotroph	Animal Pathogen-Endophyte-Lichen Parasite-Plant Pathogen-Soil Saprotroph-Wood Saprotroph	NULL	Microfungus	Possible	Likely opportunistic human pathogen (Irinyi et al. 2015)	Duncan CG, Eslyn WE. 1966. Mycologia 58:642-664 ((https://doi.org/10.2307/3757045)); Seehann G, et al. 1975. List of Fungi in Soft-Rot Tissue Tests. Institute fur Holzbiologie und Holzschutz, Bundesforschungsanstalt fur Forst - und Holzwirtshaft, Hamburg - Lohbrugge, Germany; Costa IPMW, et al. 2012. Mycotaxon 119:e26 ((http://mycotaxon.com/resources/checklists/costa_v119_checklist.pdf)); Tederso…
36a75f7e12c6179473056fedb418fe20	Fungi	na	na	na	na	na	na	na	na	na	na	na	na	na	na	na
78f5ff56199ad528fb0dbd698194eaef	Fungi	na	na	na	na	na	na	na	na	na	na	na	na	na	na	na
f29e6c3fac7ea2271d4465749c7ea3e8	Fungi	Ascomycota	Lecanoromycetes	Lecanorales	Parmeliaceae	Usnea	Usnea_sp	Usnea	13	Symbiotroph	Lichenized	NULL	Thallus	Highly Probable	NULL	Esslinger TL. 2014. North Dakota State University ((http://www.ndsu.edu/pubweb/~esslinge/chcklst/chcklst7.htm))
f395036c8738b3474906630532b068e1	Fungi	Basidiomycota	na	na	na	na	na	na	na	na	na	na	na	na	na	na
a3729100945b17d83709f0d377c65117	Fungi	na	na	na	na	na	na	na	na	na	na	na	na	na	na	na
dddc445e0699825abbb9a03db73849c5	Fungi	Basidiomycota	Tremellomycetes	Cystofilobasidiales	Mrakiaceae	Mrakia	na	Mrakia	13	Saprotroph	Soil Saprotroph-Undefined Saprotroph	NULL	Yeast	Probable	Isolated from water scums (Jones & Sloof 1966); isolated from Antarctic soil (Xin & Zhou 2007)	Jones EBG, Slooff WC. 1966. Antonie van Leeuwenhoek 32:223-228 ((https://doi.org/10.1007/BF02097464)); Xin M-X, Zhou P-J. 2007. Journal of Zhejiang University SCIENCE B. 8:260-265 ((https://doi.org/10.1631/jzus.2007.B0260))
752bf7ce1537249e9335c3ccb8b6344e	Fungi	Ascomycota	Eurotiomycetes	Chaetothyriales	na	na	na	na	na	na	na	na	na	na	na	na
c55b5624447bdd4cef614d7a3d28d257	Fungi	Ascomycota	Leotiomycetes	Helotiales	na	na	na	na	na	na	na	na	na	na	na	na
8135077f7fa4dead3ef1725018786436	Fungi	Ascomycota	Dothideomycetes	Capnodiales	Mycosphaerellaceae	na	na	Mycosphaerellaceae	9	Pathotroph-Saprotroph	Plant Pathogen-Undefined Saprotroph	NULL	Microfungus	Probable	Biotrophic, necrotrophic or saprobic on various plant tissues (Cannon & Kirk 2007)	Cannon PF, Kirk PM. 2007. Fungal Families of the World. CAB International, Cambridge (ISBN: 978-0851998275)
bcb4b7cbf3bb180fbaa5259005c16bc4	Fungi	Ascomycota	Dothideomycetes	Pleosporales	na	na	na	na	na	na	na	na	na	na	na	na
7d33ef4d5f0840b7b4cfc3ad7749ead3	Fungi	Ascomycota	Eurotiomycetes	Chaetothyriales	na	na	na	na	na	na	na	na	na	na	na	na
21ab5b54b3a0c6f704b9809c5b1d539f	Fungi	Basidiomycota	Agaricomycetes	Geastrales	Geastraceae	Nidulariopsis	Nidulariopsis_iowensis	Nidulariopsis	13	Saprotroph	Dung Saprotroph-Plant Saprotroph	NULL	Gasteroid	Probable	Common name - birds nest fungus; Saprobic on dead plant material or dung, especially common on dead grass stems (Cannon & Kirk 2007)	Cannon PF, Kirk PM. 2007. Fungal Families of the World. CAB International, Cambridge (ISBN: 978-0851998275); Tedersoo L, et al. 2014. Science 346:e1256688 ((https://doi.org/10.1126/science.1256688))
6e024b22593882c60971d09f0e8185b4	Fungi	Ascomycota	Lecanoromycetes	Peltigerales	Pannariaceae	na	na	Pannariaceae	9	Symbiotroph	Lichenized	NULL	Thallus	Highly Probable	Lichenized with cyanobacteria, on tree bark, rocks, etc., often among mosses (Cannon & Kirk 2007)	Cannon PF, Kirk PM. 2007. Fungal Families of the World. CAB International, Cambridge (ISBN: 978-0851998275)
fd08fa4769c6e8a6e76e1dea77478e6c	Fungi	Ascomycota	Eurotiomycetes	Chaetothyriales	Herpotrichiellaceae	Cladophialophora	Cladophialophora_sp	Cladophialophora	13	Saprotroph	Undefined Saprotroph	NULL	Microfungus	Probable	NULL	James TY, et al. 2006. Nature 443:818-822 ((https://doi.org/10.1038/nature05110))
ca6cb59a7a160144cca96b1bfcbec7dc	Fungi	Ascomycota	Dothideomycetes	Pleosporales	Sporormiaceae	Sporormiella	Sporormiella_australis	Sporormiella	13	Saprotroph	Undefined Saprotroph	NULL	Microfungus	Probable	NULL	Tedersoo L, et al. 2014. Science 346:e1256688 ((https://doi.org/10.1126/science.1256688))
dd4262e6d60dc8967a4114c80d828e99	Fungi	Ascomycota	Sordariomycetes	Hypocreales	Bionectriaceae	Gliomastix	Gliomastix_murorum	Gliomastix	13	Saprotroph	Undefined Saprotroph	NULL	NULL	Probable	NULL	Tedersoo L, et al. 2014. Science 346:e1256688 ((https://doi.org/10.1126/science.1256688))
24c71b6e653c2835ea6f04b8cce298a7	Fungi	Ascomycota	Dothideomycetes	Pleosporales	Phaeosphaeriaceae	Paraphoma	Paraphoma_chrysanthemicola	Phaeosphaeriaceae	9	Pathotroph-Saprotroph	Fungal Parasite-Plant Pathogen-Plant Saprotroph	NULL	Microfungus	Probable	Necrotrophic or saprobic on a wide range of plants, especially monocotyledons; a few species parasitic on other fungi (Cannon & Kirk 2007)	Cannon PF, Kirk PM. 2007. Fungal Families of the World. CAB International, Cambridge (ISBN: 978-0851998275)
7c5b5a4f3b1f4cc74717b5317c77e090	Fungi	Mortierellomycota	Mortierellomycetes	Mortierellales	Mortierellaceae	Mortierella	Mortierella_sp	Mortierella	13	Saprotroph-Symbiotroph	Endophyte-Litter Saprotroph-Soil Saprotroph-Undefined Saprotroph	NULL	Microfungus	Probable	Saprobic in soil and thus frequenctly isolated from soil and material contaminated with soil such as hay or rotten silage and spoil tips (Cannon & Kirk 2007)	Cannon PF, Kirk PM. 2007. Fungal Families of the World. CAB International, Cambridge (ISBN: 978-0851998275); Tedersoo L, et al. 2014. Science 346:e1256688 ((https://doi.org/10.1126/science.1256688)); Purahong W, et al. 2016. Molecular Ecology 25:4059-4074 ((https://doi.org/10.1111/mec.13739))
3408cf7d12730d385bec153e014f4ec9	Fungi	Basidiomycota	Agaricomycetes	Agaricales	Lycoperdaceae	Lycoperdon	Lycoperdon_pyriforme	Lycoperdon	13	Saprotroph	Undefined Saprotroph	NULL	Gasteroid	Probable	Common name - puffball	Grgurinovic CA, Simpson JA. 2001. Fungal Diversity 8:97-127 ((http://www.fungaldiversity.org/fdp/sfdp/FD_8_97-127.pdf)); Tedersoo L, et al. 2014. Science 346:e1256688 ((https://doi.org/10.1126/science.1256688))
78e3972e4f963d32de308d167da5fd5b	Fungi	Basidiomycota	Tremellomycetes	Cystofilobasidiales	Mrakiaceae	Tausonia	Tausonia_pullulans	na	na	na	na	na	na	na	na	na
be4c4b79a1369493be954f667e937de1	Fungi	Ascomycota	Eurotiomycetes	Chaetothyriales	Herpotrichiellaceae	Exophiala	Exophiala_sp	Herpotrichiellaceae	9	Pathotroph-Saprotroph	Animal Pathogen-Fungal Parasite-Undefined Saprotroph	NULL	Facultative Yeast-Microfungus	Probable	Mostly saprobic on plants or other fungi, isolated from soil etc., and from medical sources (Cannon & Kirk 2007)	Cannon PF, Kirk PM. 2007. Fungal Families of the World. CAB International, Cambridge (ISBN: 978-0851998275)
d9e8e093a5ba8641407373d37ce97e51	Fungi	Ascomycota	Dothideomycetes	Capnodiales	Cladosporiaceae	Rachicladosporium	Rachicladosporium_pini	na	na	na	na	na	na	na	na	na
7f90dafba463594a5f06a4ba853cab03	Fungi	Ascomycota	Pezizomycetes	Pezizales	Ascodesmidaceae	Lasiobolus	Lasiobolus_papillatus	Lasiobolus	13	Saprotroph	Dung Saprotroph-Undefined Saprotroph	NULL	NULL	Highly Probable	NULL	Bills GF, et al. 2013. Current Opinion in Microbiology 16:549-565 ((https://doi.org/10.1016/j.mib.2013.08.001)); Tedersoo L, et al. 2014. Science 346:e1256688 ((https://doi.org/10.1126/science.1256688))
8ecb515869105d9c18753c46b9514cd6	Fungi	Ascomycota	Lecanoromycetes	Lecanorales	Ramalinaceae	Bacidina	Bacidina_sulphurella	Bacidina	13	Symbiotroph	Lichenized	NULL	Thallus	Highly Probable	NULL	Esslinger TL. 2014. North Dakota State University ((http://www.ndsu.edu/pubweb/~esslinge/chcklst/chcklst7.htm))
9d65458e1ee6f8580ad1f8b65d53285f	Fungi	Ascomycota	na	na	na	na	na	na	na	na	na	na	na	na	na	na
3baaa1a55f67a004e5bdf88baecff544	Fungi	na	na	na	na	na	na	na	na	na	na	na	na	na	na	na
0fa6aa5c4f66f2e72814f1e92cbfdfe4	Fungi	Ascomycota	Eurotiomycetes	Chaetothyriales	na	na	na	na	na	na	na	na	na	na	na	na
a90d7e1450833b893b667b15d86ea182	Fungi	Ascomycota	Lecanoromycetes	Lecanorales	Parmeliaceae	Cetrelia	Cetrelia_monachorum	Cetrelia	13	Symbiotroph	Lichenized	NULL	Thallus	Highly Probable	NULL	Redecker D, et al. 2013. Mycorrhiza 23:515-531 ((https://doi.org/10.1007/s00572-013-0486-y))
696d5f700208cfadc09e2d5e8e744f98	Fungi	Ascomycota	Lecanoromycetes	Lecanorales	Pilocarpaceae	Byssoloma	Byssoloma_leucoblepharum	Byssoloma	13	Symbiotroph	Lichenized	NULL	Thallus	Highly Probable	NULL	Esslinger TL. 2014. North Dakota State University ((http://www.ndsu.edu/pubweb/~esslinge/chcklst/chcklst7.htm))
bf6ff7b833fe7eea7d4db886d599457f	Fungi	Ascomycota	Dothideomycetes	Pleosporales	na	na	na	na	na	na	na	na	na	na	na	na
e344ff480b929946828b335cc889f296	Fungi	Basidiomycota	Tremellomycetes	Tremellales	Bulleribasidiaceae	Dioszegia	Dioszegia_xingshanensis	na	na	na	na	na	na	na	na	na
36fd32226e14333d400809aaaa6575c3	Fungi	Basidiomycota	Tremellomycetes	Cystofilobasidiales	Mrakiaceae	Itersonilia	Itersonilia_perplexans	Itersonilia	13	Pathotroph	Litter Saprotroph-Plant Pathogen	NULL	Dimorphic Yeast	Probable	A dimorphic basidiomycete that has yeast and hyphal phases (McGovern et al. 2006)	McGovern RJ, et al. 2006. Plant Health Progress ((http://doi.org/10.1094/PHP-2006-1018-02-RS)); The American Phytopathological Society Common Names of Plant Diseases ((http://www.apsnet.org/publications/commonnames/Pages/default.aspx))
38c639a417c5d829b38af6e9ef5a1d3d	Fungi	na	na	na	na	na	na	na	na	na	na	na	na	na	na	na
bd3a110385090e1ff2f95aeb10e7fd1f	Fungi	Ascomycota	Eurotiomycetes	Eurotiales	Aspergillaceae	Penicillium	na	Penicillium	13	Saprotroph	Dung Saprotroph-Undefined Saprotroph-Wood Saprotroph	Soft Rot	Microfungus	Highly Probable	NULL	Duncan CG, Eslyn WE. 1966. Mycologia 58642-664; Seehann G, et al. 1975. List of Fungi in Soft-Rot Tissue Tests. Institute fur Holzbiologie und Holzschutz, Bundesforschungsanstalt fur Forst - und Holzwirtshaft, Hamburg - Lohbrugge, Germany; Costa IPMW, et al. 2012. Mycotaxon 119:e26 ((http://mycotaxon.com/resources/checklists/costa_v119_checklist.pdf)); Bills GF, et al. 2013. Current Opinion in Mi…
49f0656d246c402e462e8c1603dad501	Fungi	Ascomycota	Dothideomycetes	Pleosporales	Pleosporales_fam_Incertae_sedis	Paradictyoarthrinium	Paradictyoarthrinium_hydei	na	na	na	na	na	na	na	na	na
97af696ad96ceb598c731d77297e77a6	Fungi	Ascomycota	Dothideomycetes	Capnodiales	Cladosporiaceae	Cladosporium	na	na	na	na	na	na	na	na	na	na
a712cc9a160e509b7a9fa3cee8a97b73	Fungi	Ascomycota	Sordariomycetes	Glomerellales	Glomerellaceae	Colletotrichum	Colletotrichum_godetiae	Colletotrichum	13	Pathotroph-Symbiotroph	Endophyte-Plant Pathogen	NULL	Microfungus	Probable	NULL	Costa IPMW, et al. 2012. Mycotaxon 119:e26 ((http://mycotaxon.com/resources/checklists/costa_v119_checklist.pdf)); Tedersoo L, et al. 2014. Science 346:e1256688 ((https://doi.org/10.1126/science.1256688)); The American Phytopathological Society Common Names of Plant Diseases ((http://www.apsnet.org/publications/commonnames/Pages/default.aspx))
3b394fc0221adbc91c4b720e1e59f7cb	Fungi	Ascomycota	Sordariomycetes	Hypocreales	na	na	na	na	na	na	na	na	na	na	na	na
77e6b51a63a985fa15aaeb500f2a31ce	Fungi	Ascomycota	Lecanoromycetes	Lecanorales	Parmeliaceae	Usnea	Usnea_sp	Usnea	13	Symbiotroph	Lichenized	NULL	Thallus	Highly Probable	NULL	Esslinger TL. 2014. North Dakota State University ((http://www.ndsu.edu/pubweb/~esslinge/chcklst/chcklst7.htm))
40cc8ec46e2aff7809a0da22c7809b3a	Fungi	Ascomycota	Leotiomycetes	Helotiales	na	na	na	na	na	na	na	na	na	na	na	na
ddd7e97a40bc1ee6892c2cd9efe0a484	Fungi	Basidiomycota	Agaricomycetes	Geastrales	Geastraceae	Nidulariopsis	Nidulariopsis_iowensis	Nidulariopsis	13	Saprotroph	Dung Saprotroph-Plant Saprotroph	NULL	Gasteroid	Probable	Common name - birds nest fungus; Saprobic on dead plant material or dung, especially common on dead grass stems (Cannon & Kirk 2007)	Cannon PF, Kirk PM. 2007. Fungal Families of the World. CAB International, Cambridge (ISBN: 978-0851998275); Tedersoo L, et al. 2014. Science 346:e1256688 ((https://doi.org/10.1126/science.1256688))
7f34b4e6f23e3549b6e7a08abb1a34c9	Fungi	Ascomycota	na	na	na	na	na	na	na	na	na	na	na	na	na	na
7c3139e54d81dfc9d9d74ab77294f799	Fungi	Basidiomycota	Agaricomycetes	Agaricales	Marasmiaceae	na	na	Marasmiaceae	9	Pathotroph-Saprotroph-Symbiotroph	Endophyte-Plant Pathogen-Undefined Saprotroph	NULL	Agaricoid	Probable	Species in Moniliophthora are devastating pathogens of tree crops, causing witches broom disease; Saprobic on litter and dead wood, or parasitic on woody plants - often one of the most prominent fungal components of tropical forests, playing a major role in nutrient cycling (Cannon & Kirk 2007)	Cannon PF, Kirk PM. 2007. Fungal Families of the World. CAB International, Cambridge (ISBN: 978-0851998275); David AS, et al. 2016. Microbial Ecology 71:912-926 ((https://doi.org/10.1007/s00248-015-0712-6))
444bfa49c656ee6a806e7257d39fb2c9	Fungi	Ascomycota	Sordariomycetes	Xylariales	Xylariaceae	Hypoxylon	Hypoxylon_pilgerianum	Xylariaceae	9	Pathotroph-Saprotroph-Symbiotroph	Dung Saprotroph-Endophyte-Plant Pathogen-Undefined Saprotroph	NULL	Xylarioid	Probable	Saprobes or weak pathogens, many endophytes, mainly in wood and bark, occasionally in soil and dung (Cannon & Kirk 2007)	Cannon PF, Kirk PM. 2007. Fungal Families of the World. CAB International, Cambridge (ISBN: 978-0851998275)
611e0b207f321acada9246a2575bdaf0	Fungi	Basidiomycota	Agaricomycetes	Agaricales	Strophariaceae	Hypholoma	Hypholoma_capnoides	Hypholoma	13	Saprotroph	Undefined Saprotroph	White Rot	Agaricoid	Probable	NULL	Tedersoo L, et al. 2014. Science 346:e1256688 ((https://doi.org/10.1126/science.1256688))
02088bdb5f17235ac01e0a31c2a5f3e9	Fungi	Basidiomycota	Tremellomycetes	na	na	na	na	na	na	na	na	na	na	na	na	na
4dcdbb604e30307f114b5cecd2241e7a	Fungi	Ascomycota	Sordariomycetes	Sordariales	Lasiosphaeriaceae	na	na	Lasiosphaeriaceae	9	Saprotroph	Undefined Saprotroph	NULL	Microfungus	Probable	Saprobes found dung, soil and rotting vegetation (Cannon & Kirk 2007)	Cannon PF, Kirk PM. 2007. Fungal Families of the World. CAB International, Cambridge (ISBN: 978-0851998275)
aab3a64029fa9e8adf876575b8d62aec	Fungi	Ascomycota	Sordariomycetes	na	na	na	na	na	na	na	na	na	na	na	na	na
21bc07821d2a3ed60182095114f0d40a	Fungi	na	na	na	na	na	na	na	na	na	na	na	na	na	na	na
a547a39268a6c52bc8e5218d0187c2f7	Fungi	Ascomycota	Lecanoromycetes	Lecanorales	na	na	na	Lecanorales	7	Pathotroph-Symbiotroph	Lichen Parasite-Lichenized	NULL	Microfungus-Thallus	Probable	Lichenized with green algae, occasionally lichenicolous, on rocks, mosses and wood (Cannon & Kirk 2007); ...an order of mostly lichen-forming fungi (Kirk et al. 2008)	Cannon PF, Kirk PM. 2007. Fungal Families of the World. CAB International, Cambridge (ISBN: 978-0851998275); Kirk PM et al. 2008. Dictionary of the Fungi. Tenth Edition. CAB International, Wallingford (ISBN: 978-0851998268); Esslinger TL. 2014. North Dakota State University ((http://www.ndsu.edu/pubweb/~esslinge/chcklst/chcklst7.htm))
298eeb88f720911f4d0c4470e2bf1ed5	Fungi	na	na	na	na	na	na	na	na	na	na	na	na	na	na	na
6aee4733285222e823941831c9b72bf3	Fungi	Ascomycota	Eurotiomycetes	Chaetothyriales	na	na	na	na	na	na	na	na	na	na	na	na
c252aad79b8019a12831372944059917	Fungi	Ascomycota	Dothideomycetes	Pleosporales	Didymellaceae	Calophoma	Calophoma_sp	Calophoma	13	Pathotroph	Plant Pathogen	NULL	Microfungus	Probable	Causes clematis wilt	Chen C, et al. 2015. Fungal Biology 120:1291-1322 ((https://doi.org/10.1016/j.funbio.2015.09.013))
8f045032dee120c65e909caf54385cdd	Fungi	Ascomycota	Leotiomycetes	Helotiales	na	na	na	na	na	na	na	na	na	na	na	na
656ecfed928079dc3707e85ce2eebbd1	Fungi	Ascomycota	Eurotiomycetes	Eurotiales	Aspergillaceae	Penicillium	na	Penicillium	13	Saprotroph	Dung Saprotroph-Undefined Saprotroph-Wood Saprotroph	Soft Rot	Microfungus	Highly Probable	NULL	Duncan CG, Eslyn WE. 1966. Mycologia 58642-664; Seehann G, et al. 1975. List of Fungi in Soft-Rot Tissue Tests. Institute fur Holzbiologie und Holzschutz, Bundesforschungsanstalt fur Forst - und Holzwirtshaft, Hamburg - Lohbrugge, Germany; Costa IPMW, et al. 2012. Mycotaxon 119:e26 ((http://mycotaxon.com/resources/checklists/costa_v119_checklist.pdf)); Bills GF, et al. 2013. Current Opinion in Mi…
cbc17be67d622a0841edf6882bb80180	Fungi	Ascomycota	Dothideomycetes	Pleosporales	Sporormiaceae	na	na	Sporormiaceae	9	Saprotroph	Dung Saprotroph-Plant Saprotroph	NULL	Microfungus	Probable	Saprobic, associated with dung and rotting vegetation (Cannon & Kirk 2007)	Cannon PF, Kirk PM. 2007. Fungal Families of the World. CAB International, Cambridge (ISBN: 978-0851998275)
bb8f04d6381e7676109c364b8c8a004f	Fungi	Ascomycota	Lecanoromycetes	Lecanorales	Parmeliaceae	Cetrelia	Cetrelia_monachorum	Cetrelia	13	Symbiotroph	Lichenized	NULL	Thallus	Highly Probable	NULL	Redecker D, et al. 2013. Mycorrhiza 23:515-531 ((https://doi.org/10.1007/s00572-013-0486-y))
6ba2da3a83ab6a5af100269a6d287d57	Fungi	Ascomycota	Leotiomycetes	Helotiales	Vibrisseaceae	Phialocephala	Phialocephala_sp	Phialocephala	13	Symbiotroph	Endophyte	NULL	Microfungus	Highly Probable	Dark Septate Endophyte, known from plant roots.	Newsham KK. 2011. New Phytologist 190:783-793 ((https://doi.org/10.1111/j.1469-8137.2010.03611.x)) (as dark septate root endophytes)
53b24cbcef440e565e0428f19faeac11	Fungi	Basidiomycota	Agaricomycetes	Agaricales	Psathyrellaceae	Coprinopsis	Coprinopsis_lagopus	Psathyrellaceae	9	Saprotroph	Dung Saprotroph-Plant Saprotroph-Wood Saprotroph	NULL	Agaricoid	Probable	Saprobic, in grass, on dung, rotten wood and similar substrata (Cannon & Kirk 2007)	Cannon PF, Kirk PM. 2007. Fungal Families of the World. CAB International, Cambridge (ISBN: 978-0851998275)
bfb0dfa1f32ecd9df5afb70e50a90baf	Fungi	Ascomycota	Sordariomycetes	Xylariales	Amphisphaeriaceae	Sporocadus	Sporocadus_trimorphus	Amphisphaeriaceae	9	Saprotroph	Undefined Saprotroph	NULL	NULL	Possible	Saprobes or weak parasites of leaves, stems, etc., often appearing as secondary colonizers following damage to plants by other agents (Cannon & Kirk 2007)	Cannon PF, Kirk PM. 2007. Fungal Families of the World. CAB International, Cambridge (ISBN: 978-0851998275)
46ab126032c3c68d825f9d38f01b4c0d	Fungi	Ascomycota	Dothideomycetes	Pleosporales	Sporormiaceae	Sporormiella	Sporormiella_minima	Sporormiella	13	Saprotroph	Undefined Saprotroph	NULL	Microfungus	Probable	NULL	Tedersoo L, et al. 2014. Science 346:e1256688 ((https://doi.org/10.1126/science.1256688))
3eed39a81050de1b1a74d26eb60244eb	Fungi	Basidiomycota	Agaricomycetes	Agaricales	Psathyrellaceae	Coprinopsis	Coprinopsis_sp	Psathyrellaceae	9	Saprotroph	Dung Saprotroph-Plant Saprotroph-Wood Saprotroph	NULL	Agaricoid	Probable	Saprobic, in grass, on dung, rotten wood and similar substrata (Cannon & Kirk 2007)	Cannon PF, Kirk PM. 2007. Fungal Families of the World. CAB International, Cambridge (ISBN: 978-0851998275)
917d93217272ff18a847ae06f04c732a	Fungi	Ascomycota	na	na	na	na	na	na	na	na	na	na	na	na	na	na
3915dface3a992fb6237092e5004759c	Fungi	Basidiomycota	Tremellomycetes	Tremellales	na	na	na	na	na	na	na	na	na	na	na	na
b5f909558f6703b87b3192d07b98507c	Fungi	Ascomycota	Sordariomycetes	Hypocreales	Hypocreaceae	Trichoderma	Trichoderma_polysporum	Trichoderma	13	Pathotroph-Saprotroph-Symbiotroph	Animal Pathogen-Endophyte-Epiphyte-Fungal Parasite-Plant Pathogen-Wood Saprotroph	Soft Rot	Microfungus	Probable	Cause of soft-rot (Seehann et al. 1975); Likely opportunistic human pathogen (Irinyi et al. 2015); Endophyte detection method-culture (Busby et al. 2016)	Seehann G, et al. 1975. List of Fungi in Soft-Rot Tissue Tests. Institute fur Holzbiologie und Holzschutz, Bundesforschungsanstalt fur Forst - und Holzwirtshaft, Hamburg - Lohbrugge, Germany; Andrews JH, et al. 1983. Phytopathology 73228-234; Hanada RE, et al. 2010. Fungal Biology 114:901-910 ((https://doi.org/10.1016/j.funbio.2010.08.006)); Costa IPMW, et al. 2012. Mycotaxon 119:e26 ((http://myc…
ebb466164feafbff556003b5727276d5	Fungi	Ascomycota	Dothideomycetes	Pleosporales	na	na	na	na	na	na	na	na	na	na	na	na
c8aa13e5c2b63e823b247cd8e2c8da92	Fungi	Ascomycota	Eurotiomycetes	Eurotiales	Aspergillaceae	Penicillium	na	Penicillium	13	Saprotroph	Dung Saprotroph-Undefined Saprotroph-Wood Saprotroph	Soft Rot	Microfungus	Highly Probable	NULL	Duncan CG, Eslyn WE. 1966. Mycologia 58642-664; Seehann G, et al. 1975. List of Fungi in Soft-Rot Tissue Tests. Institute fur Holzbiologie und Holzschutz, Bundesforschungsanstalt fur Forst - und Holzwirtshaft, Hamburg - Lohbrugge, Germany; Costa IPMW, et al. 2012. Mycotaxon 119:e26 ((http://mycotaxon.com/resources/checklists/costa_v119_checklist.pdf)); Bills GF, et al. 2013. Current Opinion in Mi…
4b1d45ce5eb205470a24c0eb5abd4372	Fungi	Ascomycota	Pezizomycetes	Pezizales	Pezizaceae	Peziza	Peziza_sp	Peziza	13	Saprotroph-Symbiotroph	Dung Saprotroph-Ectomycorrhizal-Litter Saprotroph-Undefined Saprotroph	NULL	Pezizoid	Possible	Saprobic or ectomycorrhizal, on or in soil, leafmould etc., some species associated with dung or fire sites (Cannon & Kirk 2007)	Cannon PF, Kirk PM. 2007. Fungal Families of the World. CAB International, Cambridge (ISBN: 978-0851998275); Rinaldi AC, et al. 2008. Fungal Diversity 33:1-45 ((http://www.fungaldiversity.org/fdp/sfdp/33-1.pdf)); Tedersoo L, et al. 2010. Mycorrhiza 20:217-263 ((https://doi.org/10.1007/s00572-009-0274-x)) (pro parte)
738ff37520b5aa6cbb82dea0ec3d6a00	Fungi	na	na	na	na	na	na	na	na	na	na	na	na	na	na	na
fa21ee1e07e41698e5288a1cbf3a8158	Fungi	Basidiomycota	Agaricomycetes	Polyporales	Phanerochaetaceae	Bjerkandera	Bjerkandera_sp	Bjerkandera	13	Saprotroph	Wood Saprotroph	White Rot	Polyporoid	Highly Probable	NULL	Gilbertson RL, Ryvarden L. 1987-1987. North American Polypores. Fungiflora, Oslo (ISBN: 978-0945345060)
7e7739ce3164f30a9f2dfe49aec1683b	Fungi	Basidiomycota	Agaricomycetes	Cantharellales	Ceratobasidiaceae	na	na	Ceratobasidiaceae	9	Pathotroph-Saprotroph-Symbiotroph	Endomycorrhizal-Plant Pathogen-Undefined Saprotroph	NULL	Microfungus	Possible	Best known as plant pathogens, but also saprobic. Species are endomycorrhizal with a wide range of plant roots - especially of Orchidaceae but also even bryophytes (Cannon & Kirk 2007)	Cannon PF, Kirk PM. 2007. Fungal Families of the World. CAB International, Cambridge (ISBN: 978-0851998275)
72e4dec197222e736213eb7e58af975e	Fungi	Ascomycota	Leotiomycetes	Helotiales	Rutstroemiaceae	Lambertella	Lambertella_cornimaris	Lambertella	13	Saprotroph	Undefined Saprotroph	NULL	Microfungus	Probable	NULL	Tedersoo L, et al. 2014. Science 346:e1256688 ((https://doi.org/10.1126/science.1256688))
71e64b2cb9868c7e22b6b4b137ca6220	Fungi	Basidiomycota	Agaricomycetes	Agaricales	Cortinariaceae	Cortinarius	Cortinarius_sp	Cortinarius	13	Symbiotroph	Ectomycorrhizal	NULL	Agaricoid	Highly Probable	NULL	Rinaldi AC, et al. 2008. Fungal Diversity 33:1-45 ((http://www.fungaldiversity.org/fdp/sfdp/33-1.pdf)); Tedersoo L, et al. 2010. Mycorrhiza 20:217-263 ((https://doi.org/10.1007/s00572-009-0274-x)); http://mycorrhizas.info/ecmf.html ((http://mycorrhizas.info/ecmf.html))
f400ed7374061966f2d63540b7c4f2f8	Fungi	Ascomycota	Pezizomycetes	Pezizales	Pyronemataceae	Cheilymenia	Cheilymenia_theleboloides	Cheilymenia	13	Saprotroph	Dung Saprotroph-Undefined Saprotroph	NULL	Pezizoid	Highly Probable	NULL	Bills GF, et al. 2013. Current Opinion in Microbiology 16:549-565 ((https://doi.org/10.1016/j.mib.2013.08.001)); Tedersoo L, et al. 2014. Science 346:e1256688 ((https://doi.org/10.1126/science.1256688))
5c1932d97107b14fddd6519e5baff4dc	Fungi	Basidiomycota	Agaricomycetes	Polyporales	Irpicaceae	Irpex	Irpex_lacteus	Irpex	13	Saprotroph	Wood Saprotroph	White Rot	Corticioid	Highly Probable	White rot of dead hardwoods, rarely on conifers	Costa IPMW, et al. 2012. Mycotaxon 119:e26 ((http://mycotaxon.com/resources/checklists/costa_v119_checklist.pdf)); Gilbertson RL, Ryvarden L. 1987-1987. North American Polypores. Fungiflora, Oslo (ISBN: 978-0945345060); The American Phytopathological Society Common Names of Plant Diseases ((http://www.apsnet.org/publications/commonnames/Pages/default.aspx))
9535b4d324322c332a4146da31345e2a	Fungi	na	na	na	na	na	na	na	na	na	na	na	na	na	na	na
15f69e6abcc40df6902310309a98e603	Fungi	na	na	na	na	na	na	na	na	na	na	na	na	na	na	na
5f8c0122493f302a808904c64eb33f41	Fungi	Basidiomycota	Tremellomycetes	Tremellales	Trimorphomycetaceae	Saitozyma	Saitozyma_sp	na	na	na	na	na	na	na	na	na
1d33dfd48793871bacb0276233de2bee	Fungi	Ascomycota	Lecanoromycetes	Lecanorales	Parmeliaceae	Cetrelia	Cetrelia_olivetorum	Cetrelia	13	Symbiotroph	Lichenized	NULL	Thallus	Highly Probable	NULL	Redecker D, et al. 2013. Mycorrhiza 23:515-531 ((https://doi.org/10.1007/s00572-013-0486-y))
84e0b092b7b68a7fb61813d73c0ae688	Fungi	na	na	na	na	na	na	na	na	na	na	na	na	na	na	na
970f03ad64d190227d2e4b97cebc26af	Fungi	na	na	na	na	na	na	na	na	na	na	na	na	na	na	na
b689431ee593cb1066f051a37a67342a	Fungi	Ascomycota	Dothideomycetes	Pleosporales	na	na	na	na	na	na	na	na	na	na	na	na
6d71790686be822ab133f15aec02aa89	Fungi	na	na	na	na	na	na	na	na	na	na	na	na	na	na	na
b358401968ebec07377ba309f22390fa	Fungi	Basidiomycota	Tremellomycetes	Tremellales	Bulleribasidiaceae	Vishniacozyma	Vishniacozyma_carnescens	na	na	na	na	na	na	na	na	na
8af6dd5785132e19da4bbb8d04e0bb69	Fungi	Basidiomycota	Agaricomycetes	Agaricales	Bolbitiaceae	Conocybe	Conocybe_macrospora	Conocybe	13	Saprotroph	Undefined Saprotroph	NULL	Agaricoid	Probable	NULL	Tedersoo L, et al. 2014. Science 346:e1256688 ((https://doi.org/10.1126/science.1256688))
0b23c200fc2c9812d76df0026f95543f	Fungi	na	na	na	na	na	na	na	na	na	na	na	na	na	na	na
3bb5db74cc50077668d47b488363d00e	Fungi	Ascomycota	Lecanoromycetes	Lecanorales	Parmeliaceae	Usnea	Usnea_sp	Usnea	13	Symbiotroph	Lichenized	NULL	Thallus	Highly Probable	NULL	Esslinger TL. 2014. North Dakota State University ((http://www.ndsu.edu/pubweb/~esslinge/chcklst/chcklst7.htm))
7877bbf7c19222b9f3e74700b500b9d9	Fungi	Basidiomycota	Tremellomycetes	Trichosporonales	Trichosporonaceae	Apiotrichum	Apiotrichum_loubieri	Apiotrichum	13	Saprotroph	Soil Saprotroph	NULL	Microfungus	Possible	From forest soil (Calduch et al. 2002)	Calduch M, et al. 2002. Mycologia 94:355-361 ((https://doi.org/10.1080/15572536.2003.11833241))
67de7d1dd4f02f3f14737ccb6ed0c337	Fungi	Ascomycota	Lichinomycetes	Lichinales	Lichinaceae	Phylliscum	Phylliscum_sp	Phylliscum	13	Symbiotroph	Lichenized	NULL	Thallus	Highly Probable	NULL	Esslinger TL. 2014. North Dakota State University ((http://www.ndsu.edu/pubweb/~esslinge/chcklst/chcklst7.htm))
9ef863b06d44f5325727082c0744d249	Fungi	Basidiomycota	Agaricomycetes	Agaricales	Psathyrellaceae	Psathyrella	Psathyrella_piluliformis	Psathyrella	13	Saprotroph	Wood Saprotroph	NULL	Agaricoid	Probable	NULL	Tedersoo L, et al. 2014. Science 346:e1256688 ((https://doi.org/10.1126/science.1256688))
e21163cb02a58dde74eb415c7a803ab8	Fungi	Basidiomycota	Agaricomycetes	Agaricales	Cortinariaceae	Cortinarius	Cortinarius_pinguis	Cortinarius	13	Symbiotroph	Ectomycorrhizal	NULL	Agaricoid	Highly Probable	NULL	Rinaldi AC, et al. 2008. Fungal Diversity 33:1-45 ((http://www.fungaldiversity.org/fdp/sfdp/33-1.pdf)); Tedersoo L, et al. 2010. Mycorrhiza 20:217-263 ((https://doi.org/10.1007/s00572-009-0274-x)); http://mycorrhizas.info/ecmf.html ((http://mycorrhizas.info/ecmf.html))
0e153d95c3bec7dc13aa14d8ffe0b845	Fungi	na	na	na	na	na	na	na	na	na	na	na	na	na	na	na
aef5f8af6102274ed6df877cc9bee08a	Fungi	Ascomycota	Sordariomycetes	Hypocreales	Nectriaceae	Gibberella	Gibberella_intricans	Gibberella	13	Pathotroph	Plant Pathogen	NULL	Microfungus	Probable	NULL	Tedersoo L, et al. 2014. Science 346:e1256688 ((https://doi.org/10.1126/science.1256688))
29d5281783dd30e81bceb65f7d2b19a5	Fungi	Ascomycota	Eurotiomycetes	Chaetothyriales	Herpotrichiellaceae	na	na	Herpotrichiellaceae	9	Pathotroph-Saprotroph	Animal Pathogen-Fungal Parasite-Undefined Saprotroph	NULL	Facultative Yeast-Microfungus	Probable	Mostly saprobic on plants or other fungi, isolated from soil etc., and from medical sources (Cannon & Kirk 2007)	Cannon PF, Kirk PM. 2007. Fungal Families of the World. CAB International, Cambridge (ISBN: 978-0851998275)
f1bf63e1d97afe04b036aab478638b8b	Fungi	na	na	na	na	na	na	na	na	na	na	na	na	na	na	na
74094a51a4a6ba0b53800abea7e5af10	Fungi	Basidiomycota	Cystobasidiomycetes	Erythrobasidiales	Erythrobasidiaceae	Erythrobasidium	Erythrobasidium_sp	na	na	na	na	na	na	na	na	na
75712bd948c548cd81ce53d6a4f93fe1	Fungi	Ascomycota	Eurotiomycetes	Chaetothyriales	Herpotrichiellaceae	Cladophialophora	Cladophialophora_sp	Cladophialophora	13	Saprotroph	Undefined Saprotroph	NULL	Microfungus	Probable	NULL	James TY, et al. 2006. Nature 443:818-822 ((https://doi.org/10.1038/nature05110))
53a3928458b6560b38c0c423e594e88e	Fungi	Basidiomycota	Tremellomycetes	Trichosporonales	Trichosporonaceae	Cutaneotrichosporon	Cutaneotrichosporon_curvatum	Cutaneotrichosporon	13	Pathotroph	Animal Pathogen	NULL	Yeast	Possible	Pathogenic to humans	Nath R, et al. 2018. Mycopathologia 183:585-590 ((https://doi.org/10.1007/s11046-017-0231-8))
3452c13be611a8829d003c8bfd351e56	Fungi	Basidiomycota	Tremellomycetes	Cystofilobasidiales	Cystofilobasidiaceae	Cystofilobasidium	Cystofilobasidium_sp	Cystofilobasidium	13	Saprotroph	Leaf Saprotroph	NULL	Yeast	Possible	NULL	Oberwinkler F, et al. 1983. Systematic and Applied Microbiology 41:14-122 ((https://doi.org/10.1016/S0723-2020((83))80039-3))
23bb1cbee988ac98f2fcbb54916b005c	Fungi	na	na	na	na	na	na	na	na	na	na	na	na	na	na	na
09fa1e541d2c1727ba6621d588daa7bb	Fungi	Ascomycota	Dothideomycetes	Pleosporales	Didymosphaeriaceae	Karstenula	Karstenula_sp	Karstenula	13	Saprotroph	Undefined Saprotroph	NULL	NULL	Probable	NULL	Tedersoo L, et al. 2014. Science 346:e1256688 ((https://doi.org/10.1126/science.1256688))
a2a33febd7b3b4c9672012b7c84dbc64	Fungi	Ascomycota	Eurotiomycetes	Chaetothyriales	Herpotrichiellaceae	Cladophialophora	Cladophialophora_sp	Cladophialophora	13	Saprotroph	Undefined Saprotroph	NULL	Microfungus	Probable	NULL	James TY, et al. 2006. Nature 443:818-822 ((https://doi.org/10.1038/nature05110))
d24236c6170939f7d06f4ea46a9e4b45	Fungi	Ascomycota	Sordariomycetes	Sordariales	Lasiosphaeriaceae	na	na	Lasiosphaeriaceae	9	Saprotroph	Undefined Saprotroph	NULL	Microfungus	Probable	Saprobes found dung, soil and rotting vegetation (Cannon & Kirk 2007)	Cannon PF, Kirk PM. 2007. Fungal Families of the World. CAB International, Cambridge (ISBN: 978-0851998275)
7d25769b7d6dfb6d196c1eb940611131	Fungi	Ascomycota	Eurotiomycetes	Chaetothyriales	Herpotrichiellaceae	na	na	Herpotrichiellaceae	9	Pathotroph-Saprotroph	Animal Pathogen-Fungal Parasite-Undefined Saprotroph	NULL	Facultative Yeast-Microfungus	Probable	Mostly saprobic on plants or other fungi, isolated from soil etc., and from medical sources (Cannon & Kirk 2007)	Cannon PF, Kirk PM. 2007. Fungal Families of the World. CAB International, Cambridge (ISBN: 978-0851998275)
aaed31d9cd4e18e7c7dc677eacfc70f7	Fungi	Ascomycota	Sordariomycetes	Xylariales	Sporocadaceae	Seiridium	na	Seiridium	13	Pathotroph	Plant Pathogen	NULL	NULL	Probable	NULL	Tedersoo L, et al. 2014. Science 346:e1256688 ((https://doi.org/10.1126/science.1256688))
7b92eda873846a1c74124ca43f11a240	Fungi	Ascomycota	Pezizomycetes	Pezizales	Pezizaceae	Peziza	Peziza_varia	Peziza	13	Saprotroph-Symbiotroph	Dung Saprotroph-Ectomycorrhizal-Litter Saprotroph-Undefined Saprotroph	NULL	Pezizoid	Possible	Saprobic or ectomycorrhizal, on or in soil, leafmould etc., some species associated with dung or fire sites (Cannon & Kirk 2007)	Cannon PF, Kirk PM. 2007. Fungal Families of the World. CAB International, Cambridge (ISBN: 978-0851998275); Rinaldi AC, et al. 2008. Fungal Diversity 33:1-45 ((http://www.fungaldiversity.org/fdp/sfdp/33-1.pdf)); Tedersoo L, et al. 2010. Mycorrhiza 20:217-263 ((https://doi.org/10.1007/s00572-009-0274-x)) (pro parte)
e6ecb24abebfc552f687801a7e8c8a83	Fungi	Ascomycota	Sordariomycetes	Sordariales	Chaetomiaceae	Chaetomium	Chaetomium_murorum	na	na	na	na	na	na	na	na	na
72eed5d1b9d16861651515ab13a23b41	Fungi	Ascomycota	Sordariomycetes	Sordariales	Chaetomiaceae	Chaetomium	Chaetomium_globosum	na	na	na	na	na	na	na	na	na
d7d6096ec0f48306d978939a2ec748be	Fungi	Ascomycota	Dothideomycetes	Capnodiales	Mycosphaerellaceae	Mycosphaerella	na	Mycosphaerella	13	Pathotroph	Plant Pathogen	NULL	Microfungus	Probable	NULL	Tedersoo L, et al. 2014. Science 346:e1256688 ((https://doi.org/10.1126/science.1256688))
42078484b7b82b51b66bf8dcecad8d10	Fungi	na	na	na	na	na	na	na	na	na	na	na	na	na	na	na
21c11b2d84888c22ebb1d9f736e13fd4	Fungi	Basidiomycota	Agaricomycetes	Geastrales	Geastraceae	Nidulariopsis	Nidulariopsis_iowensis	Nidulariopsis	13	Saprotroph	Dung Saprotroph-Plant Saprotroph	NULL	Gasteroid	Probable	Common name - birds nest fungus; Saprobic on dead plant material or dung, especially common on dead grass stems (Cannon & Kirk 2007)	Cannon PF, Kirk PM. 2007. Fungal Families of the World. CAB International, Cambridge (ISBN: 978-0851998275); Tedersoo L, et al. 2014. Science 346:e1256688 ((https://doi.org/10.1126/science.1256688))
116e6baaf548e703c1f24c89bfd7c095	Fungi	Ascomycota	Sordariomycetes	Trichosphaeriales	Trichosphaeriaceae	Nigrospora	Nigrospora_sp	Nigrospora	13	Saprotroph	Undefined Saprotroph	NULL	NULL	Probable	NULL	Tedersoo L, et al. 2014. Science 346:e1256688 ((https://doi.org/10.1126/science.1256688))
550213db585efa0d292b3aeb679fd16d	Fungi	Ascomycota	Dothideomycetes	Pleosporales	Sporormiaceae	na	na	Sporormiaceae	9	Saprotroph	Dung Saprotroph-Plant Saprotroph	NULL	Microfungus	Probable	Saprobic, associated with dung and rotting vegetation (Cannon & Kirk 2007)	Cannon PF, Kirk PM. 2007. Fungal Families of the World. CAB International, Cambridge (ISBN: 978-0851998275)
cda8161fac007099e8a4b5d8fcc0557f	Fungi	na	na	na	na	na	na	na	na	na	na	na	na	na	na	na
48c9f12cafbf8cb67b0653934ff49c12	Fungi	Ascomycota	Dothideomycetes	Pleosporales	Pleosporales_fam_Incertae_sedis	Nigrograna	Nigrograna_cangshanensis	Nigrograna	13	Pathotroph	Animal Pathogen	NULL	NULL	Probable	NULL	Tedersoo L, et al. 2014. Science 346:e1256688 ((https://doi.org/10.1126/science.1256688))
90ca1ace04d1cd085c769258d07f45a1	Fungi	Ascomycota	Eurotiomycetes	Eurotiales	Trichocomaceae	Thermomyces	Thermomyces_lanuginosus	Thermomyces	13	Pathotroph-Symbiotroph	Endophyte-Plant Pathogen	NULL	NULL	Possible	Host - Cannabaceae, Moraceae, Oleaceae	Costa IPMW, et al. 2012. Mycotaxon 119:e26 ((http://mycotaxon.com/resources/checklists/costa_v119_checklist.pdf))
0e21b5237f7cbbdf96e981005c04137a	Fungi	Ascomycota	Dothideomycetes	Botryosphaeriales	Botryosphaeriaceae	Lasiodiplodia	na	Lasiodiplodia	13	Pathotroph	Plant Pathogen	NULL	NULL	Probable	NULL	Tedersoo L, et al. 2014. Science 346:e1256688 ((https://doi.org/10.1126/science.1256688))
369413d28b85fdb5a81d35717a5fbdfc	Fungi	Ascomycota	Sordariomycetes	Diaporthales	Harknessiaceae	Harknessia	Harknessia_eucalypti	Harknessia	13	Pathotroph-Saprotroph-Symbiotroph	Endophyte-Plant Pathogen-Undefined Saprotroph	NULL	Microfungus	Probable	The genus includes around 60 species that range ecologically from being endophytes, to saprobes, or foliar pathogens (Lee et al. 2004)	Lee S, et al. 2004. Studies in Mycology 50:235-252 ((https://www.studiesinmycology.org/index.php/issue/52-studies-in-mycology-no-50)); Tedersoo L, et al. 2014. Science 346:e1256688 ((https://doi.org/10.1126/science.1256688))
bccf34c9c2c225cff219bf7affb246d2	Fungi	Basidiomycota	Agaricomycetes	Polyporales	Steccherinaceae	Junghuhnia	Junghuhnia_nitida	Junghuhnia	13	Saprotroph	Wood Saprotroph	White Rot	Corticioid	Highly Probable	NULL	Gilbertson RL, Ryvarden L. 1987-1987. North American Polypores. Fungiflora, Oslo (ISBN: 978-0945345060)
7adfaed530c82db15e43d5472c015987	Fungi	Ascomycota	Sordariomycetes	Hypocreales	Nectriaceae	Fusarium	Fusarium_solani	Fusarium	13	Pathotroph-Saprotroph-Symbiotroph	Animal Pathogen-Endophyte-Lichen Parasite-Plant Pathogen-Soil Saprotroph-Wood Saprotroph	NULL	Microfungus	Possible	Likely opportunistic human pathogen (Irinyi et al. 2015)	Duncan CG, Eslyn WE. 1966. Mycologia 58:642-664 ((https://doi.org/10.2307/3757045)); Seehann G, et al. 1975. List of Fungi in Soft-Rot Tissue Tests. Institute fur Holzbiologie und Holzschutz, Bundesforschungsanstalt fur Forst - und Holzwirtshaft, Hamburg - Lohbrugge, Germany; Costa IPMW, et al. 2012. Mycotaxon 119:e26 ((http://mycotaxon.com/resources/checklists/costa_v119_checklist.pdf)); Tederso…
1e37e4e708d115ad0dcbf981515de2ae	Fungi	na	na	na	na	na	na	na	na	na	na	na	na	na	na	na
79a03784fb94cf6a89e705fce65294e9	Fungi	Ascomycota	Leotiomycetes	Phacidiales	Phacidiaceae	Phacidium	Phacidium_grevilleae	Phacidium	13	Pathotroph	Plant Pathogen	NULL	NULL	Probable	NULL	Tedersoo L, et al. 2014. Science 346:e1256688 ((https://doi.org/10.1126/science.1256688))
1a0766d9f7c8e63722b18e81a0b75cc9	Fungi	Basidiomycota	Agaricomycetes	Agaricales	Lycoperdaceae	Lycoperdon	Lycoperdon_perlatum	Lycoperdon	13	Saprotroph	Undefined Saprotroph	NULL	Gasteroid	Probable	Common name - puffball	Grgurinovic CA, Simpson JA. 2001. Fungal Diversity 8:97-127 ((http://www.fungaldiversity.org/fdp/sfdp/FD_8_97-127.pdf)); Tedersoo L, et al. 2014. Science 346:e1256688 ((https://doi.org/10.1126/science.1256688))
f0bc88cc5050c1d5f155185d18eeac10	Fungi	Ascomycota	Dothideomycetes	Capnodiales	Mycosphaerellaceae	Mycosphaerella	Mycosphaerella_cryptica	Mycosphaerella	13	Pathotroph	Plant Pathogen	NULL	Microfungus	Probable	NULL	Tedersoo L, et al. 2014. Science 346:e1256688 ((https://doi.org/10.1126/science.1256688))
a6475a9f37a184afc2500e2c9bf83078	Fungi	Basidiomycota	Tremellomycetes	Tremellales	Bulleribasidiaceae	Vishniacozyma	Vishniacozyma_sp	na	na	na	na	na	na	na	na	na
a5b1bcab77389347c5f9408de00fd5b4	Fungi	Ascomycota	Sordariomycetes	Sordariales	Sordariales_fam_Incertae_sedis	Vertexicola	Vertexicola_sp	na	na	na	na	na	na	na	na	na
adf601bb84782b6a430503f5b4f99a80	Fungi	Ascomycota	Eurotiomycetes	Chaetothyriales	Herpotrichiellaceae	Cladophialophora	Cladophialophora_sp	Cladophialophora	13	Saprotroph	Undefined Saprotroph	NULL	Microfungus	Probable	NULL	James TY, et al. 2006. Nature 443:818-822 ((https://doi.org/10.1038/nature05110))
bf5b00ab9c4acabea3da61b4d761fef3	Fungi	Basidiomycota	Microbotryomycetes	Leucosporidiales	Leucosporidiaceae	Leucosporidium	Leucosporidium_fasciculatum	Leucosporidium	13	Saprotroph	Soil Saprotroph-Undefined Saprotroph	NULL	Yeast	Probable	A yeast from fruit (Barnett & Buhagiar 1971; Syn. Candida-Leucosporidiella-Rhodotorula-Torulopsis-Vanrijia spp.);Isolated from permafrost soil (Golubev 1998; Syn. Leucosporidium/Rhodotorula spp.)	Barnett JA, Buhagiar RWM. 1971. Journal of General Microbiology 67:233-238 ((https://doi.org/10.1099/00221287-67-2-233)); Golubev WI. 1998. Mikologiya i Fitopatologiya 32:8-13 ((https://www.binran.ru/files/journals/MiF/MiF_1998_32_3.pdf))
4e69f94fa27fd76cec3740d92c1e6f7c	Fungi	Ascomycota	Leotiomycetes	Phacidiales	Phacidiaceae	Potebniamyces	Potebniamyces_pyri	Potebniamyces	13	Saprotroph	Undefined Saprotroph	NULL	NULL	Probable	NULL	Tedersoo L, et al. 2014. Science 346:e1256688 ((https://doi.org/10.1126/science.1256688))
bf30322fdd9c8a3e9af48b8cee0807af	Fungi	na	na	na	na	na	na	na	na	na	na	na	na	na	na	na
74a1ab3d79baf3c70da87d5fefa48f1c	Fungi	na	na	na	na	na	na	na	na	na	na	na	na	na	na	na
4a1098474b755ab20af48edb69911b5c	Fungi	Basidiomycota	Microbotryomycetes	Sporidiobolales	Sporidiobolaceae	Rhodosporidiobolus	Rhodosporidiobolus_colostri	Sporidiobolaceae	9	Pathotroph-Saprotroph	Animal Pathogen-Undefined Saprotroph	NULL	Microfungus	Probable	Saprobic, found in a wide range of habitats and especially in aquatic systems. Some of the red yeasts in this family are widely encountered spoilage organisms and opportunistic human pathogens (Cannon & Kirk 2007)	Cannon PF, Kirk PM. 2007. Fungal Families of the World. CAB International, Cambridge (ISBN: 978-0851998275)
70f2f0e38d10fc587be2fb7743153211	Fungi	Ascomycota	Leotiomycetes	Helotiales	na	na	na	na	na	na	na	na	na	na	na	na
9cddd3d910e13391a55770d01053ec91	Fungi	na	na	na	na	na	na	na	na	na	na	na	na	na	na	na
e93e09a5142247ee7179548646c322ed	Fungi	Ascomycota	Lecanoromycetes	na	na	na	na	na	na	na	na	na	na	na	na	na
4f3e0d820b8cad10b3910e509ef726f9	Fungi	Ascomycota	Lecanoromycetes	Lecanorales	Parmeliaceae	Usnea	Usnea_sp	Usnea	13	Symbiotroph	Lichenized	NULL	Thallus	Highly Probable	NULL	Esslinger TL. 2014. North Dakota State University ((http://www.ndsu.edu/pubweb/~esslinge/chcklst/chcklst7.htm))
fd77fb25606efebc25f4871449b8c2f2	Fungi	Ascomycota	Sordariomycetes	Xylariales	Amphisphaeriaceae	Seimatosporium	na	Seimatosporium	13	Pathotroph	Plant Pathogen	NULL	Microfungus	Probable	Some species causing leaf spot disease (www.apsnet.org)	Tedersoo L, et al. 2014. Science 346:e1256688 ((https://doi.org/10.1126/science.1256688)); The American Phytopathological Society Common Names of Plant Diseases ((http://www.apsnet.org/publications/commonnames/Pages/default.aspx))
19218aad0dafe169fb7ce253d7d961ad	Fungi	Ascomycota	Sordariomycetes	Conioscyphales	Conioscyphaceae	Conioscypha	Conioscypha_pleiomorpha	Conioscypha	13	Saprotroph	Wood Saprotroph	NULL	Microfungus	Possible	NULL	Charuwan C, et al. 2017. Mycoscience 58:424-431 ((https://doi.org/10.1016/j.myc.2017.06.003))
e8061be3a6053658275fdf1a3df749cf	Fungi	Ascomycota	Sordariomycetes	Hypocreales	Bionectriaceae	Gliomastix	Gliomastix_murorum	Gliomastix	13	Saprotroph	Undefined Saprotroph	NULL	NULL	Probable	NULL	Tedersoo L, et al. 2014. Science 346:e1256688 ((https://doi.org/10.1126/science.1256688))
7bebbbf59014a9ca7be08337f19404e6	Fungi	Basidiomycota	Agaricomycetes	Agaricales	Crepidotaceae	Crepidotus	Crepidotus_sp	Crepidotus	13	Saprotroph	Wood Saprotroph	NULL	Agaricoid	Highly Probable	NULL	Grgurinovic CA, Simpson JA. 2001. Fungal Diversity 8:97-127 ((http://www.fungaldiversity.org/fdp/sfdp/FD_8_97-127.pdf)); Aime MC, et al. 2005. American Journal of Botany 92:74-82 ((https://doi.org/10.3732/ajb.92.1.74)); Tedersoo L, et al. 2014. Science 346:e1256688 ((https://doi.org/10.1126/science.1256688))
bb0f9afc0042ea2f9e53120f9729c130	Fungi	Ascomycota	Sordariomycetes	Xylariales	na	na	na	na	na	na	na	na	na	na	na	na
1cff622fb5105e8192cb8773871e6525	Fungi	Basidiomycota	Agaricomycetes	Agaricales	Bolbitiaceae	Panaeolus	Panaeolus_olivaceus	Panaeolus	13	Saprotroph	Dung Saprotroph	NULL	Agaricoid	Probable	NULL	Grgurinovic CA, Simpson JA. 2001. Fungal Diversity 8:97-127 ((http://www.fungaldiversity.org/fdp/sfdp/FD_8_97-127.pdf))
b1b3d35a32c277a7b77079d226be5e9c	Fungi	na	na	na	na	na	na	na	na	na	na	na	na	na	na	na
5a5fd9a3c3995167ccf22b45762b43b0	Fungi	Ascomycota	Leotiomycetes	Helotiales	na	na	na	na	na	na	na	na	na	na	na	na
72d78918b45d703c71881c192c2602a0	Fungi	Ascomycota	Eurotiomycetes	Chaetothyriales	Herpotrichiellaceae	na	na	Herpotrichiellaceae	9	Pathotroph-Saprotroph	Animal Pathogen-Fungal Parasite-Undefined Saprotroph	NULL	Facultative Yeast-Microfungus	Probable	Mostly saprobic on plants or other fungi, isolated from soil etc., and from medical sources (Cannon & Kirk 2007)	Cannon PF, Kirk PM. 2007. Fungal Families of the World. CAB International, Cambridge (ISBN: 978-0851998275)
12cf47d21580272994f0d7408b72a21e	Fungi	Ascomycota	Lecanoromycetes	Lecanorales	Parmeliaceae	Cetrelia	Cetrelia_cetrarioides	Cetrelia	13	Symbiotroph	Lichenized	NULL	Thallus	Highly Probable	NULL	Redecker D, et al. 2013. Mycorrhiza 23:515-531 ((https://doi.org/10.1007/s00572-013-0486-y))
d037e4d25db531b837382976864ee3c2	Fungi	Ascomycota	Sordariomycetes	Glomerellales	Plectosphaerellaceae	Verticillium	Verticillium_alboatrum	Verticillium	13	Pathotroph-Symbiotroph	Endophyte-Fungal Parasite-Plant Pathogen	NULL	Microfungus	Probable	NULL	Costa IPMW, et al. 2012. Mycotaxon 119:e26 ((http://mycotaxon.com/resources/checklists/costa_v119_checklist.pdf)); Tedersoo L, et al. 2014. Science 346:e1256688 ((https://doi.org/10.1126/science.1256688)); List compiled by John Plischke III ((https://goodmushroom.weebly.com/uploads/5/7/1/7/57176535/fungi_on_fungi_pdf_lq.pdf))
a186fbee2ee56089eb77e70a68b5649a	Fungi	Ascomycota	Leotiomycetes	Helotiales	na	na	na	na	na	na	na	na	na	na	na	na
7ade53aea38e61992e6451fd809ea279	Fungi	Ascomycota	Sordariomycetes	Diaporthomycetidae_ord_Incertae_sedis	Diaporthomycetidae_fam_Incertae_sedis	Pseudostanjehughesia	Pseudostanjehughesia_lignicola	na	na	na	na	na	na	na	na	na
00ae15ca718d206b0170e0f1423ab5eb	Fungi	Ascomycota	Saccharomycetes	Saccharomycetales	Phaffomycetaceae	Barnettozyma	Barnettozyma_californica	Barnettozyma	13	Saprotroph	Undefined Saprotroph	NULL	Yeast	Probable	NULL	Kurtzman CP, et al. 2008. FEMS Yeast Research 8:939-954 ((https://doi.org/10.1111/j.1567-1364.2008.00419.x))
5bc51930695bc0eb94a3498ab3468f28	Fungi	Basidiomycota	Agaricomycetes	Agaricales	Psathyrellaceae	Coprinellus	Coprinellus_velatopruinatus	Coprinellus	13	Saprotroph	Undefined Saprotroph	NULL	Agaricoid	Probable	NULL	Tedersoo L, et al. 2014. Science 346:e1256688 ((https://doi.org/10.1126/science.1256688))
afecf32d4529443b3816669b877fd9a7	Fungi	Ascomycota	Eurotiomycetes	Eurotiales	Aspergillaceae	Aspergillus	Aspergillus_sp	na	na	na	na	na	na	na	na	na
9903cc87ca605aed75ac2e56b8b0cace	Fungi	Basidiomycota	Tremellomycetes	Trichosporonales	Trichosporonaceae	Cutaneotrichosporon	Cutaneotrichosporon_moniliiforme	Cutaneotrichosporon	13	Pathotroph	Animal Pathogen	NULL	Yeast	Possible	Pathogenic to humans	Nath R, et al. 2018. Mycopathologia 183:585-590 ((https://doi.org/10.1007/s11046-017-0231-8))
defec2c7d98555caed5b6e5db584aca7	Fungi	Ascomycota	Leotiomycetes	Helotiales	Helotiaceae	Infundichalara	Infundichalara_microchona	Infundichalara	13	Saprotroph	Undefined Saprotroph	NULL	NULL	Probable	NULL	Tedersoo L, et al. 2014. Science 346:e1256688 ((https://doi.org/10.1126/science.1256688))
56e8a86cf2b526c4930c03fac0b62f63	Fungi	Ascomycota	Dothideomycetes	Pleosporales	na	na	na	na	na	na	na	na	na	na	na	na
d946279b5a8fed83171f8d2039a169c6	Fungi	Ascomycota	Eurotiomycetes	Onygenales	Arthrodermataceae	Trichophyton	Trichophyton_mentagrophytes	Trichophyton	13	Saprotroph	Undefined Saprotroph	NULL	NULL	Probable	NULL	Tedersoo L, et al. 2014. Science 346:e1256688 ((https://doi.org/10.1126/science.1256688))
195ff8f634de8fcc8ea214276d47bcf3	Fungi	na	na	na	na	na	na	na	na	na	na	na	na	na	na	na
b23e4691c9e73ba3c71d3c0d13303e2f	Fungi	Ascomycota	Eurotiomycetes	Chaetothyriales	na	na	na	na	na	na	na	na	na	na	na	na
38ea0c6acb7d0d1b3f0da1df862a799a	Fungi	na	na	na	na	na	na	na	na	na	na	na	na	na	na	na
c13fa8601ce02184b47291c4625e0362	Fungi	na	na	na	na	na	na	na	na	na	na	na	na	na	na	na
a66f9fcb424ea108a37c9d7841f480e8	Fungi	na	na	na	na	na	na	na	na	na	na	na	na	na	na	na
65bd09ba1ae618d0d8401519eaf860d1	Fungi	Ascomycota	na	na	na	na	na	na	na	na	na	na	na	na	na	na
454df38d8ca8b773c95ed14641c42622	Fungi	na	na	na	na	na	na	na	na	na	na	na	na	na	na	na
af04d536bfc4a4a4bd5d3369edf9cb75	Fungi	Ascomycota	Sordariomycetes	Hypocreales	Nectriaceae	Fusarium	Fusarium_chlamydosporum	Fusarium	13	Pathotroph-Saprotroph-Symbiotroph	Animal Pathogen-Endophyte-Lichen Parasite-Plant Pathogen-Soil Saprotroph-Wood Saprotroph	NULL	Microfungus	Possible	Likely opportunistic human pathogen (Irinyi et al. 2015)	Duncan CG, Eslyn WE. 1966. Mycologia 58:642-664 ((https://doi.org/10.2307/3757045)); Seehann G, et al. 1975. List of Fungi in Soft-Rot Tissue Tests. Institute fur Holzbiologie und Holzschutz, Bundesforschungsanstalt fur Forst - und Holzwirtshaft, Hamburg - Lohbrugge, Germany; Costa IPMW, et al. 2012. Mycotaxon 119:e26 ((http://mycotaxon.com/resources/checklists/costa_v119_checklist.pdf)); Tederso…
d28578d3c1db3c2e5209164ee80f9586	Fungi	Basidiomycota	Agaricomycetes	Agaricales	Cortinariaceae	Gymnopilus	Gymnopilus_penetrans	Gymnopilus	13	Saprotroph	Wood Saprotroph	White Rot	Agaricoid	Probable	NULL	Tedersoo L, et al. 2014. Science 346:e1256688 ((https://doi.org/10.1126/science.1256688))
868b7e3566cf41b7fecc243f9a3a964c	Fungi	Ascomycota	Leotiomycetes	Thelebolales	Thelebolaceae	na	na	na	na	na	na	na	na	na	na	na
5ca247be5bdcc73b1ed39e08d3b24340	Fungi	Ascomycota	Eurotiomycetes	Chaetothyriales	Herpotrichiellaceae	na	na	Herpotrichiellaceae	9	Pathotroph-Saprotroph	Animal Pathogen-Fungal Parasite-Undefined Saprotroph	NULL	Facultative Yeast-Microfungus	Probable	Mostly saprobic on plants or other fungi, isolated from soil etc., and from medical sources (Cannon & Kirk 2007)	Cannon PF, Kirk PM. 2007. Fungal Families of the World. CAB International, Cambridge (ISBN: 978-0851998275)
9d7dee951fa958d54e8ff76ed3dbeca1	Fungi	Ascomycota	Dothideomycetes	Dothideales	Aureobasidiaceae	Aureobasidium	Aureobasidium_leucospermi	Aureobasidium	13	Pathotroph-Saprotroph-Symbiotroph	Animal Pathogen-Endophyte-Epiphyte-Plant Pathogen-Undefined Saprotroph	NULL	Facultative Yeast	Possible	NULL	Costa IPMW, et al. 2012. Mycotaxon 119:e26 ((http://mycotaxon.com/resources/checklists/costa_v119_checklist.pdf)); Tedersoo L, et al. 2014. Science 346:e1256688 ((https://doi.org/10.1126/science.1256688)); Wachowska U, G艂owacka K. 2014. BioControl 59:635-645 ((https://doi.org/10.1007/s10526-014-9596-5)); Irinyia L, et al. 2016. Fungal Biology 120:125-136 ((https://doi.org/10.1016/j.funbio.2015.04…
719cd9662226c3ddb6be2f60bfa03962	Fungi	Ascomycota	Leotiomycetes	Helotiales	na	na	na	na	na	na	na	na	na	na	na	na
9c06cab9acbc4695b9bc648502b4446b	Fungi	na	na	na	na	na	na	na	na	na	na	na	na	na	na	na
79443ec7475a6c2729ec5a0bb83ac5d0	Fungi	Ascomycota	Saccharomycetes	Saccharomycetales	Debaryomycetaceae	Scheffersomyces	Scheffersomyces_amazonensis	Scheffersomyces	13	Saprotroph-Symbiotroph	Animal Endosymbiont-Undefined Saprotroph	NULL	Yeast	Highly Probable	Often associated with insects	Kurtzman CP, et al. (eds.) 2011. The Yeasts, a Taxonomic Study. Fifth Edition. Vols 1-3. Elsevier, San Diego (ISBN: 9780444521491)
dd42b0b3444fb059a9a287a55c82c16b	Fungi	Ascomycota	Sordariomycetes	Sordariales	na	na	na	na	na	na	na	na	na	na	na	na
516b08a1778ba194cd56bfddced36341	Fungi	Ascomycota	Lecanoromycetes	Lecanorales	Parmeliaceae	Cetrelia	Cetrelia_olivetorum	Cetrelia	13	Symbiotroph	Lichenized	NULL	Thallus	Highly Probable	NULL	Redecker D, et al. 2013. Mycorrhiza 23:515-531 ((https://doi.org/10.1007/s00572-013-0486-y))
e0b082a1541d90f542a30c172c8a4c3c	Fungi	Ascomycota	Leotiomycetes	Helotiales	Helotiaceae	Meliniomyces	Meliniomyces_sp	Meliniomyces	13	Saprotroph-Symbiotroph	Ectomycorrhizal-Endophyte-Ericoid Mycorrhizal-Litter Saprotroph-Orchid Mycorrhizal	NULL	Microfungus	Probable	Dark Septate Endophyte	Tedersoo L, et al. 2014. Science 346:e1256688 ((https://doi.org/10.1126/science.1256688))
ec365f6d77bf126b402c7c58422c99d8	Fungi	Ascomycota	Archaeorhizomycetes	na	na	na	na	na	na	na	na	na	na	na	na	na
046b62721225cfeba86719384088fc3d	Fungi	Ascomycota	Saccharomycetes	Saccharomycetales	Saccharomycetaceae	Kazachstania	Kazachstania_humilis	na	na	na	na	na	na	na	na	na
075956891ec41c54730f6780ff3efba6	Fungi	Ascomycota	Dothideomycetes	Capnodiales	na	na	na	na	na	na	na	na	na	na	na	na
baac8680e0343f40b68457403b9d779a	Fungi	na	na	na	na	na	na	na	na	na	na	na	na	na	na	na
302af9ca6242c4acbdf844c226e63601	Fungi	Ascomycota	Leotiomycetes	Helotiales	na	na	na	na	na	na	na	na	na	na	na	na
6ff4f2ff36523ee020bf30fd94853fa6	Fungi	Ascomycota	Sordariomycetes	Sordariales	Lasiosphaeriaceae	na	na	Lasiosphaeriaceae	9	Saprotroph	Undefined Saprotroph	NULL	Microfungus	Probable	Saprobes found dung, soil and rotting vegetation (Cannon & Kirk 2007)	Cannon PF, Kirk PM. 2007. Fungal Families of the World. CAB International, Cambridge (ISBN: 978-0851998275)
0bf7d3bada38428ce1198c1b07f20110	Fungi	Ascomycota	Sordariomycetes	Diaporthales	Diaporthaceae	Diaporthe	Diaporthe_phaseolorum	Diaporthe	13	Pathotroph-Symbiotroph	Endophyte-Plant Pathogen	NULL	Microfungus	Possible	NULL	Tedersoo L, et al. 2014. Science 346:e1256688 ((https://doi.org/10.1126/science.1256688))
0b874b8bc481fc5d8790eb79fdfef329	Fungi	na	na	na	na	na	na	na	na	na	na	na	na	na	na	na
f12da1d0d066949a28592ad1f72b84f5	Fungi	Basidiomycota	Agaricomycetes	Agaricales	Psathyrellaceae	Coprinellus	Coprinellus_sp	Coprinellus	13	Saprotroph	Undefined Saprotroph	NULL	Agaricoid	Probable	NULL	Tedersoo L, et al. 2014. Science 346:e1256688 ((https://doi.org/10.1126/science.1256688))
8d94d54fce2c9d70184725dedcc014ac	Fungi	Basidiomycota	Agaricomycetes	Boletales	Boletaceae	na	na	Boletaceae	9	Pathotroph-Saprotroph-Symbiotroph	Ectomycorrhizal-Fungal Parasite-Plant Saprotroph-Wood Saprotroph	NULL	Boletoid	Probable	Most species form ectomycorrhizal associations with gymnosperm or angiosperm trees. Some are saprobes on decaying wood and leaf litter, a few are parasitic on other fungi (Cannon & Kirk 2007)	Cannon PF, Kirk PM. 2007. Fungal Families of the World. CAB International, Cambridge (ISBN: 978-0851998275)
5cf9edd72db90d7c839315c2d88d9654	Fungi	na	na	na	na	na	na	na	na	na	na	na	na	na	na	na
cb84c8f716b910909ceed989a1c78bef	Fungi	Basidiomycota	Microbotryomycetes	Sporidiobolales	Sporidiobolaceae	Rhodosporidiobolus	na	Sporidiobolaceae	9	Pathotroph-Saprotroph	Animal Pathogen-Undefined Saprotroph	NULL	Microfungus	Probable	Saprobic, found in a wide range of habitats and especially in aquatic systems. Some of the red yeasts in this family are widely encountered spoilage organisms and opportunistic human pathogens (Cannon & Kirk 2007)	Cannon PF, Kirk PM. 2007. Fungal Families of the World. CAB International, Cambridge (ISBN: 978-0851998275)
ff69b0a45b6e3e6f4467f9c1313d4481	Fungi	Ascomycota	Sordariomycetes	Hypocreales	Hypocreales_fam_Incertae_sedis	Acremonium	Acremonium_sp	Acremonium	13	Pathotroph-Saprotroph-Symbiotroph	Animal Pathogen-Endophyte-Fungal Parasite-Plant Pathogen-Wood Saprotroph	Soft Rot	Microfungus	Possible	Endophyte detection method-culture (Hanada et al. 2010, Del Olmo-Ruiz & Arnold 2014); Likely opportunistic human pathogen (Irinyi et al. 2015)	Duncan CG, Eslyn WE. 1966. Mycologia 58:642-645 ((https://doi.org/10.2307/3757045)); Nilsson T. 1973. Studia Forestalia Suecica 104:1-40 ((https://pub.epsilon.slu.se/5711/)); Worrall JJ, et al. 1997. Mycologia 89:199-219 ((https://doi.org/10.2307/3761073)); Hanada RE, et al. 2010. Fungal Biology 114:901-910 ((https://doi.org/10.1016/j.funbio.2010.08.006)); Del Olmo-Ruiz M, Arnold AE. 2014. Mycolo…
f747f74812e1472c10b4d6de5c395da4	Fungi	Ascomycota	Dothideomycetes	Capnodiales	Mycosphaerellaceae	Septoria	na	Septoria	13	Pathotroph	Plant Pathogen	NULL	Microfungus	Probable	NULL	Tedersoo L, et al. 2014. Science 346:e1256688 ((https://doi.org/10.1126/science.1256688))
0445ba3f1ba7f29d834f05e79716ea52	Fungi	Ascomycota	Lecanoromycetes	Lecanorales	Parmeliaceae	Usnea	Usnea_orientalis	Usnea	13	Symbiotroph	Lichenized	NULL	Thallus	Highly Probable	NULL	Esslinger TL. 2014. North Dakota State University ((http://www.ndsu.edu/pubweb/~esslinge/chcklst/chcklst7.htm))
accac52c1e25ae4a4471a1b6cfdb964d	Fungi	Ascomycota	Sordariomycetes	Hypocreales	Nectriaceae	Fusarium	Fusarium_chlamydosporum	Fusarium	13	Pathotroph-Saprotroph-Symbiotroph	Animal Pathogen-Endophyte-Lichen Parasite-Plant Pathogen-Soil Saprotroph-Wood Saprotroph	NULL	Microfungus	Possible	Likely opportunistic human pathogen (Irinyi et al. 2015)	Duncan CG, Eslyn WE. 1966. Mycologia 58:642-664 ((https://doi.org/10.2307/3757045)); Seehann G, et al. 1975. List of Fungi in Soft-Rot Tissue Tests. Institute fur Holzbiologie und Holzschutz, Bundesforschungsanstalt fur Forst - und Holzwirtshaft, Hamburg - Lohbrugge, Germany; Costa IPMW, et al. 2012. Mycotaxon 119:e26 ((http://mycotaxon.com/resources/checklists/costa_v119_checklist.pdf)); Tederso…
1e7ac6108d47dba86957bfac07887b39	Fungi	Ascomycota	Dothideomycetes	Pleosporales	Melanommataceae	Herpotrichia	Herpotrichia_parasitica	Herpotrichia	13	Saprotroph	Undefined Saprotroph	NULL	NULL	Probable	NULL	Tedersoo L, et al. 2014. Science 346:e1256688 ((https://doi.org/10.1126/science.1256688))
312c01596baa802d1b5697801eab5d7d	Fungi	Ascomycota	Lecanoromycetes	Lecanorales	Parmeliaceae	Hypogymnia	Hypogymnia_macrospora	Hypogymnia	13	Symbiotroph	Lichenized	NULL	Thallus	Highly Probable	NULL	Esslinger TL. 2014. North Dakota State University ((http://www.ndsu.edu/pubweb/~esslinge/chcklst/chcklst7.htm))
67f029a42c052785b2759360b8321948	Fungi	Ascomycota	Dothideomycetes	Pleosporales	na	na	na	na	na	na	na	na	na	na	na	na
d9b7dde0b247285cddf4b6b2f9e71054	Fungi	Ascomycota	Lecanoromycetes	Lecanorales	Pilocarpaceae	Byssoloma	Byssoloma_leucoblepharum	Byssoloma	13	Symbiotroph	Lichenized	NULL	Thallus	Highly Probable	NULL	Esslinger TL. 2014. North Dakota State University ((http://www.ndsu.edu/pubweb/~esslinge/chcklst/chcklst7.htm))
b3d0f2c0fbe732579683fe98c133fcb7	Fungi	Ascomycota	Eurotiomycetes	Eurotiales	Aspergillaceae	Aspergillus	na	na	na	na	na	na	na	na	na	na
4ef5131ceda17651e2bfb9bc5edd9743	Fungi	Basidiomycota	Tremellomycetes	Trichosporonales	Trichosporonaceae	Cutaneotrichosporon	Cutaneotrichosporon_moniliiforme	Cutaneotrichosporon	13	Pathotroph	Animal Pathogen	NULL	Yeast	Possible	Pathogenic to humans	Nath R, et al. 2018. Mycopathologia 183:585-590 ((https://doi.org/10.1007/s11046-017-0231-8))
3ea8fa9fcc41a4c83bfadf3190384101	Fungi	Basidiomycota	na	na	na	na	na	na	na	na	na	na	na	na	na	na
de9320b6cbd64259798c89d20db4bbf8	Fungi	Ascomycota	Sordariomycetes	Hypocreales	Hypocreaceae	Trichoderma	Trichoderma_longibrachiatum	Trichoderma	13	Pathotroph-Saprotroph-Symbiotroph	Animal Pathogen-Endophyte-Epiphyte-Fungal Parasite-Plant Pathogen-Wood Saprotroph	Soft Rot	Microfungus	Probable	Cause of soft-rot (Seehann et al. 1975); Likely opportunistic human pathogen (Irinyi et al. 2015); Endophyte detection method-culture (Busby et al. 2016)	Seehann G, et al. 1975. List of Fungi in Soft-Rot Tissue Tests. Institute fur Holzbiologie und Holzschutz, Bundesforschungsanstalt fur Forst - und Holzwirtshaft, Hamburg - Lohbrugge, Germany; Andrews JH, et al. 1983. Phytopathology 73228-234; Hanada RE, et al. 2010. Fungal Biology 114:901-910 ((https://doi.org/10.1016/j.funbio.2010.08.006)); Costa IPMW, et al. 2012. Mycotaxon 119:e26 ((http://myc…
085d5ec259fcf122cdcb3e79771de97d	Fungi	Ascomycota	Eurotiomycetes	Chaetothyriales	na	na	na	na	na	na	na	na	na	na	na	na
5db914c9bfe1d8031c260deaf133b46a	Fungi	Basidiomycota	Agaricomycetes	Russulales	Russulaceae	Russula	Russula_sp	Russula	13	Symbiotroph	Ectomycorrhizal	NULL	Agaricoid	Highly Probable	NULL	Rinaldi AC, et al. 2008. Fungal Diversity 33:1-45 ((http://www.fungaldiversity.org/fdp/sfdp/33-1.pdf)); Tedersoo L, et al. 2010. Mycorrhiza 20:217-263 ((https://doi.org/10.1007/s00572-009-0274-x)); http://mycorrhizas.info/ecmf.html ((http://mycorrhizas.info/ecmf.html))
78a6a6fc88d7f3b06316cb5cb45989eb	Fungi	Basidiomycota	Agaricomycetes	Agaricales	Psathyrellaceae	Coprinopsis	Coprinopsis_canoceps	Psathyrellaceae	9	Saprotroph	Dung Saprotroph-Plant Saprotroph-Wood Saprotroph	NULL	Agaricoid	Probable	Saprobic, in grass, on dung, rotten wood and similar substrata (Cannon & Kirk 2007)	Cannon PF, Kirk PM. 2007. Fungal Families of the World. CAB International, Cambridge (ISBN: 978-0851998275)
1e8cf4f9f54e0d57945c803ce5b38b6f	Fungi	Basidiomycota	Tremellomycetes	Tremellales	Bulleribasidiaceae	Dioszegia	Dioszegia_sp	na	na	na	na	na	na	na	na	na
22fa399bf0db9138a5a8483e350ba22e	Fungi	Ascomycota	Lecanoromycetes	Lecanorales	Parmeliaceae	Usnea	na	Usnea	13	Symbiotroph	Lichenized	NULL	Thallus	Highly Probable	NULL	Esslinger TL. 2014. North Dakota State University ((http://www.ndsu.edu/pubweb/~esslinge/chcklst/chcklst7.htm))
08dda5c59990a0ff6e125ef4c55079a9	Fungi	Ascomycota	Dothideomycetes	Pleosporales	Sporormiaceae	Preussia	Preussia_sp	Preussia	13	Saprotroph	Undefined Saprotroph	NULL	NULL	Probable	NULL	Tedersoo L, et al. 2014. Science 346:e1256688 ((https://doi.org/10.1126/science.1256688))
fb2f9d3aeec17ebbbb5bb08d79468d38	Fungi	Basidiomycota	Agaricomycetes	Agaricales	Psathyrellaceae	Psathyrella	na	Psathyrella	13	Saprotroph	Wood Saprotroph	NULL	Agaricoid	Probable	NULL	Tedersoo L, et al. 2014. Science 346:e1256688 ((https://doi.org/10.1126/science.1256688))
143fb7abf8e92c4407f5f2cbdfe7a40f	Fungi	Ascomycota	Saccharomycetes	Saccharomycetales	Pichiaceae	Ogataea	Ogataea_sp	na	na	na	na	na	na	na	na	na
3f6067bc00bd55f39b451c1f67bec1b3	Fungi	Mortierellomycota	Mortierellomycetes	Mortierellales	Mortierellaceae	Mortierella	Mortierella_sp	Mortierella	13	Saprotroph-Symbiotroph	Endophyte-Litter Saprotroph-Soil Saprotroph-Undefined Saprotroph	NULL	Microfungus	Probable	Saprobic in soil and thus frequenctly isolated from soil and material contaminated with soil such as hay or rotten silage and spoil tips (Cannon & Kirk 2007)	Cannon PF, Kirk PM. 2007. Fungal Families of the World. CAB International, Cambridge (ISBN: 978-0851998275); Tedersoo L, et al. 2014. Science 346:e1256688 ((https://doi.org/10.1126/science.1256688)); Purahong W, et al. 2016. Molecular Ecology 25:4059-4074 ((https://doi.org/10.1111/mec.13739))
766e38af5f9169ff0dd4efd465b2e306	Fungi	Ascomycota	Dothideomycetes	Myriangiales	Myriangiales_fam_Incertae_sedis	Endosporium	Endosporium_sp	Endosporium	13	Saprotroph	Undefined Saprotroph	NULL	NULL	Probable	NULL	Tedersoo L, et al. 2014. Science 346:e1256688 ((https://doi.org/10.1126/science.1256688))
3db699694a2f3b1688c80ff0bf7f5ba7	Fungi	Ascomycota	Dothideomycetes	Capnodiales	na	na	na	na	na	na	na	na	na	na	na	na
b1a90fa913660fbad90658509d6bc511	Fungi	na	na	na	na	na	na	na	na	na	na	na	na	na	na	na
a90f7820f8c8240177be68191aa0cab6	Fungi	Mortierellomycota	Mortierellomycetes	Mortierellales	Mortierellaceae	Mortierella	Mortierella_sp	Mortierella	13	Saprotroph-Symbiotroph	Endophyte-Litter Saprotroph-Soil Saprotroph-Undefined Saprotroph	NULL	Microfungus	Probable	Saprobic in soil and thus frequenctly isolated from soil and material contaminated with soil such as hay or rotten silage and spoil tips (Cannon & Kirk 2007)	Cannon PF, Kirk PM. 2007. Fungal Families of the World. CAB International, Cambridge (ISBN: 978-0851998275); Tedersoo L, et al. 2014. Science 346:e1256688 ((https://doi.org/10.1126/science.1256688)); Purahong W, et al. 2016. Molecular Ecology 25:4059-4074 ((https://doi.org/10.1111/mec.13739))
c1a2024286c7a4b1c04b6bd8438d8baf	Fungi	Ascomycota	Dothideomycetes	Capnodiales	Mycosphaerellaceae	Acrodontium	Acrodontium_crateriforme	Acrodontium	13	Pathotroph	Plant Pathogen	NULL	NULL	Probable	NULL	The American Phytopathological Society Common Names of Plant Diseases ((http://www.apsnet.org/publications/commonnames/Pages/default.aspx))
012f705fdc9b36458587608389003d4b	Fungi	na	na	na	na	na	na	na	na	na	na	na	na	na	na	na
ed80320c5a2a94f498eb08115561082f	Fungi	Ascomycota	Leotiomycetes	Helotiales	Rutstroemiaceae	Lambertella	Lambertella_cornimaris	Lambertella	13	Saprotroph	Undefined Saprotroph	NULL	Microfungus	Probable	NULL	Tedersoo L, et al. 2014. Science 346:e1256688 ((https://doi.org/10.1126/science.1256688))
3695686ef11f5902ac7b3316b372e713	Fungi	Ascomycota	Sordariomycetes	Xylariales	Microdochiaceae	Microdochium	Microdochium_sp	na	na	na	na	na	na	na	na	na
23962a774db7a83b6e8ff82926673a08	Fungi	Ascomycota	Eurotiomycetes	Chaetothyriales	Herpotrichiellaceae	Exophiala	Exophiala_sp	Herpotrichiellaceae	9	Pathotroph-Saprotroph	Animal Pathogen-Fungal Parasite-Undefined Saprotroph	NULL	Facultative Yeast-Microfungus	Probable	Mostly saprobic on plants or other fungi, isolated from soil etc., and from medical sources (Cannon & Kirk 2007)	Cannon PF, Kirk PM. 2007. Fungal Families of the World. CAB International, Cambridge (ISBN: 978-0851998275)
cbbf6ba4587bedb79b7b1eb9112a020b	Fungi	Ascomycota	Dothideomycetes	Pleosporales	Didymosphaeriaceae	Paraphaeosphaeria	na	Paraphaeosphaeria	13	Saprotroph	Undefined Saprotroph	NULL	NULL	Probable	NULL	Tedersoo L, et al. 2014. Science 346:e1256688 ((https://doi.org/10.1126/science.1256688))
65d01930a502cedb0330f1d4aa470171	Fungi	Basidiomycota	Agaricomycetes	Agaricales	Psathyrellaceae	Coprinellus	Coprinellus_angulatus	Coprinellus	13	Saprotroph	Undefined Saprotroph	NULL	Agaricoid	Probable	NULL	Tedersoo L, et al. 2014. Science 346:e1256688 ((https://doi.org/10.1126/science.1256688))
ab9f8f1d7861df8812c8daacd8609d51	Fungi	Ascomycota	Leotiomycetes	Helotiales	Sclerotiniaceae	Dumontinia	Dumontinia_tuberosa	Dumontinia	13	Pathotroph	Plant Pathogen	NULL	Microfungus	Probable	NULL	Tedersoo L, et al. 2014. Science 346:e1256688 ((https://doi.org/10.1126/science.1256688))
dda9bc1963492aa5d895c842083134e9	Fungi	Ascomycota	Lecanoromycetes	Lecanorales	Parmeliaceae	Hypotrachyna	Hypotrachyna_revoluta	Hypotrachyna	13	Symbiotroph	Lichenized	NULL	Thallus	Highly Probable	NULL	Esslinger TL. 2014. North Dakota State University ((http://www.ndsu.edu/pubweb/~esslinge/chcklst/chcklst7.htm))
6508d0b6fad5c48254b98d25da6db14e	Fungi	Basidiomycota	Tremellomycetes	Trichosporonales	Trichosporonaceae	Cutaneotrichosporon	Cutaneotrichosporon_moniliiforme	Cutaneotrichosporon	13	Pathotroph	Animal Pathogen	NULL	Yeast	Possible	Pathogenic to humans	Nath R, et al. 2018. Mycopathologia 183:585-590 ((https://doi.org/10.1007/s11046-017-0231-8))
6ccff1735a6d083f009cf5de18f90e8d	Fungi	Ascomycota	Eurotiomycetes	Eurotiales	Trichocomaceae	Talaromyces	na	Talaromyces	13	Saprotroph	Undefined Saprotroph	NULL	NULL	Probable	NULL	Tedersoo L, et al. 2014. Science 346:e1256688 ((https://doi.org/10.1126/science.1256688))
463ef6ae62d76ed13b40b1601e2cf349	Fungi	Ascomycota	Eurotiomycetes	Eurotiales	Aspergillaceae	Aspergillus	na	na	na	na	na	na	na	na	na	na
473ac8028186bbf34ff1832fc2c8e482	Fungi	Ascomycota	Sordariomycetes	Sordariales	Chaetomiaceae	na	na	na	na	na	na	na	na	na	na	na
d2f26630d831a09bdcb42ec43767b7b9	Fungi	Ascomycota	Lecanoromycetes	Lecanorales	Parmeliaceae	Usnea	Usnea_wasmuthii	Usnea	13	Symbiotroph	Lichenized	NULL	Thallus	Highly Probable	NULL	Esslinger TL. 2014. North Dakota State University ((http://www.ndsu.edu/pubweb/~esslinge/chcklst/chcklst7.htm))
2bab52a996d71f54d47f518a950ac602	Fungi	Basidiomycota	Agaricomycetes	Agaricales	Cortinariaceae	Cortinarius	Cortinarius_sp	Cortinarius	13	Symbiotroph	Ectomycorrhizal	NULL	Agaricoid	Highly Probable	NULL	Rinaldi AC, et al. 2008. Fungal Diversity 33:1-45 ((http://www.fungaldiversity.org/fdp/sfdp/33-1.pdf)); Tedersoo L, et al. 2010. Mycorrhiza 20:217-263 ((https://doi.org/10.1007/s00572-009-0274-x)); http://mycorrhizas.info/ecmf.html ((http://mycorrhizas.info/ecmf.html))
cac7c716d444697599978af68731192e	Fungi	na	na	na	na	na	na	na	na	na	na	na	na	na	na	na
d8bc2315c2df30d41bbe75ece00da83c	Fungi	Ascomycota	Eurotiomycetes	Eurotiales	Aspergillaceae	Aspergillus	Aspergillus_fumigatus	na	na	na	na	na	na	na	na	na
2f6266d24dfeaa425912c49214355ec1	Fungi	Ascomycota	Sordariomycetes	Xylariales	Apiosporaceae	Arthrinium	Arthrinium_phaeospermum	Arthrinium	13	Saprotroph	Undefined Saprotroph	NULL	NULL	Probable	NULL	Tedersoo L, et al. 2014. Science 346:e1256688 ((https://doi.org/10.1126/science.1256688))
f14c70297a832c8f69259e3e719c3f73	Fungi	Ascomycota	Pezizomycetes	Pezizales	Pyronemataceae	na	na	Pyronemataceae	9	Saprotroph-Symbiotroph	Dung Saprotroph-Ectomycorrhizal-Soil Saprotroph-Wood Saprotroph	NULL	Gasteroid-Pezizoid	Possible	Saprobic on soil, dung or rotten wood or mycorrhizal, some species hypogeous, others associated with fire sites (Cannon & Kirk 2007)	Cannon PF, Kirk PM. 2007. Fungal Families of the World. CAB International, Cambridge (ISBN: 978-0851998275)
bbcdb27e07a42352a1a761fe9fd1f16c	Fungi	Ascomycota	Sordariomycetes	Microascales	Microascaceae	Cephalotrichum	Cephalotrichum_sp	Microascaceae	9	Pathotroph-Saprotroph-Symbiotroph	Animal Pathogen-Endophyte-Plant Pathogen-Undefined Saprotroph	NULL	Microfungus	Possible	Saprobic in soil or rotting vegetation, some species heat-tolerant and associatated with silage and compost, a few associated with humans and animals (Cannon & Kirk 2007)	Cannon PF, Kirk PM. 2007. Fungal Families of the World. CAB International, Cambridge (ISBN: 978-0851998275)
4362a5a1b05122668c9e3dc01d477f89	Fungi	Ascomycota	Eurotiomycetes	Chaetothyriales	na	na	na	na	na	na	na	na	na	na	na	na
f626a77fcdc3600730d50831b36dd6f8	Fungi	Basidiomycota	Tremellomycetes	Cystofilobasidiales	Mrakiaceae	Mrakia	na	Mrakia	13	Saprotroph	Soil Saprotroph-Undefined Saprotroph	NULL	Yeast	Probable	Isolated from water scums (Jones & Sloof 1966); isolated from Antarctic soil (Xin & Zhou 2007)	Jones EBG, Slooff WC. 1966. Antonie van Leeuwenhoek 32:223-228 ((https://doi.org/10.1007/BF02097464)); Xin M-X, Zhou P-J. 2007. Journal of Zhejiang University SCIENCE B. 8:260-265 ((https://doi.org/10.1631/jzus.2007.B0260))
c5e007c01467e21e91440039b748ca4b	Fungi	Ascomycota	Eurotiomycetes	Chaetothyriales	Trichomeriaceae	Bradymyces	Bradymyces_graniticola	Trichomeriaceae	9	Symbiotroph	Epiphyte	NULL	Microfungus	Probable	Foliar epiphytes with the appearance of sooty moulds, mostly occurring on the surface of living leaves and apparently gaining their nutrients from insect exudates (Chomnunti et al. 2012)	Chomnunti P, et al. 2012. Fungal Diversity 56:63-76 ((https://doi.org/10.1007/s13225-012-0197-2))
d159d0eafd66e75ca85d1d1ade31750b	Fungi	Ascomycota	Leotiomycetes	Helotiales	Helotiales_fam_Incertae_sedis	Coleophoma	Coleophoma_paracylindrospora	Coleophoma	13	Saprotroph	Undefined Saprotroph	NULL	NULL	Probable	NULL	Tedersoo L, et al. 2014. Science 346:e1256688 ((https://doi.org/10.1126/science.1256688))
fabfa3549402dc6ff85c12b8aeed5ac0	Fungi	Basidiomycota	Agaricomycetes	Agaricales	Psathyrellaceae	Coprinopsis	na	Psathyrellaceae	9	Saprotroph	Dung Saprotroph-Plant Saprotroph-Wood Saprotroph	NULL	Agaricoid	Probable	Saprobic, in grass, on dung, rotten wood and similar substrata (Cannon & Kirk 2007)	Cannon PF, Kirk PM. 2007. Fungal Families of the World. CAB International, Cambridge (ISBN: 978-0851998275)
3d3f0f6a8a938a9b7acd8a1936c68cbd	Fungi	na	na	na	na	na	na	na	na	na	na	na	na	na	na	na
38d29cde40ee4dc4fbedc0e1f9946a16	Fungi	Ascomycota	na	na	na	na	na	na	na	na	na	na	na	na	na	na
9ffc51958b48fc0a2c76290c0093eba3	Fungi	Basidiomycota	Microbotryomycetes	Sporidiobolales	na	na	na	na	na	na	na	na	na	na	na	na
15a43ef37fa66816141a3ef441c19885	Fungi	Ascomycota	Dothideomycetes	Pleosporales	Sporormiaceae	Sporormiella	Sporormiella_irregularis	Sporormiella	13	Saprotroph	Undefined Saprotroph	NULL	Microfungus	Probable	NULL	Tedersoo L, et al. 2014. Science 346:e1256688 ((https://doi.org/10.1126/science.1256688))
9c0f8bffdffe943f2d205ce8ce36bcd9	Fungi	Ascomycota	Leotiomycetes	Helotiales	Hyaloscyphaceae	Polydesmia	Polydesmia_pruinosa	Polydesmia	13	Saprotroph	Undefined Saprotroph	NULL	Microfungus	Probable	NULL	Tedersoo L, et al. 2014. Science 346:e1256688 ((https://doi.org/10.1126/science.1256688)); Lawrey JD, Diederich P. 2016. http://www.lichenicolous.net (accessed 24 May 2017) ((http://www.lichenicolous.net))
6097039b64aad311d47d9d49ceedbbc0	Fungi	Basidiomycota	Agaricomycetes	Agaricales	Psathyrellaceae	Psathyrella	na	Psathyrella	13	Saprotroph	Wood Saprotroph	NULL	Agaricoid	Probable	NULL	Tedersoo L, et al. 2014. Science 346:e1256688 ((https://doi.org/10.1126/science.1256688))
f86c140fdc0282651690b220ea90d92f	Fungi	na	na	na	na	na	na	na	na	na	na	na	na	na	na	na
4728379ceab79a2e6471c2404d5725f5	Fungi	Ascomycota	Eurotiomycetes	Eurotiales	Aspergillaceae	Penicillium	na	Penicillium	13	Saprotroph	Dung Saprotroph-Undefined Saprotroph-Wood Saprotroph	Soft Rot	Microfungus	Highly Probable	NULL	Duncan CG, Eslyn WE. 1966. Mycologia 58642-664; Seehann G, et al. 1975. List of Fungi in Soft-Rot Tissue Tests. Institute fur Holzbiologie und Holzschutz, Bundesforschungsanstalt fur Forst - und Holzwirtshaft, Hamburg - Lohbrugge, Germany; Costa IPMW, et al. 2012. Mycotaxon 119:e26 ((http://mycotaxon.com/resources/checklists/costa_v119_checklist.pdf)); Bills GF, et al. 2013. Current Opinion in Mi…
0dbfc68c3dd490d7b8c9b519b030681d	Fungi	na	na	na	na	na	na	na	na	na	na	na	na	na	na	na
f6db9682a5ddccdb516126e2d943c6ed	Fungi	Ascomycota	Lichinomycetes	Lichinales	Lichinaceae	Phylliscum	Phylliscum_sp	Phylliscum	13	Symbiotroph	Lichenized	NULL	Thallus	Highly Probable	NULL	Esslinger TL. 2014. North Dakota State University ((http://www.ndsu.edu/pubweb/~esslinge/chcklst/chcklst7.htm))
5b7e5782a5bdcfb8011b65375bec8361	Fungi	Basidiomycota	Cystobasidiomycetes	Cystobasidiomycetes_ord_Incertae_sedis	Buckleyzymaceae	Buckleyzyma	Buckleyzyma_sp	Buckleyzyma	13	Saprotroph	Undefined Saprotroph	NULL	Yeast	Probable	NULL	Wang QM, et al. 2015. Studies in Mycology 81:149-189 ((https://doi.org/10.1016/j.simyco.2015.12.002))
f07129226865dd5d4940e9887ed95725	Fungi	Ascomycota	Eurotiomycetes	Chaetothyriales	Herpotrichiellaceae	Coniosporium	Coniosporium_sp	Herpotrichiellaceae	9	Pathotroph-Saprotroph	Animal Pathogen-Fungal Parasite-Undefined Saprotroph	NULL	Facultative Yeast-Microfungus	Probable	Mostly saprobic on plants or other fungi, isolated from soil etc., and from medical sources (Cannon & Kirk 2007)	Cannon PF, Kirk PM. 2007. Fungal Families of the World. CAB International, Cambridge (ISBN: 978-0851998275)
51091af2af91d2354af0fb47f5ad33db	Fungi	Ascomycota	Sordariomycetes	Microascales	Microascaceae	Gamsia	na	Microascaceae	9	Pathotroph-Saprotroph-Symbiotroph	Animal Pathogen-Endophyte-Plant Pathogen-Undefined Saprotroph	NULL	Microfungus	Possible	Saprobic in soil or rotting vegetation, some species heat-tolerant and associatated with silage and compost, a few associated with humans and animals (Cannon & Kirk 2007)	Cannon PF, Kirk PM. 2007. Fungal Families of the World. CAB International, Cambridge (ISBN: 978-0851998275)
9dbb22495d5ee82aa64c1c3bcdfc7de5	Fungi	Ascomycota	Dothideomycetes	Pleosporales	Leptosphaeriaceae	Leptosphaeria	Leptosphaeria_sp	Leptosphaeria	13	Pathotroph	Plant Pathogen	NULL	Microfungus	Probable	NULL	Tedersoo L, et al. 2014. Science 346:e1256688 ((https://doi.org/10.1126/science.1256688))
6f0bd97e0f158f3f4f121f93c37d0a55	Fungi	Basidiomycota	Agaricomycetes	Agaricales	Strophariaceae	Leratiomyces	Leratiomyces_squamosus	Strophariaceae	9	Pathotroph-Saprotroph	Dung Saprotroph-Plant Parasite-Soil Saprotroph-Undefined Saprotroph-Wood Saprotroph	NULL	Agaricoid	Probable	Very variable ecology; Pholiota species are lignicolous and can act as weak parasites while most other taxa are either sparobes in grassy habitats or are found in dung. Species are not ectomycorrhizal (Cannon & Kirk 2007)	Cannon PF, Kirk PM. 2007. Fungal Families of the World. CAB International, Cambridge (ISBN: 978-0851998275)
99df4ca3da44a2d2862365dd6c39a6ba	Fungi	Basidiomycota	Agaricomycetes	Agaricales	Psathyrellaceae	Coprinopsis	Coprinopsis_filamentifera	Psathyrellaceae	9	Saprotroph	Dung Saprotroph-Plant Saprotroph-Wood Saprotroph	NULL	Agaricoid	Probable	Saprobic, in grass, on dung, rotten wood and similar substrata (Cannon & Kirk 2007)	Cannon PF, Kirk PM. 2007. Fungal Families of the World. CAB International, Cambridge (ISBN: 978-0851998275)
a95d6c57b452742384e3a9f3ef510f1d	Fungi	Basidiomycota	Microbotryomycetes	Microbotryomycetes_ord_Incertae_sedis	Microbotryomycetes_fam_Incertae_sedis	Curvibasidium	na	na	na	na	na	na	na	na	na	na
65ed4abd768ff5b70b96606a8a2e0357	Fungi	Ascomycota	Sordariomycetes	Xylariales	Sporocadaceae	Pestalotiopsis	Pestalotiopsis_sp	Pestalotiopsis	13	Pathotroph	Plant Pathogen	NULL	NULL	Probable	NULL	Tedersoo L, et al. 2014. Science 346:e1256688 ((https://doi.org/10.1126/science.1256688))
9d091b8349c960baef103427bca1332a	Fungi	Basidiomycota	Agaricomycetes	Agaricales	Psathyrellaceae	Psathyrella	Psathyrella_potteri	Psathyrella	13	Saprotroph	Wood Saprotroph	NULL	Agaricoid	Probable	NULL	Tedersoo L, et al. 2014. Science 346:e1256688 ((https://doi.org/10.1126/science.1256688))
cea4e90c450b114663373f9b745a38ef	Fungi	na	na	na	na	na	na	na	na	na	na	na	na	na	na	na
0dedf54a49020bdcdd2558db2cd52807	Fungi	Ascomycota	Sordariomycetes	Sordariales	Lasiosphaeriaceae	Cercophora	Cercophora_areolata	Cercophora	13	Saprotroph	Dung Saprotroph	NULL	Microfungus	Highly Probable	NULL	Bell A. 1983. Dung Fungi: An Illustrated Guide to Coprophilous Fungi in New Zealand. Victoria University Press, Wellington (ISBN: 978-0864730015)
b8a09b06fe840c9c0b655aa46f609cce	Fungi	Ascomycota	Dothideomycetes	Botryosphaeriales	Botryosphaeriaceae	Dothiorella	Dothiorella_sp	Dothiorella	13	Pathotroph	Plant Pathogen	NULL	Microfungus	Probable	NULL	Tedersoo L, et al. 2014. Science 346:e1256688 ((https://doi.org/10.1126/science.1256688))
930543e716840e311b09923c53b544c3	Fungi	Ascomycota	Lecanoromycetes	Lecanorales	Parmeliaceae	na	na	Parmeliaceae	9	Symbiotroph	Lichenized	NULL	Thallus	Highly Probable	Lichenized with green algae, mostly growing on tree bark and rocks (Cannon & Kirk 2007)	Cannon PF, Kirk PM. 2007. Fungal Families of the World. CAB International, Cambridge (ISBN: 978-0851998275)
fc8c3543d6bee2c13aec15d126a253fe	Fungi	Basidiomycota	Agaricomycetes	Agaricales	Psathyrellaceae	Psathyrella	Psathyrella_piluliformis	Psathyrella	13	Saprotroph	Wood Saprotroph	NULL	Agaricoid	Probable	NULL	Tedersoo L, et al. 2014. Science 346:e1256688 ((https://doi.org/10.1126/science.1256688))
d3b2d009bab4bc45eef4bdee867b074c	Fungi	Ascomycota	Pezizomycetes	Pezizales	Pyronemataceae	Trichophaea	Trichophaea_sp	Trichophaea	13	Saprotroph-Symbiotroph	Dung Saprotroph-Ectomycorrhizal	NULL	Microfungus	Probable	NULL	Rinaldi AC, et al. 2008. Fungal Diversity 33:1-45 ((http://www.fungaldiversity.org/fdp/sfdp/33-1.pdf)); Tedersoo L, et al. 2010. Mycorrhiza 20:217-263 ((https://doi.org/10.1007/s00572-009-0274-x)); Bills GF, et al. 2013. Current Opinion in Microbiology 16:549-565 ((https://doi.org/10.1016/j.mib.2013.08.001)); Tedersoo L, et al. 2014. Science 346:e1256688 ((https://doi.org/10.1126/science.1256688))
8f0cbc2310e9b4279ce2d5ec932fd9a9	Fungi	Ascomycota	Pezizomycetes	Pezizales	Ascodesmidaceae	Ascodesmis	Ascodesmis_nigricans	Ascodesmis	13	Saprotroph	Undefined Saprotroph	NULL	NULL	Probable	NULL	Tedersoo L, et al. 2014. Science 346:e1256688 ((https://doi.org/10.1126/science.1256688))
339c1db7318ad11737bca65f6007f981	Fungi	Ascomycota	Eurotiomycetes	Eurotiales	Aspergillaceae	Monascus	Monascus_sp	Monascus	13	Saprotroph	Undefined Saprotroph	NULL	NULL	Probable	NULL	Tedersoo L, et al. 2014. Science 346:e1256688 ((https://doi.org/10.1126/science.1256688))
32fd7c6fc009c1a3319d020bde1d4a78	Fungi	Basidiomycota	Microbotryomycetes	Sporidiobolales	Sporidiobolaceae	Rhodotorula	Rhodotorula_sp	Rhodotorula	13	Pathotroph-Saprotroph	Animal Endosymbiont-Animal Pathogen-Endophyte-Plant Pathogen-Undefined Saprotroph	NULL	Yeast	Probable	Opportunistic human pathogen	https://www.cdc.gov ((https://www.cdc.gov))
108c1cbd3abcd6df60e34e7fd2b1c73c	Fungi	Ascomycota	Dothideomycetes	Pleosporales	na	na	na	na	na	na	na	na	na	na	na	na
a2ec1efc66540675ea707fa1cf8078f0	Fungi	Ascomycota	Lecanoromycetes	Lecanorales	Parmeliaceae	Tuckneraria	Tuckneraria_laureri	Tuckneraria	13	Symbiotroph	Lichenized	NULL	Thallus	Probable	NULL	Tedersoo L, et al. 2014. Science 346:e1256688 ((https://doi.org/10.1126/science.1256688))
cdbec3af1c0a8352174dc67971506e9d	Fungi	Ascomycota	Sordariomycetes	Sordariales	Chaetomiaceae	Chaetomium	Chaetomium_globosum	na	na	na	na	na	na	na	na	na
cb7877316ead6e9b1f2f1488413ea38c	Fungi	Ascomycota	Dothideomycetes	Pleosporales	Phaeosphaeriaceae	Paraphoma	Paraphoma_chrysanthemicola	Phaeosphaeriaceae	9	Pathotroph-Saprotroph	Fungal Parasite-Plant Pathogen-Plant Saprotroph	NULL	Microfungus	Probable	Necrotrophic or saprobic on a wide range of plants, especially monocotyledons; a few species parasitic on other fungi (Cannon & Kirk 2007)	Cannon PF, Kirk PM. 2007. Fungal Families of the World. CAB International, Cambridge (ISBN: 978-0851998275)
fe06d8e1c36962f8b0f652fc9294ccb2	Fungi	Ascomycota	Eurotiomycetes	Chaetothyriales	na	na	na	na	na	na	na	na	na	na	na	na
1fac809dedee1dd040502392a97b2d71	Fungi	na	na	na	na	na	na	na	na	na	na	na	na	na	na	na
90af6d55b4643b60e79f15876722551c	Fungi	Ascomycota	Leotiomycetes	Thelebolales	Thelebolaceae	Thelebolus	Thelebolus_sp	Thelebolus	13	Saprotroph-Symbiotroph	Dung Saprotroph-Endophyte-Undefined Saprotroph	NULL	Microfungus	Probable	Endophyte detection method-culture (David et al. 2016)	Bills GF, et al. 2013. Current Opinion in Microbiology 16:549-565 ((https://doi.org/10.1016/j.mib.2013.08.001)); Tedersoo L, et al. 2014. Science 346:e1256688 ((https://doi.org/10.1126/science.1256688)); David AS, et al. 2016. Microbial Ecology 71:912-926 ((https://doi.org/10.1007/s00248-015-0712-6))
96265e41adc776c724f719a175d76c95	Fungi	Basidiomycota	Tremellomycetes	Cystofilobasidiales	Mrakiaceae	Itersonilia	Itersonilia_perplexans	Itersonilia	13	Pathotroph	Litter Saprotroph-Plant Pathogen	NULL	Dimorphic Yeast	Probable	A dimorphic basidiomycete that has yeast and hyphal phases (McGovern et al. 2006)	McGovern RJ, et al. 2006. Plant Health Progress ((http://doi.org/10.1094/PHP-2006-1018-02-RS)); The American Phytopathological Society Common Names of Plant Diseases ((http://www.apsnet.org/publications/commonnames/Pages/default.aspx))
4c7f796bb347b8f7bee28b293a06964c	Fungi	Ascomycota	Eurotiomycetes	Eurotiales	Aspergillaceae	Penicillium	na	Penicillium	13	Saprotroph	Dung Saprotroph-Undefined Saprotroph-Wood Saprotroph	Soft Rot	Microfungus	Highly Probable	NULL	Duncan CG, Eslyn WE. 1966. Mycologia 58642-664; Seehann G, et al. 1975. List of Fungi in Soft-Rot Tissue Tests. Institute fur Holzbiologie und Holzschutz, Bundesforschungsanstalt fur Forst - und Holzwirtshaft, Hamburg - Lohbrugge, Germany; Costa IPMW, et al. 2012. Mycotaxon 119:e26 ((http://mycotaxon.com/resources/checklists/costa_v119_checklist.pdf)); Bills GF, et al. 2013. Current Opinion in Mi…
cd2330a1325e8bd52310e2de22a56e89	Fungi	Mortierellomycota	Mortierellomycetes	Mortierellales	Mortierellaceae	na	na	Mortierellaceae	9	Saprotroph-Symbiotroph	Endophyte-Litter Saprotroph-Soil Saprotroph-Undefined Saprotroph	NULL	Microfungus	Possible	Saprobic in soil and thus frequenctly isolated from soil and material contaminated with soil such as hay or rotten silage and spoil tips (Cannon & Kirk 2007)	Cannon PF, Kirk PM. 2007. Fungal Families of the World. CAB International, Cambridge (ISBN: 978-0851998275); Purahong W, et al. 2016. Molecular Ecology 25:4059-4074 ((https://doi.org/10.1111/mec.13739))
1786df13eccc2a8215b7186d4feaf8bf	Fungi	Ascomycota	Eurotiomycetes	Chaetothyriales	Herpotrichiellaceae	Cladophialophora	Cladophialophora_sp	Cladophialophora	13	Saprotroph	Undefined Saprotroph	NULL	Microfungus	Probable	NULL	James TY, et al. 2006. Nature 443:818-822 ((https://doi.org/10.1038/nature05110))
0caf8f9cd8d9a13a0cd427c9ce81a436	Fungi	Ascomycota	Dothideomycetes	Capnodiales	na	na	na	na	na	na	na	na	na	na	na	na
c0264f45d6c4af3868363d73ea869c0b	Fungi	Ascomycota	Eurotiomycetes	Chaetothyriales	Herpotrichiellaceae	Cladophialophora	Cladophialophora_sp	Cladophialophora	13	Saprotroph	Undefined Saprotroph	NULL	Microfungus	Probable	NULL	James TY, et al. 2006. Nature 443:818-822 ((https://doi.org/10.1038/nature05110))
980af70d184e5b662db7d63b96662a35	Fungi	Ascomycota	Eurotiomycetes	Eurotiales	na	na	na	na	na	na	na	na	na	na	na	na
4e853ea30987c6bcfc035246cb93f027	Fungi	Ascomycota	Eurotiomycetes	Chaetothyriales	Herpotrichiellaceae	na	na	Herpotrichiellaceae	9	Pathotroph-Saprotroph	Animal Pathogen-Fungal Parasite-Undefined Saprotroph	NULL	Facultative Yeast-Microfungus	Probable	Mostly saprobic on plants or other fungi, isolated from soil etc., and from medical sources (Cannon & Kirk 2007)	Cannon PF, Kirk PM. 2007. Fungal Families of the World. CAB International, Cambridge (ISBN: 978-0851998275)
80d197f7a332ffe71d600b2ca2435b25	Fungi	Basidiomycota	Agaricomycetes	Agaricales	Psathyrellaceae	Coprinellus	Coprinellus_plagioporus	Coprinellus	13	Saprotroph	Undefined Saprotroph	NULL	Agaricoid	Probable	NULL	Tedersoo L, et al. 2014. Science 346:e1256688 ((https://doi.org/10.1126/science.1256688))
4d166784e18c39800ff8bd1733b63abf	Fungi	Basidiomycota	Agaricomycetes	Phallales	Phallaceae	Phallus	Phallus_mengsongensis	Phallus	13	Saprotroph	Litter Saprotroph-Soil Saprotroph-Wood Saprotroph	White Rot	Phalloid	Probable	Common name - stinkhorn; Saprobic, on soil or decaying wood, with spores dispersed by insects that are attracted to the fruit bodies by their distictive foetid smell (Cannon & Kirk 2007)	Dix NJ, Cairney JWG. 1985. Transactions of the British Mycological Society 85:514-520 ((https://doi.org/10.1016/S0007-1536(85)80049-8)); Grgurinovic CA, Simpson JA. 2001. Fungal Diversity 8:97-127 ((http://www.fungaldiversity.org/fdp/sfdp/FD_8_97-127.pdf)); Cannon PF, Kirk PM. 2007. Fungal Families of the World. CAB International, Cambridge (ISBN: 978-0851998275); Tedersoo L, et al. 2014. Science…
7c5d2ff2bf767b5d54b13cb29902b954	Fungi	Ascomycota	Eurotiomycetes	Chaetothyriales	na	na	na	na	na	na	na	na	na	na	na	na
c48fe3e5c930cec49c92395cf45c7b44	Fungi	Ascomycota	Sordariomycetes	na	na	na	na	na	na	na	na	na	na	na	na	na
5130b5c939d091c8cc073e5091b90e87	Fungi	na	na	na	na	na	na	na	na	na	na	na	na	na	na	na
a892d54f32dc027783e5c95b24dd10a1	Fungi	Basidiomycota	Agaricomycetes	Agaricales	Crepidotaceae	Crepidotus	Crepidotus_mollis	Crepidotus	13	Saprotroph	Wood Saprotroph	NULL	Agaricoid	Highly Probable	NULL	Grgurinovic CA, Simpson JA. 2001. Fungal Diversity 8:97-127 ((http://www.fungaldiversity.org/fdp/sfdp/FD_8_97-127.pdf)); Aime MC, et al. 2005. American Journal of Botany 92:74-82 ((https://doi.org/10.3732/ajb.92.1.74)); Tedersoo L, et al. 2014. Science 346:e1256688 ((https://doi.org/10.1126/science.1256688))
91dd93cd9577a6c71223582b2cfae9bf	Fungi	Ascomycota	Dothideomycetes	Capnodiales	na	na	na	na	na	na	na	na	na	na	na	na
2abe23eb5a86bfd285fb627297001502	Fungi	Basidiomycota	Agaricomycetes	Agaricales	Strophariaceae	Hypholoma	na	Hypholoma	13	Saprotroph	Undefined Saprotroph	White Rot	Agaricoid	Probable	NULL	Tedersoo L, et al. 2014. Science 346:e1256688 ((https://doi.org/10.1126/science.1256688))
aaca17694998e4e206b78da895d283fc	Fungi	Basidiomycota	Tremellomycetes	Tremellales	Bulleribasidiaceae	Vishniacozyma	Vishniacozyma_sp	na	na	na	na	na	na	na	na	na
2a70c96c5bfcc7a203b6043e3fa968b4	Fungi	Ascomycota	Leotiomycetes	Rhytismatales	Calloriaceae	Polyphilus	Polyphilus_sp	na	na	na	na	na	na	na	na	na
1710a052735529b5422f9114c2e2a06c	Fungi	Basidiomycota	Tremellomycetes	Filobasidiales	Filobasidiaceae	Naganishia	Naganishia_albida	na	na	na	na	na	na	na	na	na
f9c8ca1e9a4f28862a67bfa199653ecf	Fungi	Ascomycota	Sordariomycetes	Hypocreales	Cordycipitaceae	Beauveria	na	Beauveria	13	Pathotroph	Animal Pathogen	NULL	NULL	Probable	NULL	Tedersoo L, et al. 2014. Science 346:e1256688 ((https://doi.org/10.1126/science.1256688))
c4bdc8060e5027346d39909237b673ba	Fungi	Basidiomycota	Agaricomycetes	Atheliales	Tylosporaceae	Amphinema	na	Amphinema	13	Symbiotroph	Ectomycorrhizal	NULL	Corticioid	Highly Probable	NULL	Rinaldi AC, et al. 2008. Fungal Diversity 33:1-45 ((http://www.fungaldiversity.org/fdp/sfdp/33-1.pdf)); Tedersoo L, et al. 2010. Mycorrhiza 20:217-263 ((https://doi.org/10.1007/s00572-009-0274-x)); http://mycorrhizas.info/ecmf.html ((http://mycorrhizas.info/ecmf.html))
11e74c08bf067c09d36b2516bc58d08a	Fungi	na	na	na	na	na	na	na	na	na	na	na	na	na	na	na
1142e49bf0eade3fa2e9b1029fc4ec66	Fungi	na	na	na	na	na	na	na	na	na	na	na	na	na	na	na
ea5fa011cc6e14762aca2d5d84cdbaaa	Fungi	Ascomycota	Dothideomycetes	Capnodiales	na	na	na	na	na	na	na	na	na	na	na	na
5691d9d7eaf213913531d6227263d36c	Fungi	Ascomycota	Sordariomycetes	Hypocreales	Stachybotryaceae	na	na	na	na	na	na	na	na	na	na	na
e15f838da4767cbb039381e15cc0b12a	Fungi	na	na	na	na	na	na	na	na	na	na	na	na	na	na	na
d9aa17f6c9a9220b6b5aa147e2b601d9	Fungi	Basidiomycota	Agaricomycetes	Agaricales	Psathyrellaceae	Coprinopsis	Coprinopsis_picacea	Psathyrellaceae	9	Saprotroph	Dung Saprotroph-Plant Saprotroph-Wood Saprotroph	NULL	Agaricoid	Probable	Saprobic, in grass, on dung, rotten wood and similar substrata (Cannon & Kirk 2007)	Cannon PF, Kirk PM. 2007. Fungal Families of the World. CAB International, Cambridge (ISBN: 978-0851998275)
76f545f4774e35f6f87b7aab49bdf622	Fungi	Basidiomycota	Agaricomycetes	Agaricales	Strophariaceae	Pholiota	Pholiota_multicingulata	Pholiota	13	Saprotroph	Undefined Saprotroph	White Rot	Agaricoid	Probable	NULL	Tedersoo L, et al. 2014. Science 346:e1256688 ((https://doi.org/10.1126/science.1256688))
b31948f0c242da65dffa7d313da384d9	Fungi	Basidiomycota	Cystobasidiomycetes	na	na	na	na	na	na	na	na	na	na	na	na	na
dd16aeece8e150e4aee740f7e515ef39	Fungi	Ascomycota	Pezizomycetes	Pezizales	Ascobolaceae	Ascobolus	Ascobolus_sp	Ascobolus	13	Saprotroph	Dung Saprotroph-Wood Saprotroph	Soft Rot	NULL	Probable	NULL	Duncan CG, Eslyn WE. 1966. Mycologia 58:642-645 ((https://doi.org/10.2307/3757045)); Bell A. 1983. Dung Fungi: An Illustrated Guide to Coprophilous Fungi in New Zealand. Victoria University Press, Wellington (ISBN: 978-0864730015); Tedersoo L, et al. 2014. Science 346:e1256688 ((https://doi.org/10.1126/science.1256688))
823b6d7d1b15d8e5ba56e7f49d5c2101	Fungi	Basidiomycota	GS26	GS26	na	na	na	na	na	na	na	na	na	na	na	na
ed86943d18302cb6a8dce297e08c9337	Fungi	Ascomycota	Dothideomycetes	Pleosporales	Teichosporaceae	Teichospora	Teichospora_acaciae	Teichospora	13	Saprotroph	Undefined Saprotroph	NULL	NULL	Probable	NULL	Tedersoo L, et al. 2014. Science 346:e1256688 ((https://doi.org/10.1126/science.1256688))
45708b0d4e60c90f9ea09c0208a4ff62	Fungi	Basidiomycota	Agaricomycetes	na	na	na	na	na	na	na	na	na	na	na	na	na
d1dde20773ff2fafd0a8681a2209ae3a	Fungi	Basidiomycota	Tremellomycetes	Cystofilobasidiales	Cystofilobasidiaceae	Cystofilobasidium	Cystofilobasidium_infirmominiatum	Cystofilobasidium	13	Saprotroph	Leaf Saprotroph	NULL	Yeast	Possible	NULL	Oberwinkler F, et al. 1983. Systematic and Applied Microbiology 41:14-122 ((https://doi.org/10.1016/S0723-2020((83))80039-3))
b07155a96bc92265b2482dd8d9ad78fc	Fungi	Ascomycota	Eurotiomycetes	Chaetothyriales	na	na	na	na	na	na	na	na	na	na	na	na
f274dbcbac8ecd0cbe1c5ae69e3c6516	Fungi	Ascomycota	Eurotiomycetes	Chaetothyriales	Herpotrichiellaceae	Cladophialophora	Cladophialophora_boppii	Cladophialophora	13	Saprotroph	Undefined Saprotroph	NULL	Microfungus	Probable	NULL	James TY, et al. 2006. Nature 443:818-822 ((https://doi.org/10.1038/nature05110))
dbe171a801b3c236e3ed2d5a19a3b562	Fungi	na	na	na	na	na	na	na	na	na	na	na	na	na	na	na
5fd96ba3b828307082c28e0da704998a	Fungi	Ascomycota	Leotiomycetes	Helotiales	na	na	na	na	na	na	na	na	na	na	na	na
53944b0e120fcb9b49917acd3928af13	Fungi	na	na	na	na	na	na	na	na	na	na	na	na	na	na	na
ba34d5b99c26b2f9d23fd6a5b1d3456f	Fungi	Ascomycota	Eurotiomycetes	Eurotiales	Trichocomaceae	Talaromyces	Talaromyces_rugulosus	Talaromyces	13	Saprotroph	Undefined Saprotroph	NULL	NULL	Probable	NULL	Tedersoo L, et al. 2014. Science 346:e1256688 ((https://doi.org/10.1126/science.1256688))
c6975a7afb6a548c3e2df19ee1413a2b	Fungi	Basidiomycota	Agaricomycetes	Agaricales	Psathyrellaceae	Coprinopsis	Coprinopsis_sp	Psathyrellaceae	9	Saprotroph	Dung Saprotroph-Plant Saprotroph-Wood Saprotroph	NULL	Agaricoid	Probable	Saprobic, in grass, on dung, rotten wood and similar substrata (Cannon & Kirk 2007)	Cannon PF, Kirk PM. 2007. Fungal Families of the World. CAB International, Cambridge (ISBN: 978-0851998275)
8e05176f8936a20b54c814d94f47d3bd	Fungi	Basidiomycota	Cystobasidiomycetes	Cystobasidiomycetes_ord_Incertae_sedis	Symmetrosporaceae	Symmetrospora	Symmetrospora_sp	na	na	na	na	na	na	na	na	na
1271232ea33ae775ee5897df7dc1d426	Fungi	Ascomycota	Eurotiomycetes	Phaeomoniellales	Phaeomoniellaceae	Paraphaeomoniella	Paraphaeomoniella_capensis	na	na	na	na	na	na	na	na	na
8d392624a04b790f17fb4c3ed49b8278	Fungi	Ascomycota	Dothideomycetes	Pleosporales	na	na	na	na	na	na	na	na	na	na	na	na
f24b91264f32ff400e3f9ae1c44a5cf4	Fungi	Basidiomycota	Tremellomycetes	Tremellales	Trimorphomycetaceae	Saitozyma	Saitozyma_sp	na	na	na	na	na	na	na	na	na
e4a30c3653ea8c6f15be03834d1978a1	Fungi	na	na	na	na	na	na	na	na	na	na	na	na	na	na	na
581fc152925e755c6793e9a5c3c476ab	Fungi	Ascomycota	Leotiomycetes	Helotiales	Helotiales_fam_Incertae_sedis	Xenopolyscytalum	Xenopolyscytalum_sp	Xenopolyscytalum	13	Saprotroph	Undefined Saprotroph	NULL	NULL	Probable	NULL	Tedersoo L, et al. 2014. Science 346:e1256688 ((https://doi.org/10.1126/science.1256688))
61ae94ae47d32c5a1d5b77a70237b078	Fungi	Ascomycota	Sordariomycetes	Phyllachorales	Phyllachoraceae	Phyllachora	Phyllachora_sp	na	na	na	na	na	na	na	na	na
720739495f20647cbbd13dd7171b0f4b	Fungi	Ascomycota	Dothideomycetes	Venturiales	Sympoventuriaceae	Pseudosigmoidea	Pseudosigmoidea_sp	na	na	na	na	na	na	na	na	na
37be392174795dd101a369162d4a9c74	Fungi	na	na	na	na	na	na	na	na	na	na	na	na	na	na	na
1753a31818abf5eba3dd65c4ac3f4196	Fungi	na	na	na	na	na	na	na	na	na	na	na	na	na	na	na
a47fc0041a72b583f10ae8f0b24c8ab0	Fungi	Mortierellomycota	Mortierellomycetes	Mortierellales	Mortierellaceae	na	na	Mortierellaceae	9	Saprotroph-Symbiotroph	Endophyte-Litter Saprotroph-Soil Saprotroph-Undefined Saprotroph	NULL	Microfungus	Possible	Saprobic in soil and thus frequenctly isolated from soil and material contaminated with soil such as hay or rotten silage and spoil tips (Cannon & Kirk 2007)	Cannon PF, Kirk PM. 2007. Fungal Families of the World. CAB International, Cambridge (ISBN: 978-0851998275); Purahong W, et al. 2016. Molecular Ecology 25:4059-4074 ((https://doi.org/10.1111/mec.13739))
17893b445ecc03a174b3ba438fcf9665	Fungi	Basidiomycota	Agaricomycetes	Cantharellales	Ceratobasidiaceae	na	na	Ceratobasidiaceae	9	Pathotroph-Saprotroph-Symbiotroph	Endomycorrhizal-Plant Pathogen-Undefined Saprotroph	NULL	Microfungus	Possible	Best known as plant pathogens, but also saprobic. Species are endomycorrhizal with a wide range of plant roots - especially of Orchidaceae but also even bryophytes (Cannon & Kirk 2007)	Cannon PF, Kirk PM. 2007. Fungal Families of the World. CAB International, Cambridge (ISBN: 978-0851998275)
8778dd6c73dee122b359e355f5ae6380	Fungi	na	na	na	na	na	na	na	na	na	na	na	na	na	na	na
3389e1c9558869737ce3911b33447411	Fungi	Basidiomycota	Agaricomycetes	Agaricales	Strophariaceae	Leratiomyces	Leratiomyces_squamosus	Strophariaceae	9	Pathotroph-Saprotroph	Dung Saprotroph-Plant Parasite-Soil Saprotroph-Undefined Saprotroph-Wood Saprotroph	NULL	Agaricoid	Probable	Very variable ecology; Pholiota species are lignicolous and can act as weak parasites while most other taxa are either sparobes in grassy habitats or are found in dung. Species are not ectomycorrhizal (Cannon & Kirk 2007)	Cannon PF, Kirk PM. 2007. Fungal Families of the World. CAB International, Cambridge (ISBN: 978-0851998275)
e14fad744daf5612773f68abaab21c78	Fungi	Ascomycota	Sordariomycetes	Magnaporthales	Magnaporthaceae	Mycoleptodiscus	Mycoleptodiscus_sp	Mycoleptodiscus	13	Pathotroph	Plant Pathogen	NULL	NULL	Probable	NULL	Tedersoo L, et al. 2014. Science 346:e1256688 ((https://doi.org/10.1126/science.1256688))
b600249abd37e2cba1e92fcc069c24d5	Fungi	Ascomycota	Leotiomycetes	Erysiphales	Erysiphaceae	Erysiphe	Erysiphe_miranda	Erysiphe	13	Pathotroph	Plant Pathogen	NULL	Microfungus	Probable	NULL	Tedersoo L, et al. 2014. Science 346:e1256688 ((https://doi.org/10.1126/science.1256688))
22dade59d26ee77e64eaef1a830a0317	Fungi	Ascomycota	Sordariomycetes	Xylariales	Amphisphaeriaceae	Pestalotia	Pestalotia_cocculi	Pestalotia	13	Pathotroph-Saprotroph	Plant Pathogen-Wood Saprotroph	Soft Rot	Microfungus	Highly Probable	NULL	Duncan CG, Eslyn WE. 1966. Mycologia 58642-664; Seehann G, et al. 1975. List of Fungi in Soft-Rot Tissue Tests. Institute fur Holzbiologie und Holzschutz, Bundesforschungsanstalt fur Forst - und Holzwirtshaft, Hamburg - Lohbrugge, Germany; Costa IPMW, et al. 2012. Mycotaxon 119:e26 ((http://mycotaxon.com/resources/checklists/costa_v119_checklist.pdf)); Tedersoo L, et al. 2014. Science 346:e125668…
8f6722b03f593a81050c7230669c3bfb	Fungi	Ascomycota	Eurotiomycetes	Chaetothyriales	Trichomeriaceae	Bradymyces	Bradymyces_graniticola	Trichomeriaceae	9	Symbiotroph	Epiphyte	NULL	Microfungus	Probable	Foliar epiphytes with the appearance of sooty moulds, mostly occurring on the surface of living leaves and apparently gaining their nutrients from insect exudates (Chomnunti et al. 2012)	Chomnunti P, et al. 2012. Fungal Diversity 56:63-76 ((https://doi.org/10.1007/s13225-012-0197-2))
11f304220847ab61f699bfc65d15b63e	Fungi	Ascomycota	Eurotiomycetes	Eurotiales	Aspergillaceae	Penicillium	Penicillium_aurantiogriseum	Penicillium	13	Saprotroph	Dung Saprotroph-Undefined Saprotroph-Wood Saprotroph	Soft Rot	Microfungus	Highly Probable	NULL	Duncan CG, Eslyn WE. 1966. Mycologia 58642-664; Seehann G, et al. 1975. List of Fungi in Soft-Rot Tissue Tests. Institute fur Holzbiologie und Holzschutz, Bundesforschungsanstalt fur Forst - und Holzwirtshaft, Hamburg - Lohbrugge, Germany; Costa IPMW, et al. 2012. Mycotaxon 119:e26 ((http://mycotaxon.com/resources/checklists/costa_v119_checklist.pdf)); Bills GF, et al. 2013. Current Opinion in Mi…
1fe2d95d53da6c85c314aec814a17748	Fungi	Ascomycota	Dothideomycetes	Pleosporales	Thyridariaceae	Liua	Liua_muriformis	Liua	13	Saprotroph	Wood Saprotroph	NULL	NULL	Probable	NULL	P玫lme S, et al. 2020. Fungal Diversity 105:1-16 ((https://doi.org/10.1007/s13225-020-00466-2))
e15869bb1c04840b018ced36f8cf7350	Fungi	Basidiomycota	Agaricomycetes	Agaricales	Hebelomataceae	na	na	Agaricales	7	Pathotroph-Saprotroph-Symbiotroph	Bryophyte Parasite-Dung Saprotroph-Ectomycorrhizal-Fungal Parasite-Leaf Saprotroph-Plant Parasite-Undefined Saprotroph-Wood Saprotroph	NULL	Agaricoid-Gasteroid-Microfungus-Secotioid-Yeast	Possible	Mushrooms and toadstools, Gill fungi, Agarics... lignicolous, sometimes muscicolous or fungicolous, saprobic, mycorrhizal, rarely parasitic on plants or fungi (Kirk et al. 2008)	Kirk PM et al. 2008. Dictionary of the Fungi. Tenth Edition. CAB International, Wallingford (ISBN: 978-0851998268)
ec7772a2944bb2d465fb7655dc0704c9	Fungi	Ascomycota	Eurotiomycetes	Eurotiales	na	na	na	na	na	na	na	na	na	na	na	na
7891f9ac46503b089be612838cf66ae5	Fungi	Ascomycota	Dothideomycetes	Pleosporales	Didymosphaeriaceae	Paraphaeosphaeria	Paraphaeosphaeria_spartii	Paraphaeosphaeria	13	Saprotroph	Undefined Saprotroph	NULL	NULL	Probable	NULL	Tedersoo L, et al. 2014. Science 346:e1256688 ((https://doi.org/10.1126/science.1256688))
550265e839d1cec35555870fcdb24d48	Fungi	na	na	na	na	na	na	na	na	na	na	na	na	na	na	na
fa1c3d7567fa0a79465ac1b10f2b6f4a	Fungi	Basidiomycota	Tremellomycetes	Tremellales	Bulleribasidiaceae	Vishniacozyma	Vishniacozyma_sp	na	na	na	na	na	na	na	na	na
d313b466053db88bbba1699c85ce803d	Fungi	Ascomycota	Pezizomycetes	Pezizales	Pyronemataceae	Cheilymenia	Cheilymenia_theleboloides	Cheilymenia	13	Saprotroph	Dung Saprotroph-Undefined Saprotroph	NULL	Pezizoid	Highly Probable	NULL	Bills GF, et al. 2013. Current Opinion in Microbiology 16:549-565 ((https://doi.org/10.1016/j.mib.2013.08.001)); Tedersoo L, et al. 2014. Science 346:e1256688 ((https://doi.org/10.1126/science.1256688))
17c929ec64bfe11114d6406f3c21131f	Fungi	Basidiomycota	Tremellomycetes	Filobasidiales	Piskurozymaceae	Solicoccozyma	Solicoccozyma_sp	na	na	na	na	na	na	na	na	na
840bbdd3cacee2377aa907f7509db6bb	Fungi	Ascomycota	Leotiomycetes	Helotiales	Vibrisseaceae	Phialocephala	Phialocephala_sp	Phialocephala	13	Symbiotroph	Endophyte	NULL	Microfungus	Highly Probable	Dark Septate Endophyte, known from plant roots.	Newsham KK. 2011. New Phytologist 190:783-793 ((https://doi.org/10.1111/j.1469-8137.2010.03611.x)) (as dark septate root endophytes)
00e12e3e857d94193cdd943d40d27da4	Fungi	Basidiomycota	Tremellomycetes	Trichosporonales	Trichosporonaceae	Cutaneotrichosporon	Cutaneotrichosporon_curvatum	Cutaneotrichosporon	13	Pathotroph	Animal Pathogen	NULL	Yeast	Possible	Pathogenic to humans	Nath R, et al. 2018. Mycopathologia 183:585-590 ((https://doi.org/10.1007/s11046-017-0231-8))
68db114f29ed8145b415d0237909b44c	Fungi	Ascomycota	Dothideomycetes	Dothideales	Dothioraceae	Dothiora	Dothiora_sp	na	na	na	na	na	na	na	na	na
b779ed36745150e96b88412570433551	Fungi	na	na	na	na	na	na	na	na	na	na	na	na	na	na	na
21a9fc249effe867f38224cdc28c6461	Fungi	Mortierellomycota	Mortierellomycetes	Mortierellales	Mortierellaceae	Mortierella	na	Mortierella	13	Saprotroph-Symbiotroph	Endophyte-Litter Saprotroph-Soil Saprotroph-Undefined Saprotroph	NULL	Microfungus	Probable	Saprobic in soil and thus frequenctly isolated from soil and material contaminated with soil such as hay or rotten silage and spoil tips (Cannon & Kirk 2007)	Cannon PF, Kirk PM. 2007. Fungal Families of the World. CAB International, Cambridge (ISBN: 978-0851998275); Tedersoo L, et al. 2014. Science 346:e1256688 ((https://doi.org/10.1126/science.1256688)); Purahong W, et al. 2016. Molecular Ecology 25:4059-4074 ((https://doi.org/10.1111/mec.13739))
9eb24b4d651e86fc728050bcbe65e905	Fungi	Ascomycota	Sordariomycetes	Trichosphaeriales	Trichosphaeriaceae	Nigrospora	Nigrospora_oryzae	Nigrospora	13	Saprotroph	Undefined Saprotroph	NULL	NULL	Probable	NULL	Tedersoo L, et al. 2014. Science 346:e1256688 ((https://doi.org/10.1126/science.1256688))
f0dcef13dca4954e849f067d1076f82b	Fungi	Ascomycota	Arthoniomycetes	Lichenostigmatales	Phaeococcomycetaceae	Phaeococcomyces	Phaeococcomyces_sp	Phaeococcomyces	13	Saprotroph	Undefined Saprotroph	NULL	Facultative Yeast	Probable	NULL	Tedersoo L, et al. 2014. Science 346:e1256688 ((https://doi.org/10.1126/science.1256688))
71f6543c10abb88407a7e512ce070aca	Fungi	Basidiomycota	Tremellomycetes	Cystofilobasidiales	Cystofilobasidiales_fam_Incertae_sedis	Mrakiella	Mrakiella_sp	na	na	na	na	na	na	na	na	na
7676268c70a7aff43873f38622146d09	Fungi	Ascomycota	Dothideomycetes	Capnodiales	na	na	na	na	na	na	na	na	na	na	na	na
9a499bec66ec3cec94abde5e176c4043	Fungi	Basidiomycota	Tremellomycetes	Filobasidiales	Filobasidiaceae	Naganishia	na	na	na	na	na	na	na	na	na	na
1b18790f044d7141b0fb09b1f07ca1e3	Fungi	na	na	na	na	na	na	na	na	na	na	na	na	na	na	na
49c71d16ace96f8a1bf193949024a475	Fungi	na	na	na	na	na	na	na	na	na	na	na	na	na	na	na
a5d96fbdb9c3e9cdf2cdcc7fd0aa57c1	Fungi	Ascomycota	Pezizomycetes	Pezizales	Pyronemataceae	Trichophaea	Trichophaea_sp	Trichophaea	13	Saprotroph-Symbiotroph	Dung Saprotroph-Ectomycorrhizal	NULL	Microfungus	Probable	NULL	Rinaldi AC, et al. 2008. Fungal Diversity 33:1-45 ((http://www.fungaldiversity.org/fdp/sfdp/33-1.pdf)); Tedersoo L, et al. 2010. Mycorrhiza 20:217-263 ((https://doi.org/10.1007/s00572-009-0274-x)); Bills GF, et al. 2013. Current Opinion in Microbiology 16:549-565 ((https://doi.org/10.1016/j.mib.2013.08.001)); Tedersoo L, et al. 2014. Science 346:e1256688 ((https://doi.org/10.1126/science.1256688))
ce8e1de7235209abbbfeadb27508d700	Fungi	na	na	na	na	na	na	na	na	na	na	na	na	na	na	na
9d04ba17799bdc54ffcf702fd7d10c80	Fungi	Ascomycota	Dothideomycetes	Pleosporales	Leptosphaeriaceae	na	na	Leptosphaeriaceae	9	Pathotroph-Saprotroph	Plant Pathogen-Wood Saprotroph	NULL	Microfungus	Probable	Saprobic or weakly necrotrophic on stems or leaves (Cannon & Kirk 2007)	Cannon PF, Kirk PM. 2007. Fungal Families of the World. CAB International, Cambridge (ISBN: 978-0851998275)
987ca7e855e49652b5895878593ce35c	Fungi	Basidiomycota	Agaricomycetes	Agaricales	Psathyrellaceae	Coprinopsis	Coprinopsis_igarashii	Psathyrellaceae	9	Saprotroph	Dung Saprotroph-Plant Saprotroph-Wood Saprotroph	NULL	Agaricoid	Probable	Saprobic, in grass, on dung, rotten wood and similar substrata (Cannon & Kirk 2007)	Cannon PF, Kirk PM. 2007. Fungal Families of the World. CAB International, Cambridge (ISBN: 978-0851998275)
3baff4c0f6ca682243291c2f675bf8ca	Fungi	Ascomycota	Sordariomycetes	Xylariales	Amphisphaeriaceae	Monochaetia	Monochaetia_sp	Monochaetia	13	Pathotroph	Plant Pathogen	NULL	NULL	Probable	NULL	Tedersoo L, et al. 2014. Science 346:e1256688 ((https://doi.org/10.1126/science.1256688))
2a90e0ad34ebe7e9a0bdcfa213d6725c	Fungi	Ascomycota	Dothideomycetes	Pleosporales	na	na	na	na	na	na	na	na	na	na	na	na
c56c0437c303af2b6902b651af17f5aa	Fungi	Ascomycota	Pezizomycetes	Pezizales	Ascobolaceae	Ascobolus	Ascobolus_sp	Ascobolus	13	Saprotroph	Dung Saprotroph-Wood Saprotroph	Soft Rot	NULL	Probable	NULL	Duncan CG, Eslyn WE. 1966. Mycologia 58:642-645 ((https://doi.org/10.2307/3757045)); Bell A. 1983. Dung Fungi: An Illustrated Guide to Coprophilous Fungi in New Zealand. Victoria University Press, Wellington (ISBN: 978-0864730015); Tedersoo L, et al. 2014. Science 346:e1256688 ((https://doi.org/10.1126/science.1256688))
c9159a9ff09553cd9f4590762d665bd7	Fungi	Basidiomycota	Tremellomycetes	Tremellales	Bulleribasidiaceae	Vishniacozyma	Vishniacozyma_sp	na	na	na	na	na	na	na	na	na
1baaa58e0b4379b36e269c6fe8711f1d	Fungi	Ascomycota	Saccharomycetes	Saccharomycetales	Pichiaceae	Pichia	Pichia_sp	Pichia	13	Pathotroph-Saprotroph-Symbiotroph	Animal Endosymbiont-Animal Pathogen-Plant Pathogen-Undefined Saprotroph	NULL	Yeast	Probable	Found in wood and digestive systems of the beetle Odontotaenius disjunctus; Likely opportunistic human pathogen (Irinyi et al. 2015)	Kurtzman CP, et al. (eds.) 2011. The Yeasts, a Taxonomic Study. Fifth Edition. Vols 1-3. Elsevier, San Diego (ISBN: 9780444521491); Irinyi L, et al. 2015. Medical Mycology 53:313-337 ((https://doi.org/10.1093/mmy/myv008)); The American Phytopathological Society Common Names of Plant Diseases ((https://www.apsnet.org/edcenter/resources/commonnames/Pages/default.aspx)); https://www.cdc.gov ((https:…
72318597eb4a7cd6a02b7d711c8e2646	Fungi	Ascomycota	Leotiomycetes	Helotiales	Sclerotiniaceae	Monilinia	Monilinia_ssiori	Monilinia	13	Pathotroph	Plant Pathogen	NULL	Microfungus	Probable	NULL	Tedersoo L, et al. 2014. Science 346:e1256688 ((https://doi.org/10.1126/science.1256688))
672a51bdf2d71e7c7eb7a21eb0a90fd0	Fungi	Basidiomycota	Tremellomycetes	Tremellales	Bulleribasidiaceae	Vishniacozyma	Vishniacozyma_sp	na	na	na	na	na	na	na	na	na
39f3878c1d668108bad335eae8695660	Fungi	na	na	na	na	na	na	na	na	na	na	na	na	na	na	na
79beb13f4042b29d36cbe1fef244948d	Fungi	Ascomycota	Lecanoromycetes	Lecanorales	Parmeliaceae	Bryoria	Bryoria_variabilis	Bryoria	13	Symbiotroph	Lichenized	NULL	Thallus	Highly Probable	NULL	Esslinger TL. 2014. North Dakota State University ((http://www.ndsu.edu/pubweb/~esslinge/chcklst/chcklst7.htm))
51388b034091f6d82578f0b45319e768	Fungi	Basidiomycota	Agaricomycetes	Phallales	Phallaceae	Phallus	Phallus_mengsongensis	Phallus	13	Saprotroph	Litter Saprotroph-Soil Saprotroph-Wood Saprotroph	White Rot	Phalloid	Probable	Common name - stinkhorn; Saprobic, on soil or decaying wood, with spores dispersed by insects that are attracted to the fruit bodies by their distictive foetid smell (Cannon & Kirk 2007)	Dix NJ, Cairney JWG. 1985. Transactions of the British Mycological Society 85:514-520 ((https://doi.org/10.1016/S0007-1536(85)80049-8)); Grgurinovic CA, Simpson JA. 2001. Fungal Diversity 8:97-127 ((http://www.fungaldiversity.org/fdp/sfdp/FD_8_97-127.pdf)); Cannon PF, Kirk PM. 2007. Fungal Families of the World. CAB International, Cambridge (ISBN: 978-0851998275); Tedersoo L, et al. 2014. Science…
cbf600e4d17bdde43db4a29cdc6a95e5	Fungi	Basidiomycota	Agaricomycetes	Agaricales	Strophariaceae	Pholiota	na	Pholiota	13	Saprotroph	Undefined Saprotroph	White Rot	Agaricoid	Probable	NULL	Tedersoo L, et al. 2014. Science 346:e1256688 ((https://doi.org/10.1126/science.1256688))
80aa52130d99095b7044da452226cf8f	Fungi	Ascomycota	Dothideomycetes	na	na	na	na	na	na	na	na	na	na	na	na	na
65371828e5a965edcecc053c0d13593c	Fungi	na	na	na	na	na	na	na	na	na	na	na	na	na	na	na
db2dc2b9f99986e189cca8fdecf41f68	Fungi	Ascomycota	Lecanoromycetes	Lecanorales	Parmeliaceae	Parmeliopsis	Parmeliopsis_ambigua	Parmeliopsis	13	Symbiotroph	Lichenized	NULL	Thallus	Highly Probable	NULL	Esslinger TL. 2014. North Dakota State University ((http://www.ndsu.edu/pubweb/~esslinge/chcklst/chcklst7.htm))
7c0f46641dd7c77e8fe0b13fc1056f14	Fungi	Ascomycota	Dothideomycetes	Capnodiales	Mycosphaerellaceae	Ramularia	Ramularia_hieraciiumbellati	Mycosphaerellaceae	9	Pathotroph-Saprotroph	Plant Pathogen-Undefined Saprotroph	NULL	Microfungus	Probable	Biotrophic, necrotrophic or saprobic on various plant tissues (Cannon & Kirk 2007)	Cannon PF, Kirk PM. 2007. Fungal Families of the World. CAB International, Cambridge (ISBN: 978-0851998275)
830573dc7ec183e8705adb0d1215cf76	Fungi	Ascomycota	Dothideomycetes	Capnodiales	Cladosporiaceae	Rachicladosporium	Rachicladosporium_sp	na	na	na	na	na	na	na	na	na
e2b3d3cc4eae8bdf029ee9122e840d1f	Fungi	na	na	na	na	na	na	na	na	na	na	na	na	na	na	na
bb881a9af390a7a5be2ef98d1ec43c44	Fungi	Ascomycota	Eurotiomycetes	Chaetothyriales	Herpotrichiellaceae	Veronaea	Veronaea_japonica	Veronaea	13	Pathotroph	Plant Pathogen	NULL	NULL	Probable	NULL	The American Phytopathological Society Common Names of Plant Diseases ((http://www.apsnet.org/publications/commonnames/Pages/default.aspx))
4362d57508427c7db3c9911361ee3bbe	Fungi	Ascomycota	Dothideomycetes	Capnodiales	Capnodiaceae	na	na	Capnodiaceae	9	Saprotroph	Undefined Saprotroph	NULL	Microfungus	Probable	Most species are apparently saprobic, usually on insect exudates on leaves and branches (Cannon & Kirk 2007)	Cannon PF, Kirk PM. 2007. Fungal Families of the World. CAB International, Cambridge (ISBN: 978-0851998275)
4044ab08747d70f006e6f208000054fe	Fungi	Ascomycota	Sordariomycetes	Glomerellales	Plectosphaerellaceae	na	na	Plectosphaerellaceae	13	Pathotroph-Saprotroph-Symbiotroph	Animal Pathogen-Endophyte-Fungal Parasite-Plant Pathogen-Wood Saprotroph	NULL	Microfungus	Possible	NULL	Duncan CG, Eslyn WE. 1966. Mycologia 58:642-645 ((https://doi.org/10.2307/3757045)); Nilsson T. 1973. Studia Forestalia Suecica 104:1-40 ((https://pub.epsilon.slu.se/5711/)); Worrall JJ, et al. 1997. Mycologia 89:199-219 ((https://doi.org/10.2307/3761073)); Hanada RE, et al. 2010. Fungal Biology 114:901-910 ((https://doi.org/10.1016/j.funbio.2010.08.006)); Del Olmo-Ruiz M, Arnold AE. 2014. Mycolo…
de75ce6fc7209ff1199b446b75c37595	Fungi	Ascomycota	Eurotiomycetes	Eurotiales	Trichocomaceae	Talaromyces	na	Talaromyces	13	Saprotroph	Undefined Saprotroph	NULL	NULL	Probable	NULL	Tedersoo L, et al. 2014. Science 346:e1256688 ((https://doi.org/10.1126/science.1256688))
0fd35c7796f0a63c68fd1dd728a1c1ae	Fungi	na	na	na	na	na	na	na	na	na	na	na	na	na	na	na
7f71ad114e219764ad39c07cd123fa4b	Fungi	Ascomycota	Sordariomycetes	Sordariales	Chaetomiaceae	Chaetomium	Chaetomium_sp	na	na	na	na	na	na	na	na	na
bd5ecd6b8fb549e791e48313297a18e2	Fungi	Ascomycota	Sordariomycetes	Sordariales	Cephalothecaceae	Phialemonium	Phialemonium_sp	Phialemonium	13	Saprotroph	Undefined Saprotroph	NULL	NULL	Probable	NULL	Tedersoo L, et al. 2014. Science 346:e1256688 ((https://doi.org/10.1126/science.1256688))
4ffa82245ee6081d0f7bd50495fa2cba	Fungi	Ascomycota	Eurotiomycetes	Chaetothyriales	Herpotrichiellaceae	na	na	Herpotrichiellaceae	9	Pathotroph-Saprotroph	Animal Pathogen-Fungal Parasite-Undefined Saprotroph	NULL	Facultative Yeast-Microfungus	Probable	Mostly saprobic on plants or other fungi, isolated from soil etc., and from medical sources (Cannon & Kirk 2007)	Cannon PF, Kirk PM. 2007. Fungal Families of the World. CAB International, Cambridge (ISBN: 978-0851998275)
db6223b122689d58ce9db59e98866fbb	Fungi	Ascomycota	na	na	na	na	na	na	na	na	na	na	na	na	na	na
a9059c05a74b402ef43b49904ba99d93	Fungi	Basidiomycota	Agaricomycetes	Agaricales	Tricholomataceae	Melanoleuca	Melanoleuca_strictipes	Melanoleuca	13	Saprotroph	Soil Saprotroph	NULL	NULL	Probable	NULL	Grgurinovic CA, Simpson JA. 2001. Fungal Diversity 8:97-127 ((http://www.fungaldiversity.org/fdp/sfdp/FD_8_97-127.pdf)); Tedersoo L, et al. 2014. Science 346:e1256688 ((https://doi.org/10.1126/science.1256688))
36baad5cfdbb71a174e7957d30030ef6	Fungi	na	na	na	na	na	na	na	na	na	na	na	na	na	na	na
7d15fdd8ad89bd3f7be987bca4cc0eac	Fungi	na	na	na	na	na	na	na	na	na	na	na	na	na	na	na
5bf1c16ac0c5db2065a496f3c3b43b00	Fungi	Ascomycota	Sordariomycetes	Hypocreales	Nectriaceae	Fusicolla	Fusicolla_sp	Nectriaceae	9	Pathotroph-Saprotroph-Symbiotroph	Animal Pathogen-Endophyte-Fungal Parasite-Lichen Parasite-Plant Pathogen-Wood Saprotroph	NULL	Microfungus	Possible	Fusarium species are amongst the economically significant plant pathogens (Cannon & Kirk 2007)	Cannon PF, Kirk PM. 2007. Fungal Families of the World. CAB International, Cambridge (ISBN: 978-0851998275); Hirooka Y, et al. 2012. Studies in Mycology 711-210 ((https://doi.org/10.3114/sim0001)); Tedersoo L, et al. 2014. Science 346:e1256688 ((https://doi.org/10.1126/science.1256688)); The American Phytopathological Society Common Names of Plant Diseases ((http://www.apsnet.org/publications/com…
556c1c830351bb5b6a2de69519bf9c6e	Fungi	Basidiomycota	Microbotryomycetes	Sporidiobolales	Sporidiobolaceae	Rhodotorula	Rhodotorula_kratochvilovae	Rhodotorula	13	Pathotroph-Saprotroph	Animal Endosymbiont-Animal Pathogen-Endophyte-Plant Pathogen-Undefined Saprotroph	NULL	Yeast	Probable	Opportunistic human pathogen	https://www.cdc.gov ((https://www.cdc.gov))
e78fe392fc94b91935a1f9e27b86c41a	Fungi	Ascomycota	Dothideomycetes	Capnodiales	na	na	na	na	na	na	na	na	na	na	na	na
1baec33ecddadbecd7107057af8d1a4a	Fungi	Ascomycota	Pezizomycetes	Pezizales	Tuberaceae	na	na	Tuberaceae	9	Symbiotroph	Ectomycorrhizal	Hypogeous	Gasteroid	Probable	Common name - true truffle; Mycorrhizal with broadleaved trees, growing in the surface layer of soil and closely associated with roots. Highly specific pheromone-like chemicals are produced that play a role in dispersal by attracting mammals that uproot fruit bodies and ditribute spores (Cannon & Kirk 2007)	Cannon PF, Kirk PM. 2007. Fungal Families of the World. CAB International, Cambridge (ISBN: 978-0851998275)
4eaaa325d0787401d31a3b71300cb797	Fungi	Ascomycota	Sordariomycetes	Xylariales	Xylariaceae	Biscogniauxia	Biscogniauxia_sp	Biscogniauxia	13	Saprotroph	Undefined Saprotroph	NULL	NULL	Probable	NULL	Tedersoo L, et al. 2014. Science 346:e1256688 ((https://doi.org/10.1126/science.1256688))
d9a9ec87d5623aaea5e8c1705e4a302f	Fungi	na	na	na	na	na	na	na	na	na	na	na	na	na	na	na
743a814a2e518bd0e82cf46e21732082	Fungi	Ascomycota	Sordariomycetes	Xylariales	Sporocadaceae	Pestalotiopsis	Pestalotiopsis_sp	Pestalotiopsis	13	Pathotroph	Plant Pathogen	NULL	NULL	Probable	NULL	Tedersoo L, et al. 2014. Science 346:e1256688 ((https://doi.org/10.1126/science.1256688))
374d42d208278b0daae564cc3a7f84fb	Fungi	Ascomycota	Eurotiomycetes	Chaetothyriales	na	na	na	na	na	na	na	na	na	na	na	na
5aa4f805ff7b945d82d43f505ef88ad7	Fungi	Basidiomycota	Tremellomycetes	Tremellales	Trimorphomycetaceae	Saitozyma	Saitozyma_sp	na	na	na	na	na	na	na	na	na
e5e554c2ef3407170b029dfc3c5b5b4e	Fungi	Ascomycota	Eurotiomycetes	Chaetothyriales	na	na	na	na	na	na	na	na	na	na	na	na
ca59f3da687f32e7f318688286d345f7	Fungi	na	na	na	na	na	na	na	na	na	na	na	na	na	na	na
f11ac6a0e50b9c4370160d65b1b7a4b6	Fungi	Ascomycota	Sordariomycetes	Sordariales	Lasiosphaeriaceae	Apodus	Apodus_deciduus	Apodus	13	Saprotroph	Undefined Saprotroph	NULL	NULL	Probable	NULL	Tedersoo L, et al. 2014. Science 346:e1256688 ((https://doi.org/10.1126/science.1256688))
4c28dac82e268b113081858a7b8ca665	Fungi	Basidiomycota	Agaricomycetes	Agaricales	Psathyrellaceae	Coprinopsis	Coprinopsis_candidolanata	Psathyrellaceae	9	Saprotroph	Dung Saprotroph-Plant Saprotroph-Wood Saprotroph	NULL	Agaricoid	Probable	Saprobic, in grass, on dung, rotten wood and similar substrata (Cannon & Kirk 2007)	Cannon PF, Kirk PM. 2007. Fungal Families of the World. CAB International, Cambridge (ISBN: 978-0851998275)
7f8a1cc7a09f24c80cc21789150d6c17	Fungi	Ascomycota	Dothideomycetes	Pleosporales	Didymellaceae	Didymella	Didymella_sp	Didymella	13	Pathotroph-Saprotroph	Animal Pathogen-Plant Pathogen-Undefined Saprotroph	NULL	Microfungus	Probable	NULL	Tedersoo L, et al. 2014. Science 346:e1256688 ((https://doi.org/10.1126/science.1256688))
c50271822e6826fa975d474e4a09f6dd	Fungi	Basidiomycota	Tremellomycetes	Tremellales	Bulleribasidiaceae	Hannaella	Hannaella_sp	na	na	na	na	na	na	na	na	na
e48eb0305b32476f2bb65b93fc025e2a	Fungi	Ascomycota	Eurotiomycetes	Eurotiales	Aspergillaceae	Penicillium	Penicillium_solitum	Penicillium	13	Saprotroph	Dung Saprotroph-Undefined Saprotroph-Wood Saprotroph	Soft Rot	Microfungus	Highly Probable	NULL	Duncan CG, Eslyn WE. 1966. Mycologia 58642-664; Seehann G, et al. 1975. List of Fungi in Soft-Rot Tissue Tests. Institute fur Holzbiologie und Holzschutz, Bundesforschungsanstalt fur Forst - und Holzwirtshaft, Hamburg - Lohbrugge, Germany; Costa IPMW, et al. 2012. Mycotaxon 119:e26 ((http://mycotaxon.com/resources/checklists/costa_v119_checklist.pdf)); Bills GF, et al. 2013. Current Opinion in Mi…
36a626f212af51e06d3763655aa70e9f	Fungi	Ascomycota	Eurotiomycetes	Eurotiales	Trichocomaceae	Talaromyces	Talaromyces_sp	Talaromyces	13	Saprotroph	Undefined Saprotroph	NULL	NULL	Probable	NULL	Tedersoo L, et al. 2014. Science 346:e1256688 ((https://doi.org/10.1126/science.1256688))
ff2ffa7dff73e57037847285c24ef812	Fungi	Ascomycota	Sordariomycetes	Conioscyphales	Conioscyphaceae	Conioscypha	Conioscypha_pleiomorpha	Conioscypha	13	Saprotroph	Wood Saprotroph	NULL	Microfungus	Possible	NULL	Charuwan C, et al. 2017. Mycoscience 58:424-431 ((https://doi.org/10.1016/j.myc.2017.06.003))
008096a2fa1c741bfa28332674c96169	Fungi	Ascomycota	Sordariomycetes	Sordariales	Chaetomiaceae	Chaetomium	Chaetomium_sp	na	na	na	na	na	na	na	na	na
8211c687e835ac63769030b5c1dfccd9	Fungi	na	na	na	na	na	na	na	na	na	na	na	na	na	na	na
8db9fcc8f4c4d6a74014fa192407d87c	Fungi	Ascomycota	Dothideomycetes	Pleosporales	Sporormiaceae	na	na	Sporormiaceae	9	Saprotroph	Dung Saprotroph-Plant Saprotroph	NULL	Microfungus	Probable	Saprobic, associated with dung and rotting vegetation (Cannon & Kirk 2007)	Cannon PF, Kirk PM. 2007. Fungal Families of the World. CAB International, Cambridge (ISBN: 978-0851998275)
3f387aceea87410f2396d4c0f29cf09e	Fungi	Basidiomycota	Tremellomycetes	Tremellales	Tremellaceae	Cryptococcus	Cryptococcus_uniguttulatus	Cryptococcus	13	Pathotroph-Saprotroph-Symbiotroph	Animal Pathogen-Endophyte-Epiphyte-Undefined Saprotroph	NULL	Dimorphic Yeast	Possible	NULL	Andrews JH, et al. 1983. Phytopathology 73:228-234 ((https://doi.org/10.1094/Phyto-73-228)); Kurtzman CP, et al. (eds.) 2011. The Yeasts, a Taxonomic Study. Fifth Edition. Vols 1-3. Elsevier, San Diego (ISBN: 9780444521491)
2cfa66b699e528c7c5b97499ea023427	Fungi	Ascomycota	Lecanoromycetes	Lecanorales	Parmeliaceae	Cetrelia	Cetrelia_braunsiana	Cetrelia	13	Symbiotroph	Lichenized	NULL	Thallus	Highly Probable	NULL	Redecker D, et al. 2013. Mycorrhiza 23:515-531 ((https://doi.org/10.1007/s00572-013-0486-y))
297bf3c1e38d3a4cd19a048da021bc88	Fungi	na	na	na	na	na	na	na	na	na	na	na	na	na	na	na
3b56addc938fd316fe0d454a21877837	Fungi	Ascomycota	Dothideomycetes	Pleosporales	Didymellaceae	Didymella	Didymella_sp	Didymella	13	Pathotroph-Saprotroph	Animal Pathogen-Plant Pathogen-Undefined Saprotroph	NULL	Microfungus	Probable	NULL	Tedersoo L, et al. 2014. Science 346:e1256688 ((https://doi.org/10.1126/science.1256688))
62d2a1b2b0625113999fb14ddf0d09ca	Fungi	Ascomycota	Lecanoromycetes	Lecanorales	Parmeliaceae	Usnea	Usnea_sp	Usnea	13	Symbiotroph	Lichenized	NULL	Thallus	Highly Probable	NULL	Esslinger TL. 2014. North Dakota State University ((http://www.ndsu.edu/pubweb/~esslinge/chcklst/chcklst7.htm))
88e235be9182c6eeb4bf254a39385b39	Fungi	Ascomycota	Eurotiomycetes	Chaetothyriales	Herpotrichiellaceae	na	na	Herpotrichiellaceae	9	Pathotroph-Saprotroph	Animal Pathogen-Fungal Parasite-Undefined Saprotroph	NULL	Facultative Yeast-Microfungus	Probable	Mostly saprobic on plants or other fungi, isolated from soil etc., and from medical sources (Cannon & Kirk 2007)	Cannon PF, Kirk PM. 2007. Fungal Families of the World. CAB International, Cambridge (ISBN: 978-0851998275)
04bac37caa9eb5f44ffdb1693c6f7939	Fungi	Ascomycota	Dothideomycetes	Capnodiales	Cladosporiaceae	Rachicladosporium	Rachicladosporium_eucalypti	na	na	na	na	na	na	na	na	na
16d6006a621eb82b5554f4e1096f28e1	Fungi	Ascomycota	Sordariomycetes	Sordariales	Sordariaceae	na	na	Sordariaceae	9	Saprotroph	Dung Saprotroph-Plant Saprotroph	Null	Microfungus	Probable	Saprobic, especially on dung and rotting vegetation but also found associated with food stuffs (Cannon & Kirk 2007)	Cannon PF, Kirk PM. 2007. Fungal Families of the World. CAB International, Cambridge (ISBN: 978-0851998275)
ef7f7dc18b2207db70c15a469ca5131b	Fungi	Basidiomycota	Agaricomycetes	Polyporales	Ganodermataceae	Abundisporus	Abundisporus_pubertatis	Abundisporus	13	Saprotroph	Undefined Saprotroph	White Rot	NULL	Probable	NULL	Tedersoo L, et al. 2014. Science 346:e1256688 ((https://doi.org/10.1126/science.1256688))
36afbc21748a1a1adcef123fed30db0f	Fungi	Ascomycota	Dothideomycetes	Pleosporales	Phaeosphaeriaceae	na	na	Phaeosphaeriaceae	9	Pathotroph-Saprotroph	Fungal Parasite-Plant Pathogen-Plant Saprotroph	NULL	Microfungus	Probable	Necrotrophic or saprobic on a wide range of plants, especially monocotyledons; a few species parasitic on other fungi (Cannon & Kirk 2007)	Cannon PF, Kirk PM. 2007. Fungal Families of the World. CAB International, Cambridge (ISBN: 978-0851998275)
e5671d1da632186394d775f8d6096844	Fungi	Ascomycota	Sordariomycetes	Hypocreales	Ophiocordycipitaceae	Purpureocillium	Purpureocillium_lilacinum	Purpureocillium	13	Pathotroph	Fungal Parasite	NULL	NULL	Probable	NULL	Tedersoo L, et al. 2014. Science 346:e1256688 ((https://doi.org/10.1126/science.1256688))
dc655b37b4ca7bd52a097fc7ff8688c3	Fungi	na	na	na	na	na	na	na	na	na	na	na	na	na	na	na
d7a765e407be508651849a26ca358bce	Fungi	Chytridiomycota	Rhizophydiomycetes	Rhizophydiales	na	na	na	na	na	na	na	na	na	na	na	na
6dc1719a5160db1b6b857ce4df4a48ac	Fungi	Ascomycota	Saccharomycetes	Saccharomycetales	Saccharomycetaceae	Issatchenkia	Issatchenkia_orientalis	Issatchenkia	13	Pathotroph-Symbiotroph	Animal Pathogen-Animal Endosymbiont	NULL	NULL	Probable	Opportunistic human pathogen	Kurtzman CP, et al. (eds.) 2011. The Yeasts, a Taxonomic Study. Fifth Edition. Vols 1-3. Elsevier, San Diego (ISBN: 9780444521491); https://www.cdc.gov ((https://www.cdc.gov))
2ffb2cb82f511b64cbe36867a8f79955	Fungi	Basidiomycota	Tremellomycetes	Filobasidiales	Piskurozymaceae	Piskurozyma	Piskurozyma_sp	na	na	na	na	na	na	na	na	na
ab5cffd4a408f39469ece51fc2c3cefa	Fungi	Ascomycota	Sordariomycetes	Xylariales	Apiosporaceae	Arthrinium	Arthrinium_sp	Arthrinium	13	Saprotroph	Undefined Saprotroph	NULL	NULL	Probable	NULL	Tedersoo L, et al. 2014. Science 346:e1256688 ((https://doi.org/10.1126/science.1256688))
4b70dbf5e722a45c5cddecfcaa9232dc	Fungi	Basidiomycota	Agaricomycetes	Polyporales	Irpicaceae	Irpex	Irpex_lacteus	Irpex	13	Saprotroph	Wood Saprotroph	White Rot	Corticioid	Highly Probable	White rot of dead hardwoods, rarely on conifers	Costa IPMW, et al. 2012. Mycotaxon 119:e26 ((http://mycotaxon.com/resources/checklists/costa_v119_checklist.pdf)); Gilbertson RL, Ryvarden L. 1987-1987. North American Polypores. Fungiflora, Oslo (ISBN: 978-0945345060); The American Phytopathological Society Common Names of Plant Diseases ((http://www.apsnet.org/publications/commonnames/Pages/default.aspx))
0abac7684e40d40c86ee34ed89b25f37	Fungi	Ascomycota	Eurotiomycetes	Chaetothyriales	Herpotrichiellaceae	na	na	Herpotrichiellaceae	9	Pathotroph-Saprotroph	Animal Pathogen-Fungal Parasite-Undefined Saprotroph	NULL	Facultative Yeast-Microfungus	Probable	Mostly saprobic on plants or other fungi, isolated from soil etc., and from medical sources (Cannon & Kirk 2007)	Cannon PF, Kirk PM. 2007. Fungal Families of the World. CAB International, Cambridge (ISBN: 978-0851998275)
7326a15d1b32302ddb342d25e172ff85	Fungi	Basidiomycota	Agaricomycetes	Boletales	Boletaceae	Sutorius	Sutorius_sp	Sutorius	13	Symbiotroph	Ectomycorrhizal	NULL	Boletoid	Probable	NULL	Tedersoo L, et al. 2014. Science 346:e1256688 ((https://doi.org/10.1126/science.1256688))
f2fa1a8dd2782be8741c09f7571101f3	Fungi	Mortierellomycota	Mortierellomycetes	Mortierellales	Mortierellaceae	Mortierella	Mortierella_sp	Mortierella	13	Saprotroph-Symbiotroph	Endophyte-Litter Saprotroph-Soil Saprotroph-Undefined Saprotroph	NULL	Microfungus	Probable	Saprobic in soil and thus frequenctly isolated from soil and material contaminated with soil such as hay or rotten silage and spoil tips (Cannon & Kirk 2007)	Cannon PF, Kirk PM. 2007. Fungal Families of the World. CAB International, Cambridge (ISBN: 978-0851998275); Tedersoo L, et al. 2014. Science 346:e1256688 ((https://doi.org/10.1126/science.1256688)); Purahong W, et al. 2016. Molecular Ecology 25:4059-4074 ((https://doi.org/10.1111/mec.13739))
bcf838160028d08eebf3dc99dfa7769b	Fungi	Ascomycota	Saccharomycetes	Saccharomycetales	Dipodascaceae	na	na	na	na	na	na	na	na	na	na	na
e9aa95309aad53a58920a99e99829b51	Fungi	Ascomycota	Dothideomycetes	Venturiales	Venturiaceae	na	na	Venturiaceae	9	Pathotroph-Saprotroph-Symbiotroph	Endophyte-Plant Pathogen-Undefined Saprotroph	NULL	Microfungus	Probable	Mostly endophytes and weak parasites of aerial plant parts, including bark and wood, leaf and fruit tissue; rarely biotrophic. Little is known except for the important pathogens (Cannon & Kirk 2007)	Cannon PF, Kirk PM. 2007. Fungal Families of the World. CAB International, Cambridge (ISBN: 978-0851998275)
a6ce3d4f0cb775356ab4aa5d551903d5	Fungi	Ascomycota	Sordariomycetes	Chaetosphaeriales	Chaetosphaeriaceae	Codinaea	Codinaea_sp	Codinaea	13	Pathotroph-Saprotroph	Plant Pathogen-Wood Saprotroph	NULL	Microfungus	Probable	Root rot	Hughes SJ, Kendrick WB. 1968. New Zealand Journal of Botany 6323-375 ((http://doi.org/10.1080/0028825X.1968.10428818))
385d9898d5da4dad2893f864246f3df7	Fungi	Ascomycota	Dothideomycetes	Botryosphaeriales	Botryosphaeriaceae	Dothiorella	Dothiorella_sp	Dothiorella	13	Pathotroph	Plant Pathogen	NULL	Microfungus	Probable	NULL	Tedersoo L, et al. 2014. Science 346:e1256688 ((https://doi.org/10.1126/science.1256688))
1a993259b5471433eeb7e6e6a4126f70	Fungi	Ascomycota	Eurotiomycetes	Chaetothyriales	Herpotrichiellaceae	Cladophialophora	Cladophialophora_sp	Cladophialophora	13	Saprotroph	Undefined Saprotroph	NULL	Microfungus	Probable	NULL	James TY, et al. 2006. Nature 443:818-822 ((https://doi.org/10.1038/nature05110))
01e3299554850c90d45041d950dad88e	Fungi	Ascomycota	Sordariomycetes	Sordariales	Lasiosphaeriaceae	Schizothecium	Schizothecium_glutinans	Schizothecium	13	Saprotroph	Dung Saprotroph	NULL	NULL	Highly Probable	NULL	Bills GF, et al. 2013. Current Opinion in Microbiology 16:549-565 ((https://doi.org/10.1016/j.mib.2013.08.001)); Tedersoo L, et al. 2014. Science 346:e1256688 ((https://doi.org/10.1126/science.1256688))
186a06fe6e3644cd5d91dea47859c81e	Fungi	Basidiomycota	Tremellomycetes	Trichosporonales	Trichosporonaceae	Cutaneotrichosporon	Cutaneotrichosporon_moniliiforme	Cutaneotrichosporon	13	Pathotroph	Animal Pathogen	NULL	Yeast	Possible	Pathogenic to humans	Nath R, et al. 2018. Mycopathologia 183:585-590 ((https://doi.org/10.1007/s11046-017-0231-8))
984b3985afca3d6a3cc836ec247d9812	Fungi	Basidiomycota	Agaricomycetes	Agaricales	Strophariaceae	na	na	Strophariaceae	9	Pathotroph-Saprotroph	Dung Saprotroph-Plant Parasite-Soil Saprotroph-Undefined Saprotroph-Wood Saprotroph	NULL	Agaricoid	Probable	Very variable ecology; Pholiota species are lignicolous and can act as weak parasites while most other taxa are either sparobes in grassy habitats or are found in dung. Species are not ectomycorrhizal (Cannon & Kirk 2007)	Cannon PF, Kirk PM. 2007. Fungal Families of the World. CAB International, Cambridge (ISBN: 978-0851998275)
7ad4b159b2d46250515ec45a21dc0083	Fungi	Ascomycota	Eurotiomycetes	Chaetothyriales	Herpotrichiellaceae	Cladophialophora	Cladophialophora_sp	Cladophialophora	13	Saprotroph	Undefined Saprotroph	NULL	Microfungus	Probable	NULL	James TY, et al. 2006. Nature 443:818-822 ((https://doi.org/10.1038/nature05110))
d3ca984285cf6e443c5fa7ac4b335db7	Fungi	Basidiomycota	Tremellomycetes	Filobasidiales	Piskurozymaceae	Piskurozyma	Piskurozyma_sp	na	na	na	na	na	na	na	na	na
f0fbd1e7d0b02dff79a65b10b13027b1	Fungi	Ascomycota	Dothideomycetes	Mytilinidales	Kirschsteiniotheliaceae	Kirschsteiniothelia	Kirschsteiniothelia_tectonae	na	na	na	na	na	na	na	na	na
4a574460694601fcc768e8219de46dee	Fungi	Ascomycota	Sordariomycetes	Sordariales	Lasiosphaeriaceae	Fimetariella	na	Fimetariella	13	Saprotroph	Undefined Saprotroph	NULL	NULL	Probable	NULL	Tedersoo L, et al. 2014. Science 346:e1256688 ((https://doi.org/10.1126/science.1256688))
72b5b7a234216a50c0c2b67c89ea4cd2	Fungi	na	na	na	na	na	na	na	na	na	na	na	na	na	na	na
5cabddcc8dd64a6851576e9b27d1f1cc	Fungi	Ascomycota	Dothideomycetes	Capnodiales	Mycosphaerellaceae	Sphaerulina	Sphaerulina_sp	Sphaerulina	13	Symbiotroph	Lichenized	NULL	Thallus	Highly Probable	NULL	Esslinger TL. 2014. North Dakota State University ((http://www.ndsu.edu/pubweb/~esslinge/chcklst/chcklst7.htm))
c5cef7d8614f77a8066135ad49929b8d	Fungi	Basidiomycota	Tremellomycetes	na	na	na	na	na	na	na	na	na	na	na	na	na
804f7db5cbbc0b7d6d695e018a1035b7	Fungi	Ascomycota	Pezizomycetes	Pezizales	Tuberaceae	na	na	Tuberaceae	9	Symbiotroph	Ectomycorrhizal	Hypogeous	Gasteroid	Probable	Common name - true truffle; Mycorrhizal with broadleaved trees, growing in the surface layer of soil and closely associated with roots. Highly specific pheromone-like chemicals are produced that play a role in dispersal by attracting mammals that uproot fruit bodies and ditribute spores (Cannon & Kirk 2007)	Cannon PF, Kirk PM. 2007. Fungal Families of the World. CAB International, Cambridge (ISBN: 978-0851998275)
6149124008830302c7d84753ecfd7d0d	Fungi	Ascomycota	Eurotiomycetes	Eurotiales	Trichocomaceae	Talaromyces	Talaromyces_oumaeannae	Talaromyces	13	Saprotroph	Undefined Saprotroph	NULL	NULL	Probable	NULL	Tedersoo L, et al. 2014. Science 346:e1256688 ((https://doi.org/10.1126/science.1256688))
d66a4c1ed0292e81a7b83a02588145e6	Fungi	Ascomycota	Dothideomycetes	Pleosporales	Leptosphaeriaceae	na	na	Leptosphaeriaceae	9	Pathotroph-Saprotroph	Plant Pathogen-Wood Saprotroph	NULL	Microfungus	Probable	Saprobic or weakly necrotrophic on stems or leaves (Cannon & Kirk 2007)	Cannon PF, Kirk PM. 2007. Fungal Families of the World. CAB International, Cambridge (ISBN: 978-0851998275)
5dff3f668fb1abbfec2ba58b0de7607b	Fungi	Mortierellomycota	Mortierellomycetes	Mortierellales	Mortierellaceae	Dissophora	Dissophora_decumbens	Dissophora	13	Saprotroph	Undefined Saprotroph	NULL	NULL	Probable	NULL	Tedersoo L, et al. 2014. Science 346:e1256688 ((https://doi.org/10.1126/science.1256688))
785dc05f500b10e1e336f42ea1142238	Fungi	Ascomycota	Sordariomycetes	Hypocreales	Hypocreaceae	Trichoderma	Trichoderma_harzianum	Trichoderma	13	Pathotroph-Saprotroph-Symbiotroph	Animal Pathogen-Endophyte-Epiphyte-Fungal Parasite-Plant Pathogen-Wood Saprotroph	Soft Rot	Microfungus	Probable	Cause of soft-rot (Seehann et al. 1975); Likely opportunistic human pathogen (Irinyi et al. 2015); Endophyte detection method-culture (Busby et al. 2016)	Seehann G, et al. 1975. List of Fungi in Soft-Rot Tissue Tests. Institute fur Holzbiologie und Holzschutz, Bundesforschungsanstalt fur Forst - und Holzwirtshaft, Hamburg - Lohbrugge, Germany; Andrews JH, et al. 1983. Phytopathology 73228-234; Hanada RE, et al. 2010. Fungal Biology 114:901-910 ((https://doi.org/10.1016/j.funbio.2010.08.006)); Costa IPMW, et al. 2012. Mycotaxon 119:e26 ((http://myc…
e3f0c130c3fdc97f51194867b529026f	Fungi	Basidiomycota	na	na	na	na	na	na	na	na	na	na	na	na	na	na
5552b71f8009bd136811a376ebc4935e	Fungi	na	na	na	na	na	na	na	na	na	na	na	na	na	na	na
4caad7c7edc31fad9ef595a6489b42da	Fungi	Ascomycota	Lecanoromycetes	Lecanorales	Parmeliaceae	Hypotrachyna	Hypotrachyna_sinuosa	Hypotrachyna	13	Symbiotroph	Lichenized	NULL	Thallus	Highly Probable	NULL	Esslinger TL. 2014. North Dakota State University ((http://www.ndsu.edu/pubweb/~esslinge/chcklst/chcklst7.htm))
90774516327f8427845de266c50769c2	Fungi	Ascomycota	Dothideomycetes	Capnodiales	Teratosphaeriaceae	Phaeothecoidea	Phaeothecoidea_intermedia	Phaeothecoidea	13	Saprotroph	Undefined Saprotroph	NULL	NULL	Probable	NULL	Tedersoo L, et al. 2014. Science 346:e1256688 ((https://doi.org/10.1126/science.1256688))
5bd3e43cca6e9163cdc86bd1767ccf78	Fungi	Ascomycota	Leotiomycetes	Helotiales	na	na	na	na	na	na	na	na	na	na	na	na
803ac2a4196689f0712e0913247d580d	Fungi	Ascomycota	Lecanoromycetes	Lecanorales	Lecanoraceae	Lecanora	Lecanora_sp	Lecanora	13	Symbiotroph	Lichenized	NULL	Thallus	Highly Probable	NULL	Esslinger TL. 2014. North Dakota State University ((http://www.ndsu.edu/pubweb/~esslinge/chcklst/chcklst7.htm))
74416a2878fb4c9b7cbfa06d6c79e210	Fungi	Ascomycota	Lecanoromycetes	Lecanorales	Parmeliaceae	Hypotrachyna	Hypotrachyna_revoluta	Hypotrachyna	13	Symbiotroph	Lichenized	NULL	Thallus	Highly Probable	NULL	Esslinger TL. 2014. North Dakota State University ((http://www.ndsu.edu/pubweb/~esslinge/chcklst/chcklst7.htm))
408ca8b734cd4643e1d0426d4ac8155b	Fungi	Ascomycota	na	na	na	na	na	na	na	na	na	na	na	na	na	na
8b1b00dbb0527faf130a45b4ea37a5e0	Fungi	Basidiomycota	Agaricomycetes	Agaricales	Lycoperdaceae	Lycoperdon	Lycoperdon_perlatum	Lycoperdon	13	Saprotroph	Undefined Saprotroph	NULL	Gasteroid	Probable	Common name - puffball	Grgurinovic CA, Simpson JA. 2001. Fungal Diversity 8:97-127 ((http://www.fungaldiversity.org/fdp/sfdp/FD_8_97-127.pdf)); Tedersoo L, et al. 2014. Science 346:e1256688 ((https://doi.org/10.1126/science.1256688))
53daae0a8d796c6410de6082c2933969	Fungi	Basidiomycota	Agaricomycetes	Agaricales	Psathyrellaceae	Psathyrella	Psathyrella_sp	Psathyrella	13	Saprotroph	Wood Saprotroph	NULL	Agaricoid	Probable	NULL	Tedersoo L, et al. 2014. Science 346:e1256688 ((https://doi.org/10.1126/science.1256688))
75a843d2a1c1241e992a8de3ee15167e	Fungi	Basidiomycota	Tremellomycetes	Trichosporonales	Trichosporonaceae	Cutaneotrichosporon	Cutaneotrichosporon_curvatum	Cutaneotrichosporon	13	Pathotroph	Animal Pathogen	NULL	Yeast	Possible	Pathogenic to humans	Nath R, et al. 2018. Mycopathologia 183:585-590 ((https://doi.org/10.1007/s11046-017-0231-8))
152eb8f425a4cc11d454619cd4896655	Fungi	Ascomycota	Eurotiomycetes	Chaetothyriales	Trichomeriaceae	Knufia	Knufia_sp	Knufia	13	Pathotroph-Saprotroph	Animal Pathogen-Plant Pathogen-Soil Saprotroph-Undefined Saprotroph	NULL	Microfungus	Possible	Species isolated from tumour-like stem and branch deformities of Populus tremuloides, bark of Populus, rocks, and clinical samples, with one species causes opportunistic skin infections in humans (Crous et al. 2013)	Li DM, et al. 2008. Studies in Mycology 61:131-136 ((https://doi.org/10.3114/sim.2008.61.13)); Crous PW, et al. 2013. Persoonia 31188-296; Irinyi L, et al. 2015. Medical Mycology 53:313-337 ((https://doi.org/10.1093/mmy/myv008))((https://doi.org/10.1093/mmy/myv008))
80498832ea0a5668c3a3e54394d36e7b	Fungi	Ascomycota	Sordariomycetes	Xylariales	Xylariaceae	Nemania	Nemania_sp	Nemania	13	Saprotroph	Undefined Saprotroph	NULL	NULL	Probable	NULL	Tedersoo L, et al. 2014. Science 346:e1256688 ((https://doi.org/10.1126/science.1256688))
46e02820d5f4831da1e786ab61a90b19	Fungi	Ascomycota	Dothideomycetes	Pleosporales	na	na	na	na	na	na	na	na	na	na	na	na
96363f98144c10f102879189d25530de	Fungi	Basidiomycota	Tremellomycetes	Tremellales	Bulleraceae	Fonsecazyma	Fonsecazyma_tronadorensis	na	na	na	na	na	na	na	na	na
6a802ad2303c563ae8e0438047d27dcb	Fungi	Basidiomycota	Tremellomycetes	Cystofilobasidiales	Mrakiaceae	Mrakia	Mrakia_sp	Mrakia	13	Saprotroph	Soil Saprotroph-Undefined Saprotroph	NULL	Yeast	Probable	Isolated from water scums (Jones & Sloof 1966); isolated from Antarctic soil (Xin & Zhou 2007)	Jones EBG, Slooff WC. 1966. Antonie van Leeuwenhoek 32:223-228 ((https://doi.org/10.1007/BF02097464)); Xin M-X, Zhou P-J. 2007. Journal of Zhejiang University SCIENCE B. 8:260-265 ((https://doi.org/10.1631/jzus.2007.B0260))
6d4b74f8cbcc51e158b72a58f11c37d7	Fungi	Ascomycota	Dothideomycetes	Pleosporales	Didymellaceae	Phoma	Phoma_adonidicola	Phoma	13	Pathotroph-Saprotroph-Symbiotroph	Endophyte-Dung Saprotroph-Lichen Parasite-Litter Saprotroph-Plant Pathogen-Soil Saprotroph-Wood Saprotroph	Soft Rot	Microfungus	Possible	NULL	Richardson MJ. 1972. Transactions of the British Mycological Society 58:37-48 ((https://doi.org/10.1016/S0007-1536(72)80069-X)); Seehann G, et al. 1975. List of Fungi in Soft-Rot Tissue Tests. Institute fur Holzbiologie und Holzschutz, Bundesforschungsanstalt fur Forst - und Holzwirtshaft, Hamburg - Lohbrugge, Germany; de Gruyter J, et al. 2010. Mycologia 102:1066-1081 ((https://doi.org/10.3852/0…
55fd61d1816aaaa5601c875f08e01faf	Fungi	Ascomycota	Dothideomycetes	Pleosporales	na	na	na	na	na	na	na	na	na	na	na	na
047cd1461629e7f19fd215fa34f35b45	Fungi	na	na	na	na	na	na	na	na	na	na	na	na	na	na	na
10ab2493850e49875a284da059a1d56f	Fungi	na	na	na	na	na	na	na	na	na	na	na	na	na	na	na
73c5a13c0b8b763bfcbcfe6f0ff9c766	Fungi	Basidiomycota	Agaricomycetes	Agaricales	Psathyrellaceae	Coprinopsis	Coprinopsis_poliomalla	Psathyrellaceae	9	Saprotroph	Dung Saprotroph-Plant Saprotroph-Wood Saprotroph	NULL	Agaricoid	Probable	Saprobic, in grass, on dung, rotten wood and similar substrata (Cannon & Kirk 2007)	Cannon PF, Kirk PM. 2007. Fungal Families of the World. CAB International, Cambridge (ISBN: 978-0851998275)
6045ab94485dde0431aaee707e4781e3	Fungi	Basidiomycota	Tremellomycetes	Tremellales	Bulleribasidiaceae	Vishniacozyma	Vishniacozyma_tephrensis	na	na	na	na	na	na	na	na	na
a3925d7e9cc6d46a933105e823027825	Fungi	Ascomycota	Dothideomycetes	Capnodiales	Teratosphaeriaceae	Myrtapenidiella	Myrtapenidiella_tenuiramis	Teratosphaeriaceae	9	Pathotroph-Saprotroph	Animal Pathogen-Plant Pathogen-Undefined Saprotroph	NULL	NULL	Probable	Includes numerous saprobic, extremophilic, human opportunistic, and plant pathogenic fungi (Quaedvlieg et al. 2014)	Quaedvlieg W, et al. 2014. Persoonia 3:31-40 ((https://doi.org/10.3767/003158514X681981))
8e01f936fe66961fb948f7b48522cc0a	Fungi	Ascomycota	Dothideomycetes	Capnodiales	Mycosphaerellaceae	Sphaerulina	Sphaerulina_sp	Sphaerulina	13	Symbiotroph	Lichenized	NULL	Thallus	Highly Probable	NULL	Esslinger TL. 2014. North Dakota State University ((http://www.ndsu.edu/pubweb/~esslinge/chcklst/chcklst7.htm))
f9f9d2d168b34aaa215dbe60e4a1a301	Fungi	Ascomycota	Pezizomycetes	Pezizales	Pyronemataceae	Pseudombrophila	Pseudombrophila_hepatica	Pseudombrophila	13	Saprotroph	Dung Saprotroph-Undefined Saprotroph	NULL	NULL	Highly Probable	NULL	Bills GF, et al. 2013. Current Opinion in Microbiology 16:549-565 ((https://doi.org/10.1016/j.mib.2013.08.001)); Tedersoo L, et al. 2014. Science 346:e1256688 ((https://doi.org/10.1126/science.1256688))
40ae5182044698f6edc7e166d8be0118	Fungi	Ascomycota	Sordariomycetes	Xylariales	Xylariaceae	Nemania	Nemania_sp	Nemania	13	Saprotroph	Undefined Saprotroph	NULL	NULL	Probable	NULL	Tedersoo L, et al. 2014. Science 346:e1256688 ((https://doi.org/10.1126/science.1256688))
ea01b42cddaa7c0f553193cecb6580a6	Fungi	Basidiomycota	Agaricomycetes	Sebacinales	Serendipitaceae	na	na	na	na	na	na	na	na	na	na	na
880a4e26307c51fd89232d4b06dc991c	Fungi	Ascomycota	Saccharomycetes	Saccharomycetales	Saccharomycetaceae	Issatchenkia	Issatchenkia_orientalis	Issatchenkia	13	Pathotroph-Symbiotroph	Animal Pathogen-Animal Endosymbiont	NULL	NULL	Probable	Opportunistic human pathogen	Kurtzman CP, et al. (eds.) 2011. The Yeasts, a Taxonomic Study. Fifth Edition. Vols 1-3. Elsevier, San Diego (ISBN: 9780444521491); https://www.cdc.gov ((https://www.cdc.gov))
add3aa99496b74e1f1ae76f40626bee1	Fungi	Basidiomycota	Agaricomycetes	Agaricales	Clavariaceae	na	na	Clavariaceae	9	Saprotroph-Symbiotroph	Lichenized-Undefined Saprotroph	NULL	Clavarioid	Probable	Most species are presumed saprobic on the ground or rotten wood, but many Multiclavula species are lichenized with green algae (Cannon & Kirk 2007)	Cannon PF, Kirk PM. 2007. Fungal Families of the World. CAB International, Cambridge (ISBN: 978-0851998275)
dc181d3df69ad5853e75a8852a145286	Fungi	na	na	na	na	na	na	na	na	na	na	na	na	na	na	na
4bfe844dcada25acbf8fb45dfc6b41a3	Fungi	Ascomycota	Eurotiomycetes	Chaetothyriales	Herpotrichiellaceae	na	na	Herpotrichiellaceae	9	Pathotroph-Saprotroph	Animal Pathogen-Fungal Parasite-Undefined Saprotroph	NULL	Facultative Yeast-Microfungus	Probable	Mostly saprobic on plants or other fungi, isolated from soil etc., and from medical sources (Cannon & Kirk 2007)	Cannon PF, Kirk PM. 2007. Fungal Families of the World. CAB International, Cambridge (ISBN: 978-0851998275)
e5847511eb427a065c5173841d27fd17	Fungi	Ascomycota	Eurotiomycetes	Eurotiales	Aspergillaceae	Penicillium	Penicillium_capsulatum	Penicillium	13	Saprotroph	Dung Saprotroph-Undefined Saprotroph-Wood Saprotroph	Soft Rot	Microfungus	Highly Probable	NULL	Duncan CG, Eslyn WE. 1966. Mycologia 58642-664; Seehann G, et al. 1975. List of Fungi in Soft-Rot Tissue Tests. Institute fur Holzbiologie und Holzschutz, Bundesforschungsanstalt fur Forst - und Holzwirtshaft, Hamburg - Lohbrugge, Germany; Costa IPMW, et al. 2012. Mycotaxon 119:e26 ((http://mycotaxon.com/resources/checklists/costa_v119_checklist.pdf)); Bills GF, et al. 2013. Current Opinion in Mi…
db21740cafbc7b027d7b3022f937e1a5	Fungi	Ascomycota	Lecanoromycetes	Lecanorales	Ramalinaceae	Lecania	Lecania_croatica	Lecania	13	Symbiotroph	Lichenized	NULL	Thallus	Highly Probable	NULL	Esslinger TL. 2014. North Dakota State University ((http://www.ndsu.edu/pubweb/~esslinge/chcklst/chcklst7.htm))
c4ee456d5ba839e236bc736920b9460d	Fungi	Basidiomycota	Agaricomycetes	Russulales	Stereaceae	Aleurodiscus	Aleurodiscus_sp	Stereaceae	9	Saprotroph	Undefined Saprotroph-Wood Saprotroph	NULL	Corticioid-Polyporoid	Probable	Lignicolous or terrestrial (in leaf litter); typically saprobic (Cannon & Kirk 2007)	Cannon PF, Kirk PM. 2007. Fungal Families of the World. CAB International, Cambridge (ISBN: 978-0851998275)
2476f75f39f55f9a6b6e046ccf06497a	Fungi	Ascomycota	Taphrinomycetes	Taphrinales	Taphrinaceae	na	na	Taphrinaceae	9	Pathotroph	Plant Pathogen	NULL	Microfungus	Probable	Biotrophic on plants, usually causing hyperplasia (galls, witches broom) or lesions (Cannon & Kirk 2007)	Cannon PF, Kirk PM. 2007. Fungal Families of the World. CAB International, Cambridge (ISBN: 978-0851998275)
f89beefe65648bc9d98f17810f001606	Fungi	Ascomycota	Eurotiomycetes	Chaetothyriales	na	na	na	na	na	na	na	na	na	na	na	na
13e7b8a06495a2a02960d987f52945c4	Fungi	Ascomycota	Dothideomycetes	Dothideales	Aureobasidiaceae	Aureobasidium	na	Aureobasidium	13	Pathotroph-Saprotroph-Symbiotroph	Animal Pathogen-Endophyte-Epiphyte-Plant Pathogen-Undefined Saprotroph	NULL	Facultative Yeast	Possible	NULL	Costa IPMW, et al. 2012. Mycotaxon 119:e26 ((http://mycotaxon.com/resources/checklists/costa_v119_checklist.pdf)); Tedersoo L, et al. 2014. Science 346:e1256688 ((https://doi.org/10.1126/science.1256688)); Wachowska U, G艂owacka K. 2014. BioControl 59:635-645 ((https://doi.org/10.1007/s10526-014-9596-5)); Irinyia L, et al. 2016. Fungal Biology 120:125-136 ((https://doi.org/10.1016/j.funbio.2015.04…
205fbce892fea0f366ff0ff588c30036	Fungi	Ascomycota	Dothideomycetes	Pleosporales	Phaeosphaeriaceae	na	na	Phaeosphaeriaceae	9	Pathotroph-Saprotroph	Fungal Parasite-Plant Pathogen-Plant Saprotroph	NULL	Microfungus	Probable	Necrotrophic or saprobic on a wide range of plants, especially monocotyledons; a few species parasitic on other fungi (Cannon & Kirk 2007)	Cannon PF, Kirk PM. 2007. Fungal Families of the World. CAB International, Cambridge (ISBN: 978-0851998275)
a6d0c27026e5f566456b675628c17b66	Fungi	na	na	na	na	na	na	na	na	na	na	na	na	na	na	na
42e76aeffb0904d1968156c05131e884	Fungi	Basidiomycota	Agaricomycetes	Agaricales	Bolbitiaceae	Conocybe	Conocybe_rickeniana	Conocybe	13	Saprotroph	Undefined Saprotroph	NULL	Agaricoid	Probable	NULL	Tedersoo L, et al. 2014. Science 346:e1256688 ((https://doi.org/10.1126/science.1256688))
fb7207a08d202a132b2938a34ba22cf0	Fungi	na	na	na	na	na	na	na	na	na	na	na	na	na	na	na
125641ff21ecea15bf35c08924a54726	Fungi	Basidiomycota	Tremellomycetes	Tremellales	Bulleribasidiaceae	Dioszegia	Dioszegia_xingshanensis	na	na	na	na	na	na	na	na	na
714292a42b82f1c935580bd2de56b428	Fungi	na	na	na	na	na	na	na	na	na	na	na	na	na	na	na
6197d4516f96c81d02d34325af4f93d8	Fungi	Ascomycota	Lecanoromycetes	Lecanorales	Lecanoraceae	Lecanora	Lecanora_sp	Lecanora	13	Symbiotroph	Lichenized	NULL	Thallus	Highly Probable	NULL	Esslinger TL. 2014. North Dakota State University ((http://www.ndsu.edu/pubweb/~esslinge/chcklst/chcklst7.htm))
8d3d6a0a1c9e60396be6c9016e75e492	Fungi	Ascomycota	Dothideomycetes	Pleosporales	Leptosphaeriaceae	na	na	Leptosphaeriaceae	9	Pathotroph-Saprotroph	Plant Pathogen-Wood Saprotroph	NULL	Microfungus	Probable	Saprobic or weakly necrotrophic on stems or leaves (Cannon & Kirk 2007)	Cannon PF, Kirk PM. 2007. Fungal Families of the World. CAB International, Cambridge (ISBN: 978-0851998275)
0b07331f2625d1979978d602eeed5264	Fungi	Basidiomycota	Tremellomycetes	Trichosporonales	Trichosporonaceae	Cutaneotrichosporon	Cutaneotrichosporon_curvatum	Cutaneotrichosporon	13	Pathotroph	Animal Pathogen	NULL	Yeast	Possible	Pathogenic to humans	Nath R, et al. 2018. Mycopathologia 183:585-590 ((https://doi.org/10.1007/s11046-017-0231-8))
67bdff60036d3c86d3e7decefe0cbd8d	Fungi	Ascomycota	Eurotiomycetes	Chaetothyriales	Herpotrichiellaceae	na	na	Herpotrichiellaceae	9	Pathotroph-Saprotroph	Animal Pathogen-Fungal Parasite-Undefined Saprotroph	NULL	Facultative Yeast-Microfungus	Probable	Mostly saprobic on plants or other fungi, isolated from soil etc., and from medical sources (Cannon & Kirk 2007)	Cannon PF, Kirk PM. 2007. Fungal Families of the World. CAB International, Cambridge (ISBN: 978-0851998275)
bcb541a599bfaec75b372b4ae9cd5b1f	Fungi	Ascomycota	Eurotiomycetes	Sclerococcales	Sclerococcaceae	Sclerococcum	Sclerococcum_homoclinellum	Sclerococcum	13	Pathotroph-Symbiotroph	Lichen Parasite-Lichenized	NULL	Microfungus-Thallus	Possible	Some species probably not lichenicolous, but lichenized (Lawrey & Diederich 2016)	Lawrey JD, Diederich P. 2016. http://www.lichenicolous.net (accessed 24 May 2017) ((http://www.lichenicolous.net))
59ea407e10b6bc63f6e9cfd4d2d384df	Fungi	na	na	na	na	na	na	na	na	na	na	na	na	na	na	na
b863919fcece0781f80fd8cc16326fe8	Fungi	na	na	na	na	na	na	na	na	na	na	na	na	na	na	na
9b79c6694c640dca4cd87a0e995015d8	Fungi	Ascomycota	Saccharomycetes	Saccharomycetales	Saccharomycetaceae	Kazachstania	Kazachstania_humilis	na	na	na	na	na	na	na	na	na
86ececf81752d64078d728a04da80390	Fungi	Ascomycota	Dothideomycetes	Capnodiales	Mycosphaerellaceae	Microcyclosporella	Microcyclosporella_mali	Mycosphaerellaceae	9	Pathotroph-Saprotroph	Plant Pathogen-Undefined Saprotroph	NULL	Microfungus	Probable	Biotrophic, necrotrophic or saprobic on various plant tissues (Cannon & Kirk 2007)	Cannon PF, Kirk PM. 2007. Fungal Families of the World. CAB International, Cambridge (ISBN: 978-0851998275)
6cdae6d04672f1e8521f27ab56751a71	Fungi	Ascomycota	Sordariomycetes	Hypocreales	Nectriaceae	Fusarium	Fusarium_chlamydosporum	Fusarium	13	Pathotroph-Saprotroph-Symbiotroph	Animal Pathogen-Endophyte-Lichen Parasite-Plant Pathogen-Soil Saprotroph-Wood Saprotroph	NULL	Microfungus	Possible	Likely opportunistic human pathogen (Irinyi et al. 2015)	Duncan CG, Eslyn WE. 1966. Mycologia 58:642-664 ((https://doi.org/10.2307/3757045)); Seehann G, et al. 1975. List of Fungi in Soft-Rot Tissue Tests. Institute fur Holzbiologie und Holzschutz, Bundesforschungsanstalt fur Forst - und Holzwirtshaft, Hamburg - Lohbrugge, Germany; Costa IPMW, et al. 2012. Mycotaxon 119:e26 ((http://mycotaxon.com/resources/checklists/costa_v119_checklist.pdf)); Tederso…
e63b1c6bb250a16f79f7b88a575b756c	Fungi	na	na	na	na	na	na	na	na	na	na	na	na	na	na	na
681d3d72c79df9d37a91c3bfa896f042	Fungi	Ascomycota	Leotiomycetes	Helotiales	na	na	na	na	na	na	na	na	na	na	na	na
15a76539ab4fef7b8192ccfa9f7d23b7	Fungi	na	na	na	na	na	na	na	na	na	na	na	na	na	na	na
dd615533fe7b9039532e2058c383e1bf	Fungi	Basidiomycota	Tremellomycetes	Tremellales	Bulleribasidiaceae	Hannaella	Hannaella_sp	na	na	na	na	na	na	na	na	na
ecfe327034c87c6bbf7ce8e3c4b8094c	Fungi	Ascomycota	Dothideomycetes	Capnodiales	Teratosphaeriaceae	Batcheloromyces	Batcheloromyces_leucadendri	Batcheloromyces	13	Pathotroph	Plant Pathogen	NULL	NULL	Probable	NULL	Tedersoo L, et al. 2014. Science 346:e1256688 ((https://doi.org/10.1126/science.1256688))
794c7d5a6cc87cbee590d319ca7520c7	Fungi	na	na	na	na	na	na	na	na	na	na	na	na	na	na	na
a90cec29c4749c8649073e2232c01fa0	Fungi	na	na	na	na	na	na	na	na	na	na	na	na	na	na	na
8a9a9c59b988a20c48dc4e8d125c7525	Fungi	Basidiomycota	Agaricomycetes	Agaricales	Psathyrellaceae	Coprinopsis	Coprinopsis_pachyderma	Psathyrellaceae	9	Saprotroph	Dung Saprotroph-Plant Saprotroph-Wood Saprotroph	NULL	Agaricoid	Probable	Saprobic, in grass, on dung, rotten wood and similar substrata (Cannon & Kirk 2007)	Cannon PF, Kirk PM. 2007. Fungal Families of the World. CAB International, Cambridge (ISBN: 978-0851998275)
9bafb7af89b9e5032ac2db72c85d0882	Fungi	Basidiomycota	Agaricomycetes	Agaricales	Psathyrellaceae	Coprinellus	Coprinellus_sp	Coprinellus	13	Saprotroph	Undefined Saprotroph	NULL	Agaricoid	Probable	NULL	Tedersoo L, et al. 2014. Science 346:e1256688 ((https://doi.org/10.1126/science.1256688))
48abe761ddd83e544a24820597f12d5a	Fungi	Ascomycota	Eurotiomycetes	Chaetothyriales	Herpotrichiellaceae	Cladophialophora	Cladophialophora_sp	Cladophialophora	13	Saprotroph	Undefined Saprotroph	NULL	Microfungus	Probable	NULL	James TY, et al. 2006. Nature 443:818-822 ((https://doi.org/10.1038/nature05110))
33e9d092301b459bbdea68c4a7ab3bda	Fungi	na	na	na	na	na	na	na	na	na	na	na	na	na	na	na
a95ab747d75867d6e7d37f4cd42b67c6	Fungi	Mortierellomycota	Mortierellomycetes	Mortierellales	Mortierellaceae	Mortierella	Mortierella_sp	Mortierella	13	Saprotroph-Symbiotroph	Endophyte-Litter Saprotroph-Soil Saprotroph-Undefined Saprotroph	NULL	Microfungus	Probable	Saprobic in soil and thus frequenctly isolated from soil and material contaminated with soil such as hay or rotten silage and spoil tips (Cannon & Kirk 2007)	Cannon PF, Kirk PM. 2007. Fungal Families of the World. CAB International, Cambridge (ISBN: 978-0851998275); Tedersoo L, et al. 2014. Science 346:e1256688 ((https://doi.org/10.1126/science.1256688)); Purahong W, et al. 2016. Molecular Ecology 25:4059-4074 ((https://doi.org/10.1111/mec.13739))
f4d965f4a2f06259ec714ea84e0c821b	Fungi	Ascomycota	Sordariomycetes	Hypocreales	Nectriaceae	Fusicolla	Fusicolla_sp	Nectriaceae	9	Pathotroph-Saprotroph-Symbiotroph	Animal Pathogen-Endophyte-Fungal Parasite-Lichen Parasite-Plant Pathogen-Wood Saprotroph	NULL	Microfungus	Possible	Fusarium species are amongst the economically significant plant pathogens (Cannon & Kirk 2007)	Cannon PF, Kirk PM. 2007. Fungal Families of the World. CAB International, Cambridge (ISBN: 978-0851998275); Hirooka Y, et al. 2012. Studies in Mycology 711-210 ((https://doi.org/10.3114/sim0001)); Tedersoo L, et al. 2014. Science 346:e1256688 ((https://doi.org/10.1126/science.1256688)); The American Phytopathological Society Common Names of Plant Diseases ((http://www.apsnet.org/publications/com…
21a812be153d6dd443059e85b4e276f7	Fungi	Basidiomycota	Tremellomycetes	Tremellales	Tremellaceae	Tremella	Tremella_roseotincta	na	na	na	na	na	na	na	na	na
9a1da9330ecff79244e0b9bd04b066ed	Fungi	Ascomycota	Leotiomycetes	Helotiales	na	na	na	na	na	na	na	na	na	na	na	na
13b18fa3ad50fa04fc82b91ffd2d0497	Fungi	Ascomycota	Dothideomycetes	Capnodiales	Teratosphaeriaceae	Bryochiton	Bryochiton_perpusillus	Bryochiton	13	Pathotroph	Plant Pathogen	NULL	NULL	Probable	NULL	Tedersoo L, et al. 2014. Science 346:e1256688 ((https://doi.org/10.1126/science.1256688))
081aa15de40cc011cc88395b11ccdcdd	Fungi	na	na	na	na	na	na	na	na	na	na	na	na	na	na	na
276b76824f107ccda90b18e02831120e	Fungi	Ascomycota	Dothideomycetes	Pleosporales	Sporormiaceae	Preussia	Preussia_sp	Preussia	13	Saprotroph	Undefined Saprotroph	NULL	NULL	Probable	NULL	Tedersoo L, et al. 2014. Science 346:e1256688 ((https://doi.org/10.1126/science.1256688))
d0fc99132b9af9b35275eb5ad9e0c438	Fungi	Ascomycota	Dothideomycetes	Myriangiales	Myriangiales_fam_Incertae_sedis	Endosporium	Endosporium_aviarium	Endosporium	13	Saprotroph	Undefined Saprotroph	NULL	NULL	Probable	NULL	Tedersoo L, et al. 2014. Science 346:e1256688 ((https://doi.org/10.1126/science.1256688))
828ab9b7d289116e1c87179a0ae93ba8	Fungi	na	na	na	na	na	na	na	na	na	na	na	na	na	na	na
eff8af52ced5655540089fc3cefb0ea5	Fungi	Ascomycota	Dothideomycetes	Capnodiales	Teratosphaeriaceae	Batcheloromyces	Batcheloromyces_alistairii	Batcheloromyces	13	Pathotroph	Plant Pathogen	NULL	NULL	Probable	NULL	Tedersoo L, et al. 2014. Science 346:e1256688 ((https://doi.org/10.1126/science.1256688))
afdd4ed6b8c60c4aac4e973994eac072	Fungi	na	na	na	na	na	na	na	na	na	na	na	na	na	na	na
6fa14c96234d520ac96698f0d1f744f5	Fungi	Basidiomycota	Tremellomycetes	Trichosporonales	Trichosporonaceae	Apiotrichum	Apiotrichum_loubieri	Apiotrichum	13	Saprotroph	Soil Saprotroph	NULL	Microfungus	Possible	From forest soil (Calduch et al. 2002)	Calduch M, et al. 2002. Mycologia 94:355-361 ((https://doi.org/10.1080/15572536.2003.11833241))
dde6ccd0eefd4ead230567f01925ac50	Fungi	Ascomycota	Sordariomycetes	Xylariales	Diatrypaceae	Diatrypella	Diatrypella_sp	Diatrypella	13	Pathotroph	Plant Pathogen	NULL	NULL	Probable	NULL	Tedersoo L, et al. 2014. Science 346:e1256688 ((https://doi.org/10.1126/science.1256688))
7abca96dd913f4e8cc3a47314fa833e2	Fungi	Ascomycota	Eurotiomycetes	Chaetothyriales	na	na	na	na	na	na	na	na	na	na	na	na
d749325b7e81a5f586654f54023571cf	Fungi	na	na	na	na	na	na	na	na	na	na	na	na	na	na	na
6d887cbdba1909e37e73cc413fdc99a6	Fungi	Basidiomycota	Tremellomycetes	Tremellales	Bulleribasidiaceae	Vishniacozyma	Vishniacozyma_sp	na	na	na	na	na	na	na	na	na
f9fdebe737bf707fa9aecd7ae9cfd758	Fungi	Basidiomycota	Tremellomycetes	Trichosporonales	Trichosporonaceae	Cutaneotrichosporon	Cutaneotrichosporon_moniliiforme	Cutaneotrichosporon	13	Pathotroph	Animal Pathogen	NULL	Yeast	Possible	Pathogenic to humans	Nath R, et al. 2018. Mycopathologia 183:585-590 ((https://doi.org/10.1007/s11046-017-0231-8))
85b9f0f8e59c0f2450bf84ad74c8f616	Fungi	Ascomycota	Eurotiomycetes	Chaetothyriales	Herpotrichiellaceae	Rhinocladiella	Rhinocladiella_sp	Rhinocladiella	13	Saprotroph	Undefined Saprotroph-Wood Saprotroph	Soft Rot	Facultative Yeast	Probable	NULL	Nilsson T. 1973. Studia Forestalia Suecica 104:1-40 ((https://pub.epsilon.slu.se/5711/)); Seehann G, et al. 1975. List of Fungi in Soft-Rot Tissue Tests. Institute fur Holzbiologie und Holzschutz, Bundesforschungsanstalt fur Forst - und Holzwirtshaft, Hamburg - Lohbrugge, Germany; Costa IPMW, et al. 2012. Mycotaxon 119:e26 ((http://mycotaxon.com/resources/checklists/costa_v119_checklist.pdf)); Te…
91f636b0304e735a3e45e0918b3d2e57	Fungi	na	na	na	na	na	na	na	na	na	na	na	na	na	na	na
c1d255cddb8697adaed949ecb152d2d7	Fungi	Ascomycota	Sordariomycetes	Hypocreales	Nectriaceae	Cosmospora	Cosmospora_sp	Cosmospora	13	Pathotroph	Fungal Parasite	NULL	NULL	Highly Probable	NULL	List compiled by John Plischke III ((https://goodmushroom.weebly.com/uploads/5/7/1/7/57176535/fungi_on_fungi_pdf_lq.pdf)); Samuels GJ. 2007, self-published.
4a1d54bf32b4f442391a198aa4b03bed	Fungi	Basidiomycota	Agaricomycetes	Thelephorales	Thelephoraceae	Tomentella	Tomentella_sp	Tomentella	13	Symbiotroph	Ectomycorrhizal	NULL	Corticioid	Highly Probable	NULL	Rinaldi AC, et al. 2008. Fungal Diversity 33:1-45 ((http://www.fungaldiversity.org/fdp/sfdp/33-1.pdf)); Tedersoo L, et al. 2010. Mycorrhiza 20:217-263 ((https://doi.org/10.1007/s00572-009-0274-x)); http://mycorrhizas.info/ecmf.html ((http://mycorrhizas.info/ecmf.html))
f85363fb35cf7c7bbcf32f444ea183b1	Fungi	Basidiomycota	Agaricomycetes	Thelephorales	Thelephoraceae	Tomentella	Tomentella_sp	Tomentella	13	Symbiotroph	Ectomycorrhizal	NULL	Corticioid	Highly Probable	NULL	Rinaldi AC, et al. 2008. Fungal Diversity 33:1-45 ((http://www.fungaldiversity.org/fdp/sfdp/33-1.pdf)); Tedersoo L, et al. 2010. Mycorrhiza 20:217-263 ((https://doi.org/10.1007/s00572-009-0274-x)); http://mycorrhizas.info/ecmf.html ((http://mycorrhizas.info/ecmf.html))
d358a7e2b2edcb2206406c5b86d5089b	Fungi	Ascomycota	Taphrinomycetes	Taphrinales	Taphrinaceae	Taphrina	Taphrina_confusa	Taphrina	13	Pathotroph	Plant Pathogen	NULL	Microfungus	Probable	NULL	The American Phytopathological Society Common Names of Plant Diseases ((http://www.apsnet.org/publications/commonnames/Pages/default.aspx))
6d17c987e82c82e0ef70ed08522b5548	Fungi	na	na	na	na	na	na	na	na	na	na	na	na	na	na	na
06a21fa544d384acba01b18c02bf4bfc	Fungi	Basidiomycota	Agaricomycetes	Agaricales	Strophariaceae	Pholiota	Pholiota_lubrica	Pholiota	13	Saprotroph	Undefined Saprotroph	White Rot	Agaricoid	Probable	NULL	Tedersoo L, et al. 2014. Science 346:e1256688 ((https://doi.org/10.1126/science.1256688))
9bd27bf8c36ce662aaa496689247f662	Fungi	Basidiomycota	Tremellomycetes	Trichosporonales	Trichosporonaceae	Cutaneotrichosporon	Cutaneotrichosporon_curvatum	Cutaneotrichosporon	13	Pathotroph	Animal Pathogen	NULL	Yeast	Possible	Pathogenic to humans	Nath R, et al. 2018. Mycopathologia 183:585-590 ((https://doi.org/10.1007/s11046-017-0231-8))
14237ee32b14d4d67d33e47c875586cc	Fungi	Ascomycota	Eurotiomycetes	Eurotiales	Aspergillaceae	Penicillium	Penicillium_dierckxii	Penicillium	13	Saprotroph	Dung Saprotroph-Undefined Saprotroph-Wood Saprotroph	Soft Rot	Microfungus	Highly Probable	NULL	Duncan CG, Eslyn WE. 1966. Mycologia 58642-664; Seehann G, et al. 1975. List of Fungi in Soft-Rot Tissue Tests. Institute fur Holzbiologie und Holzschutz, Bundesforschungsanstalt fur Forst - und Holzwirtshaft, Hamburg - Lohbrugge, Germany; Costa IPMW, et al. 2012. Mycotaxon 119:e26 ((http://mycotaxon.com/resources/checklists/costa_v119_checklist.pdf)); Bills GF, et al. 2013. Current Opinion in Mi…
e80b1d892afc0448942b6888b8700f5b	Fungi	na	na	na	na	na	na	na	na	na	na	na	na	na	na	na
ec811584fa4f8fd08b95824c66c868c4	Fungi	Ascomycota	Dothideomycetes	Pleosporales	Didymellaceae	Neoascochyta	Neoascochyta_sp	Didymellaceae	9	Pathotroph-Saprotroph	Animal Pathogen-Plant Pathogen-Undefined Saprotroph	NULL	Microfungus	Possible	NULL	Tedersoo L, et al. 2014. Science 346:e1256688 ((https://doi.org/10.1126/science.1256688))
08dbde51a524381f6a6435bd4d82c4cd	Fungi	Ascomycota	Pezizomycetes	Pezizales	Sarcosomataceae	na	na	Sarcosomataceae	9	Saprotroph	Wood Saprotroph	NULL	Pezizoid	Probable	Saprobic on rotten, sometimes buried, wood (Cannon & Kirk 2007)	Cannon PF, Kirk PM. 2007. Fungal Families of the World. CAB International, Cambridge (ISBN: 978-0851998275)
a057d03f9e2e17edaccf577d07a0cc2e	Fungi	Ascomycota	Dothideomycetes	Pleosporales	Didymellaceae	Didymella	na	Didymella	13	Pathotroph-Saprotroph	Animal Pathogen-Plant Pathogen-Undefined Saprotroph	NULL	Microfungus	Probable	NULL	Tedersoo L, et al. 2014. Science 346:e1256688 ((https://doi.org/10.1126/science.1256688))
5f0a146b8cce6534b27f37ac00d9365d	Fungi	Basidiomycota	Tremellomycetes	Tremellales	Bulleribasidiaceae	Dioszegia	Dioszegia_xingshanensis	na	na	na	na	na	na	na	na	na
069aee188477f8a2bc26213df7aa0baa	Fungi	Ascomycota	Leotiomycetes	Helotiales	Vibrisseaceae	Phialocephala	Phialocephala_sp	Phialocephala	13	Symbiotroph	Endophyte	NULL	Microfungus	Highly Probable	Dark Septate Endophyte, known from plant roots.	Newsham KK. 2011. New Phytologist 190:783-793 ((https://doi.org/10.1111/j.1469-8137.2010.03611.x)) (as dark septate root endophytes)
1bdc68fb7b757c325b3bff1911a8789e	Fungi	Ascomycota	Sordariomycetes	Xylariales	Microdochiaceae	Microdochium	Microdochium_sp	na	na	na	na	na	na	na	na	na
28bf2061d75b8580bc1d6d326f0ce72f	Fungi	Basidiomycota	Agaricomycetes	Thelephorales	Thelephoraceae	Pseudotomentella	Pseudotomentella_sp	Pseudotomentella	13	Symbiotroph	Ectomycorrhizal	NULL	Corticioid	Possible	NULL	Rinaldi AC, et al. 2008. Fungal Diversity 33:1-45 ((http://www.fungaldiversity.org/fdp/sfdp/33-1.pdf)); Tedersoo L, et al. 2010. Mycorrhiza 20:217-263 ((https://doi.org/10.1007/s00572-009-0274-x)) (pro parte); http://mycorrhizas.info/ecmf.html ((http://mycorrhizas.info/ecmf.html)) (sensu stricto)
c6a95678e0417ff2675f5788e21e0b41	Fungi	Ascomycota	Pezizomycetes	Pezizales	Ascobolaceae	Ascobolus	Ascobolus_sp	Ascobolus	13	Saprotroph	Dung Saprotroph-Wood Saprotroph	Soft Rot	NULL	Probable	NULL	Duncan CG, Eslyn WE. 1966. Mycologia 58:642-645 ((https://doi.org/10.2307/3757045)); Bell A. 1983. Dung Fungi: An Illustrated Guide to Coprophilous Fungi in New Zealand. Victoria University Press, Wellington (ISBN: 978-0864730015); Tedersoo L, et al. 2014. Science 346:e1256688 ((https://doi.org/10.1126/science.1256688))
05efe6441e9979f299433a4afd429777	Fungi	Ascomycota	Sordariomycetes	Xylariales	Bartaliniaceae	Hyalotiella	Hyalotiella_sp	na	na	na	na	na	na	na	na	na
eac58428f3d1c80bea6ebf05ae3f6971	Fungi	Ascomycota	Lecanoromycetes	Lecanorales	Ramalinaceae	Bacidina	Bacidina_mendax	Bacidina	13	Symbiotroph	Lichenized	NULL	Thallus	Highly Probable	NULL	Esslinger TL. 2014. North Dakota State University ((http://www.ndsu.edu/pubweb/~esslinge/chcklst/chcklst7.htm))
e7a8e8939ba3e62f512cca93e52a7475	Fungi	Basidiomycota	Tremellomycetes	Holtermanniales	Holtermanniales_fam_Incertae_sedis	Holtermanniella	Holtermanniella_sp	na	na	na	na	na	na	na	na	na
c20a139c240671751b762be0098d4cae	Fungi	Basidiomycota	Tremellomycetes	Tremellales	Bulleribasidiaceae	Dioszegia	Dioszegia_sp	na	na	na	na	na	na	na	na	na
496fc68e4a3a2ef0770d8d2b33097e44	Fungi	Ascomycota	Sordariomycetes	Hypocreales	Nectriaceae	Ilyonectria	na	Ilyonectria	13	Pathotroph	Plant Pathogen	NULL	NULL	Probable	NULL	Tedersoo L, et al. 2014. Science 346:e1256688 ((https://doi.org/10.1126/science.1256688))
788523d1e77d71fa07297d4a769eae12	Fungi	na	na	na	na	na	na	na	na	na	na	na	na	na	na	na
0c133bc878d4d8c7d3e47039d594aaf5	Fungi	Basidiomycota	Agaricomycetes	Russulales	Russulaceae	Russula	Russula_sp	Russula	13	Symbiotroph	Ectomycorrhizal	NULL	Agaricoid	Highly Probable	NULL	Rinaldi AC, et al. 2008. Fungal Diversity 33:1-45 ((http://www.fungaldiversity.org/fdp/sfdp/33-1.pdf)); Tedersoo L, et al. 2010. Mycorrhiza 20:217-263 ((https://doi.org/10.1007/s00572-009-0274-x)); http://mycorrhizas.info/ecmf.html ((http://mycorrhizas.info/ecmf.html))
0218c55f42dd8d0c259515511044ffd4	Fungi	Basidiomycota	Agaricomycetes	Sebacinales	Serendipitaceae	na	na	na	na	na	na	na	na	na	na	na
c2a93f28813a9d461e7ed344754bf4ad	Fungi	na	na	na	na	na	na	na	na	na	na	na	na	na	na	na
247cc5c3ad65f3f6d98a875ad2f6a88e	Fungi	Ascomycota	Leotiomycetes	Helotiales	na	na	na	na	na	na	na	na	na	na	na	na
32cbf922081a8230a55f21610f873a4c	Fungi	na	na	na	na	na	na	na	na	na	na	na	na	na	na	na
ed26c9123aca3bef4df2e7b817b7c34d	Fungi	Ascomycota	Dothideomycetes	Capnodiales	Teratosphaeriaceae	Batcheloromyces	Batcheloromyces_leucadendri	Batcheloromyces	13	Pathotroph	Plant Pathogen	NULL	NULL	Probable	NULL	Tedersoo L, et al. 2014. Science 346:e1256688 ((https://doi.org/10.1126/science.1256688))
e5842566d3e085ad25dd21f550946935	Fungi	Basidiomycota	Agaricomycetes	Thelephorales	Thelephoraceae	na	na	Thelephoraceae	9	Saprotroph-Symbiotroph	Ectomycorrhizal-Undefined Saprotroph	NULL	Clavarioid	Probable	On the ground, on soil, a few on wood. At least some speices ectomycorrhizal (Cannon & Kirk 2007)	Cannon PF, Kirk PM. 2007. Fungal Families of the World. CAB International, Cambridge (ISBN: 978-0851998275)
35a7de715adc035776b3aae75dd44ec0	Fungi	Ascomycota	Dothideomycetes	Pleosporales	Cucurbitariaceae	na	na	Cucurbitariaceae	9	Pathotroph-Saprotroph	Plant Pathogen-Wood Saprotroph	NULL	Microfungus	Probable	Necrotrophic or saprobic on woody plants (Cannon & Kirk 2007)	Cannon PF, Kirk PM. 2007. Fungal Families of the World. CAB International, Cambridge (ISBN: 978-0851998275); Tedersoo L, et al. 2014. Science 346:e1256688 ((https://doi.org/10.1126/science.1256688))
132f615235f51d67e1ddc117be6e461b	Fungi	Basidiomycota	Agaricomycetes	Agaricales	Crepidotaceae	Crepidotus	Crepidotus_mollis	Crepidotus	13	Saprotroph	Wood Saprotroph	NULL	Agaricoid	Highly Probable	NULL	Grgurinovic CA, Simpson JA. 2001. Fungal Diversity 8:97-127 ((http://www.fungaldiversity.org/fdp/sfdp/FD_8_97-127.pdf)); Aime MC, et al. 2005. American Journal of Botany 92:74-82 ((https://doi.org/10.3732/ajb.92.1.74)); Tedersoo L, et al. 2014. Science 346:e1256688 ((https://doi.org/10.1126/science.1256688))
3170fef6b8cc9d1a7db4b9b254081fe1	Fungi	Ascomycota	Eurotiomycetes	Chaetothyriales	Herpotrichiellaceae	Exophiala	Exophiala_sp	Herpotrichiellaceae	9	Pathotroph-Saprotroph	Animal Pathogen-Fungal Parasite-Undefined Saprotroph	NULL	Facultative Yeast-Microfungus	Probable	Mostly saprobic on plants or other fungi, isolated from soil etc., and from medical sources (Cannon & Kirk 2007)	Cannon PF, Kirk PM. 2007. Fungal Families of the World. CAB International, Cambridge (ISBN: 978-0851998275)
cf5e98b5e44d44b98fa7758c23d39a5e	Fungi	Ascomycota	Sordariomycetes	Sordariales	Lasiosphaeriaceae	Podospora	Podospora_sp	Podospora	13	Saprotroph-Symbiotroph	Dung Saprotroph-Endophyte-Litter Saprotroph-Undefined Saprotroph	NULL	Microfungus	Possible	Endophyte detection method-culture (David et al. 2016)	Bell A. 1983. Dung Fungi: An Illustrated Guide to Coprophilous Fungi in New Zealand. Victoria University Press, Wellington (ISBN: 978-0864730015); Tedersoo L, et al. 2014. Science 346:e1256688 ((https://doi.org/10.1126/science.1256688)); David AS, et al. 2016. Microbial Ecology 71:912-926 ((https://doi.org/10.1007/s00248-015-0712-6)); Purahong W, et al. 2016. Molecular Ecology 25:4059-4074 ((http…
88f428bf64c9641e888834dd5497d7b3	Fungi	na	na	na	na	na	na	na	na	na	na	na	na	na	na	na
a66595d9f1c1c1695ec8422228f78417	Fungi	Basidiomycota	Tremellomycetes	Tremellales	Bulleraceae	Genolevuria	Genolevuria_tibetensis	na	na	na	na	na	na	na	na	na
119bb71604e3285954b91ddeaf11e040	Fungi	Ascomycota	Dothideomycetes	Pleosporales	Didymellaceae	Boeremia	na	Boeremia	13	Pathotroph	Endophyte-Plant Pathogen	NULL	NULL	Possible	Host - Asteraceae	Costa IPMW, et al. 2012. Mycotaxon 119:e26 ((http://mycotaxon.com/resources/checklists/costa_v119_checklist.pdf))
3bae9dbf1c213ca4bd88a5c371c99131	Fungi	Ascomycota	Sordariomycetes	na	na	na	na	na	na	na	na	na	na	na	na	na
d59a5a14933861b5a41800993778ff6f	Fungi	Basidiomycota	Agaricomycetes	Agaricales	Physalacriaceae	Mucidula	Mucidula_mucida	Mucidula	13	Saprotroph	Undefined Saprotroph	NULL	NULL	Probable	NULL	Tedersoo L, et al. 2014. Science 346:e1256688 ((https://doi.org/10.1126/science.1256688))
60a181123f2b34abd2e52fbbaecdd915	Fungi	Ascomycota	Sordariomycetes	Sordariales	Cephalothecaceae	na	na	Cephalothecaceae	9	Saprotroph	Fungal Parasite-Wood Saprotroph	NULL	Microfungus	Probable	Typically saprobic, fruiting on very rotten wood or other fungi (Cannon & Kirk 2007)	Cannon PF, Kirk PM. 2007. Fungal Families of the World. CAB International, Cambridge (ISBN: 978-0851998275)
e1215e72e627630217970d86b3c1e483	Fungi	Ascomycota	Leotiomycetes	Helotiales	Helotiales_fam_Incertae_sedis	Xenopolyscytalum	Xenopolyscytalum_sp	Xenopolyscytalum	13	Saprotroph	Undefined Saprotroph	NULL	NULL	Probable	NULL	Tedersoo L, et al. 2014. Science 346:e1256688 ((https://doi.org/10.1126/science.1256688))
ca8fbc73b6a17a3cbb34aec67fa7ac29	Fungi	Ascomycota	Dothideomycetes	Pleosporales	Sporormiaceae	na	na	Sporormiaceae	9	Saprotroph	Dung Saprotroph-Plant Saprotroph	NULL	Microfungus	Probable	Saprobic, associated with dung and rotting vegetation (Cannon & Kirk 2007)	Cannon PF, Kirk PM. 2007. Fungal Families of the World. CAB International, Cambridge (ISBN: 978-0851998275)
2017590e0b6ac5db0a8f59cbcda57798	Fungi	Ascomycota	Dothideomycetes	Capnodiales	na	na	na	na	na	na	na	na	na	na	na	na
0cbd1a6b2992f7c74a1d863013fc6cbc	Fungi	Ascomycota	Dothideomycetes	Pleosporales	Sporormiaceae	Preussia	Preussia_sp	Preussia	13	Saprotroph	Undefined Saprotroph	NULL	NULL	Probable	NULL	Tedersoo L, et al. 2014. Science 346:e1256688 ((https://doi.org/10.1126/science.1256688))
47c3816e040ebd6d76b11ee1e9bebe8c	Fungi	Basidiomycota	Agaricomycetes	Agaricales	Psathyrellaceae	Coprinellus	Coprinellus_sclerocystidiosus	Coprinellus	13	Saprotroph	Undefined Saprotroph	NULL	Agaricoid	Probable	NULL	Tedersoo L, et al. 2014. Science 346:e1256688 ((https://doi.org/10.1126/science.1256688))
e4f928f6d7e5490687d8c951ae21ad93	Fungi	na	na	na	na	na	na	na	na	na	na	na	na	na	na	na
ea873d8115c2737ef7d3b495d53b94bb	Fungi	Ascomycota	Eurotiomycetes	Chaetothyriales	Herpotrichiellaceae	na	na	Herpotrichiellaceae	9	Pathotroph-Saprotroph	Animal Pathogen-Fungal Parasite-Undefined Saprotroph	NULL	Facultative Yeast-Microfungus	Probable	Mostly saprobic on plants or other fungi, isolated from soil etc., and from medical sources (Cannon & Kirk 2007)	Cannon PF, Kirk PM. 2007. Fungal Families of the World. CAB International, Cambridge (ISBN: 978-0851998275)
ee92e10e7e93d47faef4ab0980f71242	Fungi	Basidiomycota	Wallemiomycetes	Wallemiales	Wallemiaceae	Wallemia	Wallemia_sp	Wallemia	13	Saprotroph	Undefined Saprotroph	NULL	NULL	Probable	NULL	Tedersoo L, et al. 2014. Science 346:e1256688 ((https://doi.org/10.1126/science.1256688))
002c92d62a1253a1a0ab0419be58173e	Fungi	Basidiomycota	Agaricomycetes	Agaricales	Inocybaceae	Inocybe	Inocybe_sp	Inocybe	13	Symbiotroph	Ectomycorrhizal	NULL	Agaricoid	Highly Probable	Sensu stricto (Matheny 2009).	Rinaldi AC, et al. 2008. Fungal Diversity 33:1-45 ((http://www.fungaldiversity.org/fdp/sfdp/33-1.pdf)); Matheny PB. 2009. McIlvainea 18:11-21 ((https://namyco.org/docs/3_Matheny.pdf)); Tedersoo L, et al. 2010. Mycorrhiza 20:217-263 ((https://doi.org/10.1007/s00572-009-0274-x)); http://mycorrhizas.info/ecmf.html ((http://mycorrhizas.info/ecmf.html))
4e0c71f72320646ab3abc82daa0beb33	Fungi	Basidiomycota	Agaricomycetes	Agaricales	Psathyrellaceae	Coprinopsis	Coprinopsis_candidolanata	Psathyrellaceae	9	Saprotroph	Dung Saprotroph-Plant Saprotroph-Wood Saprotroph	NULL	Agaricoid	Probable	Saprobic, in grass, on dung, rotten wood and similar substrata (Cannon & Kirk 2007)	Cannon PF, Kirk PM. 2007. Fungal Families of the World. CAB International, Cambridge (ISBN: 978-0851998275)
db6ba8fba8050fe0c0280415eddee752	Fungi	Ascomycota	Dothideomycetes	Capnodiales	Cladosporiaceae	Rachicladosporium	Rachicladosporium_sp	na	na	na	na	na	na	na	na	na
cc0347e5b9a131e4c4e835b1b5b5092b	Fungi	Ascomycota	Sordariomycetes	Glomerellales	Plectosphaerellaceae	Acrostalagmus	Acrostalagmus_luteoalbus	Acrostalagmus	13	Saprotroph-Symbiotroph	Endophyte-Undefined Saprotroph	NULL	Microfungus	Probable	Host - Malvaceae	Costa IPMW, et al. 2012. Mycotaxon 119:e26 ((http://mycotaxon.com/resources/checklists/costa_v119_checklist.pdf)); Tedersoo L, et al. 2014. Science 346:e1256688 ((https://doi.org/10.1126/science.1256688))
f7df973197185057bf506561f5ef482f	Fungi	Basidiomycota	Cystobasidiomycetes	Cyphobasidiales	na	na	na	na	na	na	na	na	na	na	na	na
43bbe9c22d230b70518fe1f81ff023e7	Fungi	Basidiomycota	Microbotryomycetes	Sporidiobolales	Sporidiobolaceae	Rhodotorula	Rhodotorula_kratochvilovae	Rhodotorula	13	Pathotroph-Saprotroph	Animal Endosymbiont-Animal Pathogen-Endophyte-Plant Pathogen-Undefined Saprotroph	NULL	Yeast	Probable	Opportunistic human pathogen	https://www.cdc.gov ((https://www.cdc.gov))
5be403ee0560a44c0a7e1ce0720e68dc	Fungi	Ascomycota	Dothideomycetes	Capnodiales	na	na	na	na	na	na	na	na	na	na	na	na
44d2683aa2624e2a45beb3f67eeab081	Fungi	Basidiomycota	Microbotryomycetes	Microbotryomycetes_ord_Incertae_sedis	Microbotryomycetes_fam_Incertae_sedis	Curvibasidium	na	na	na	na	na	na	na	na	na	na
e3671b30acc2b02f82c275e7c51d5913	Fungi	Basidiomycota	Tremellomycetes	Tremellales	Tremellaceae	Tremella	Tremella_roseotincta	na	na	na	na	na	na	na	na	na
4d4e3b41d6f325d605ca84567123ea64	Fungi	Ascomycota	Eurotiomycetes	Eurotiales	Aspergillaceae	na	na	na	na	na	na	na	na	na	na	na
fcd41251d8fb42ce02966ec3f322b183	Fungi	na	na	na	na	na	na	na	na	na	na	na	na	na	na	na
af64ee29b402e418e39f92ebf60cafc8	Fungi	Ascomycota	Eurotiomycetes	Eurotiales	Trichocomaceae	Talaromyces	na	Talaromyces	13	Saprotroph	Undefined Saprotroph	NULL	NULL	Probable	NULL	Tedersoo L, et al. 2014. Science 346:e1256688 ((https://doi.org/10.1126/science.1256688))
2b6dd95e744f5fc1e3df4e97bba0be41	Fungi	Ascomycota	Sordariomycetes	Hypocreales	Hypocreaceae	Hypomyces	Hypomyces_tubariicola	Hypomyces	13	Pathotroph	Fungal Parasite	NULL	NULL	Highly Probable	Sexual form with asexual forms spread across multiple genera	List compiled by John Plischke III ((https://goodmushroom.weebly.com/uploads/5/7/1/7/57176535/fungi_on_fungi_pdf_lq.pdf))
08c681b63977ab74313d4cd280877a0c	Fungi	Ascomycota	Leotiomycetes	Helotiales	Sclerotiniaceae	na	na	Sclerotiniaceae	9	Pathotroph	Plant Pathogen	NULL	Microfungus	Probable	Primarily necrotrophs, infecting roots, leaves, fruits, seeds, etc. and causing moulds, damping off etc. Sclerotia often overwinter and can survive for long periods in soil (Cannon & Kirk 2007)	Cannon PF, Kirk PM. 2007. Fungal Families of the World. CAB International, Cambridge (ISBN: 978-0851998275)
bb927e7034e28cfdf1066341ca5e9841	Fungi	Ascomycota	Dothideomycetes	na	na	na	na	na	na	na	na	na	na	na	na	na
4bc9fa98834cc1798bc74de8e4c17950	Fungi	Ascomycota	na	na	na	na	na	na	na	na	na	na	na	na	na	na
40e5f6b64a545e7a90aeb1190ccbb1de	Fungi	Ascomycota	Sordariomycetes	Hypocreales	Hypocreaceae	Trichoderma	na	Trichoderma	13	Pathotroph-Saprotroph-Symbiotroph	Animal Pathogen-Endophyte-Epiphyte-Fungal Parasite-Plant Pathogen-Wood Saprotroph	Soft Rot	Microfungus	Probable	Cause of soft-rot (Seehann et al. 1975); Likely opportunistic human pathogen (Irinyi et al. 2015); Endophyte detection method-culture (Busby et al. 2016)	Seehann G, et al. 1975. List of Fungi in Soft-Rot Tissue Tests. Institute fur Holzbiologie und Holzschutz, Bundesforschungsanstalt fur Forst - und Holzwirtshaft, Hamburg - Lohbrugge, Germany; Andrews JH, et al. 1983. Phytopathology 73228-234; Hanada RE, et al. 2010. Fungal Biology 114:901-910 ((https://doi.org/10.1016/j.funbio.2010.08.006)); Costa IPMW, et al. 2012. Mycotaxon 119:e26 ((http://myc…
4bfe433f48f73e43b61f3fac649b3279	Fungi	na	na	na	na	na	na	na	na	na	na	na	na	na	na	na
52bd1feeac5efc5df74f23c67dc30552	Fungi	Basidiomycota	Tremellomycetes	Tremellales	Bulleribasidiaceae	Dioszegia	Dioszegia_xingshanensis	na	na	na	na	na	na	na	na	na
470dcf5755340922909d9e11d17a9b38	Fungi	Basidiomycota	Agaricomycetes	Auriculariales	Exidiaceae	Basidiodendron	Basidiodendron_sp	Basidiodendron	13	Saprotroph	Undefined Saprotroph	NULL	NULL	Probable	NULL	Tedersoo L, et al. 2014. Science 346:e1256688 ((https://doi.org/10.1126/science.1256688))
2ba576a2c5261e20b91ec28441bba464	Fungi	Ascomycota	Pezizomycetes	Pezizales	Pyronemataceae	Byssonectria	na	Byssonectria	13	Saprotroph	Undefined Saprotroph	NULL	NULL	Probable	NULL	Tedersoo L, et al. 2014. Science 346:e1256688 ((https://doi.org/10.1126/science.1256688))
2e6c1dba2afdca115215600e181ec60e	Fungi	Ascomycota	Eurotiomycetes	Chaetothyriales	Herpotrichiellaceae	Phialophora	Phialophora_livistonae	Phialophora	13	Pathotroph-Saprotroph-Symbiotroph	Animal Pathogen-Endophyte-Ericoid Mycorrhizal-Plant Pathogen-Wood Saprotroph	NULL	Facultative Yeast-Microfungus	Possible	Consult the current literature for updated names on this paraphyletic grouping that included the Black Yeasts, Dark Septate Endophytes, etc.	Nilsson T. 1973. Studia Forestalia Suecica 104:1-40 ((https://pub.epsilon.slu.se/5711/)); de Hoog GS, et al. 2000. Mycoses 43:409-416 ((https://doi.org/10.1111/j.1439-0507.2000.00601.x)); Rinaldi AC, et al. 2008. Fungal Diversity 3:31-45 ((https://www.fungaldiversity.org/fdp/sfdp/33-1.pdf)); Newsham KK. 2011. New Phytologist 190:783-793 ((https://doi.org/10.1111/j.1469-8137.2010.03611.x)) (as DSE…
9365a771d755dcb74a4626f39d04eb9d	Fungi	na	na	na	na	na	na	na	na	na	na	na	na	na	na	na
21f91aedec38699c0ff75bd8e626ac6a	Fungi	Ascomycota	Sordariomycetes	Xylariales	Sporocadaceae	Seiridium	Seiridium_sp	Seiridium	13	Pathotroph	Plant Pathogen	NULL	NULL	Probable	NULL	Tedersoo L, et al. 2014. Science 346:e1256688 ((https://doi.org/10.1126/science.1256688))
84c145c1eb0138bd081b2081c7ef8da8	Fungi	Basidiomycota	Tremellomycetes	Tremellales	Tremellaceae	Tremella	Tremella_roseotincta	na	na	na	na	na	na	na	na	na
12e6afe43330082f662d8a3273a70835	Fungi	Ascomycota	Lecanoromycetes	Lecanorales	Parmeliaceae	Cetrelia	Cetrelia_olivetorum	Cetrelia	13	Symbiotroph	Lichenized	NULL	Thallus	Highly Probable	NULL	Redecker D, et al. 2013. Mycorrhiza 23:515-531 ((https://doi.org/10.1007/s00572-013-0486-y))
357a3926f79e11859f2df1c87424fb7c	Fungi	Ascomycota	Eurotiomycetes	Chaetothyriales	Herpotrichiellaceae	Cladophialophora	Cladophialophora_sp	Cladophialophora	13	Saprotroph	Undefined Saprotroph	NULL	Microfungus	Probable	NULL	James TY, et al. 2006. Nature 443:818-822 ((https://doi.org/10.1038/nature05110))
085ef9a08c5c818651d34309e8b3a39c	Fungi	Ascomycota	Eurotiomycetes	Chaetothyriales	Trichomeriaceae	na	na	Trichomeriaceae	9	Symbiotroph	Epiphyte	NULL	Microfungus	Probable	Foliar epiphytes with the appearance of sooty moulds, mostly occurring on the surface of living leaves and apparently gaining their nutrients from insect exudates (Chomnunti et al. 2012)	Chomnunti P, et al. 2012. Fungal Diversity 56:63-76 ((https://doi.org/10.1007/s13225-012-0197-2))
7dfd6cf238e1722084ddf6bc06817854	Fungi	Ascomycota	Eurotiomycetes	Chaetothyriales	na	na	na	na	na	na	na	na	na	na	na	na
e0b840f76a46d7f3ce7a0efdbad5a923	Fungi	na	na	na	na	na	na	na	na	na	na	na	na	na	na	na
e030da96f4615bd704e12855eb280e30	Fungi	Ascomycota	Sordariomycetes	Sordariales	na	na	na	na	na	na	na	na	na	na	na	na
fafb75ce5ece0a93ab29e693d63a7d2e	Fungi	Basidiomycota	Tremellomycetes	Trichosporonales	Trichosporonaceae	Cutaneotrichosporon	Cutaneotrichosporon_jirovecii	Cutaneotrichosporon	13	Pathotroph	Animal Pathogen	NULL	Yeast	Possible	Pathogenic to humans	Nath R, et al. 2018. Mycopathologia 183:585-590 ((https://doi.org/10.1007/s11046-017-0231-8))
c12ffca1b6c9300a07a115abaa567d70	Fungi	Basidiomycota	Tremellomycetes	Tremellales	Tremellaceae	Biatoropsis	Biatoropsis_sp	Biatoropsis	13	Pathotroph	Lichen Parasite	NULL	Facultative Yeast	Probable	NULL	Tedersoo L, et al. 2014. Science 346:e1256688 ((https://doi.org/10.1126/science.1256688))
27a37b3201f3b9ed4e65e888b85b832c	Fungi	na	na	na	na	na	na	na	na	na	na	na	na	na	na	na
2f5e7af077739cb8ca4ff0e3e84b42ea	Fungi	Basidiomycota	Agaricomycetes	Agaricales	Physalacriaceae	Armillaria	Armillaria_mellea	Armillaria	13	Saprotroph	Undefined Saprotroph	White Rot	Agaricoid	Probable	NULL	Tedersoo L, et al. 2014. Science 346:e1256688 ((https://doi.org/10.1126/science.1256688))
f69e92ea519bfbec5bdf6490ac044b15	Fungi	Ascomycota	na	na	na	na	na	na	na	na	na	na	na	na	na	na
331221148a20afa1d25184ab7806f80d	Fungi	na	na	na	na	na	na	na	na	na	na	na	na	na	na	na
ac96c6920ccf0ec9757b556bd7399d5e	Fungi	Basidiomycota	Cystobasidiomycetes	Cystobasidiomycetes_ord_Incertae_sedis	Symmetrosporaceae	Symmetrospora	Symmetrospora_coprosmae	na	na	na	na	na	na	na	na	na
360890a85ace9e9ee4ec92c8bac04579	Fungi	na	na	na	na	na	na	na	na	na	na	na	na	na	na	na
633033774108da18f6bdcfc0a7678c70	Fungi	Ascomycota	Lecanoromycetes	Lecanorales	Parmeliaceae	Cetrelia	Cetrelia_olivetorum	Cetrelia	13	Symbiotroph	Lichenized	NULL	Thallus	Highly Probable	NULL	Redecker D, et al. 2013. Mycorrhiza 23:515-531 ((https://doi.org/10.1007/s00572-013-0486-y))
ee666d37826c986855083af12658c1b7	Fungi	Ascomycota	Dothideomycetes	Capnodiales	na	na	na	na	na	na	na	na	na	na	na	na
bd4f18b86aca233a7cdf413a76a0d559	Fungi	Basidiomycota	Agaricomycetes	Polyporales	Phanerochaetaceae	Bjerkandera	Bjerkandera_sp	Bjerkandera	13	Saprotroph	Wood Saprotroph	White Rot	Polyporoid	Highly Probable	NULL	Gilbertson RL, Ryvarden L. 1987-1987. North American Polypores. Fungiflora, Oslo (ISBN: 978-0945345060)
242df1a85e23b9b8cbcd13a387e62cca	Fungi	Ascomycota	Dothideomycetes	Pleosporales	Didymosphaeriaceae	Karstenula	Karstenula_sp	Karstenula	13	Saprotroph	Undefined Saprotroph	NULL	NULL	Probable	NULL	Tedersoo L, et al. 2014. Science 346:e1256688 ((https://doi.org/10.1126/science.1256688))
9d8b20c9c29e5c7b705855dcd19426d9	Fungi	Ascomycota	Leotiomycetes	Helotiales	Sclerotiniaceae	Monilinia	Monilinia_laxa	Monilinia	13	Pathotroph	Plant Pathogen	NULL	Microfungus	Probable	NULL	Tedersoo L, et al. 2014. Science 346:e1256688 ((https://doi.org/10.1126/science.1256688))
ce12807d3fd82743aeb749e4ed5ac9e9	Fungi	Ascomycota	Eurotiomycetes	Chaetothyriales	na	na	na	na	na	na	na	na	na	na	na	na
4eb8d548cfb67d4a6947e250604607b6	Fungi	Basidiomycota	Agaricomycetes	Agaricales	Inocybaceae	Inocybe	Inocybe_sp	Inocybe	13	Symbiotroph	Ectomycorrhizal	NULL	Agaricoid	Highly Probable	Sensu stricto (Matheny 2009).	Rinaldi AC, et al. 2008. Fungal Diversity 33:1-45 ((http://www.fungaldiversity.org/fdp/sfdp/33-1.pdf)); Matheny PB. 2009. McIlvainea 18:11-21 ((https://namyco.org/docs/3_Matheny.pdf)); Tedersoo L, et al. 2010. Mycorrhiza 20:217-263 ((https://doi.org/10.1007/s00572-009-0274-x)); http://mycorrhizas.info/ecmf.html ((http://mycorrhizas.info/ecmf.html))
d93f690948989c17a4b27ec030975f08	Fungi	Ascomycota	Lecanoromycetes	Lecanorales	Parmeliaceae	Hypogymnia	Hypogymnia_physodes	Hypogymnia	13	Symbiotroph	Lichenized	NULL	Thallus	Highly Probable	NULL	Esslinger TL. 2014. North Dakota State University ((http://www.ndsu.edu/pubweb/~esslinge/chcklst/chcklst7.htm))
5845d4c5df53a4da17921b2070247acd	Fungi	Basidiomycota	Tremellomycetes	Tremellales	Bulleribasidiaceae	Dioszegia	Dioszegia_sp	na	na	na	na	na	na	na	na	na
e81e1dc85900f01b87cd5b2ddc3b4d2a	Fungi	Basidiomycota	Agaricomycetes	Agaricales	na	na	na	Agaricales	7	Pathotroph-Saprotroph-Symbiotroph	Bryophyte Parasite-Dung Saprotroph-Ectomycorrhizal-Fungal Parasite-Leaf Saprotroph-Plant Parasite-Undefined Saprotroph-Wood Saprotroph	NULL	Agaricoid-Gasteroid-Microfungus-Secotioid-Yeast	Possible	Mushrooms and toadstools, Gill fungi, Agarics... lignicolous, sometimes muscicolous or fungicolous, saprobic, mycorrhizal, rarely parasitic on plants or fungi (Kirk et al. 2008)	Kirk PM et al. 2008. Dictionary of the Fungi. Tenth Edition. CAB International, Wallingford (ISBN: 978-0851998268)
235a56442b6232f7adc76a234ae26b8c	Fungi	Basidiomycota	Agaricomycetes	Agaricales	Strophariaceae	Kuehneromyces	Kuehneromyces_mutabilis	Kuehneromyces	13	Saprotroph	Undefined Saprotroph	White Rot	Agaricoid	Probable	NULL	Tedersoo L, et al. 2014. Science 346:e1256688 ((https://doi.org/10.1126/science.1256688))
965fc814632b0a26f20abbb94dce2d3a	Fungi	na	na	na	na	na	na	na	na	na	na	na	na	na	na	na
a0c88a5edb708f0ff3cbd8019d758296	Fungi	Ascomycota	Leotiomycetes	Thelebolales	Pseudeurotiaceae	Pseudogymnoascus	na	Pseudogymnoascus	13	Pathotroph-Saprotroph-Symbiotroph	Animal Pathogen-Soil Saprotroph	NULL	NULL	Possible	It is important to note that the majority of species that comprise this genus, including the White-Nose Bat Syndrome causing Pseudogymnoascus destructans, were once placed in the genus Geomyces (see Minnis & Lindner 2013), and including Pseudogymnoascus panorum (as Geomyces panorum) that had been widely applied to a number of isolates from cold places, including those found in soil, on living roo…	Minnis AM, Lindner DL. 2013. Fungal Biology 117:638-649 ((https://doi.org/10.1016/j.funbio.2013.07.001)); Tedersoo L, et al. 2014. Science 346:e1256688 ((https://doi.org/10.1126/science.1256688))
30ab4a3fa727da7fef179574dee87b5f	Fungi	Basidiomycota	Tremellomycetes	Cystofilobasidiales	Cystofilobasidiaceae	Cystofilobasidium	Cystofilobasidium_infirmominiatum	Cystofilobasidium	13	Saprotroph	Leaf Saprotroph	NULL	Yeast	Possible	NULL	Oberwinkler F, et al. 1983. Systematic and Applied Microbiology 41:14-122 ((https://doi.org/10.1016/S0723-2020((83))80039-3))
7902a69089f69b1838947eac2af665ce	Fungi	Basidiomycota	Malasseziomycetes	Malasseziales	Malasseziaceae	Malassezia	Malassezia_sp	Malassezia	13	Pathotroph-Saprotroph	Animal Pathogen-Undefined Saprotroph	NULL	Facultative Yeast	Probable	A lipid-dependent fungus growing on the sebaceous areas of human skin that may cause or exacerbate several skin diseases (Pityrosporum is a synonym that has been used for the yeast forms)	Kurtzman CP, et al. (eds.) 2011. The Yeasts, a Taxonomic Study. Fifth Edition. Vols 1-3. Elsevier, San Diego (ISBN: 9780444521491); Findley K, et al. 2013. Nature 498:367-370 ((https://doi.org/10.1038/nature12171))
ebb50cc2c53075cc5277dbd31158596e	Fungi	Ascomycota	Eurotiomycetes	Chaetothyriales	Trichomeriaceae	Knufia	Knufia_perforans	Knufia	13	Pathotroph-Saprotroph	Animal Pathogen-Plant Pathogen-Soil Saprotroph-Undefined Saprotroph	NULL	Microfungus	Possible	Species isolated from tumour-like stem and branch deformities of Populus tremuloides, bark of Populus, rocks, and clinical samples, with one species causes opportunistic skin infections in humans (Crous et al. 2013)	Li DM, et al. 2008. Studies in Mycology 61:131-136 ((https://doi.org/10.3114/sim.2008.61.13)); Crous PW, et al. 2013. Persoonia 31188-296; Irinyi L, et al. 2015. Medical Mycology 53:313-337 ((https://doi.org/10.1093/mmy/myv008))((https://doi.org/10.1093/mmy/myv008))
9ec8f6e81bab759ad80b1ea85b6b6884	Fungi	Ascomycota	Sordariomycetes	Sordariales	Sordariaceae	Sordaria	Sordaria_sp	Sordaria	13	Saprotroph	Dung Saprotroph-Wood Saprotroph	Soft Rot	NULL	Probable	NULL	Duncan CG, Eslyn WE. 1966. Mycologia 58642-664; Seehann G, et al. 1975. List of Fungi in Soft-Rot Tissue Tests. Institute fur Holzbiologie und Holzschutz, Bundesforschungsanstalt fur Forst - und Holzwirtshaft, Hamburg - Lohbrugge, Germany; Costa IPMW, et al. 2012. Mycotaxon 119:e26 ((http://mycotaxon.com/resources/checklists/costa_v119_checklist.pdf)); Bills GF, et al. 2013. Current Opinion in Mi…
ea69ee6a0102f3d443299aaef75f45c3	Fungi	Ascomycota	Eurotiomycetes	Chaetothyriales	Herpotrichiellaceae	Cladophialophora	Cladophialophora_sp	Cladophialophora	13	Saprotroph	Undefined Saprotroph	NULL	Microfungus	Probable	NULL	James TY, et al. 2006. Nature 443:818-822 ((https://doi.org/10.1038/nature05110))
5d95c6e56244bbc42f5b4af7cf6ab077	Fungi	Ascomycota	Eurotiomycetes	Eurotiales	Thermoascaceae	Byssochlamys	na	Byssochlamys	13	Saprotroph	Undefined Saprotroph	NULL	NULL	Probable	NULL	Tedersoo L, et al. 2014. Science 346:e1256688 ((https://doi.org/10.1126/science.1256688))
4bae0ab2637d7709616476c5311975b4	Fungi	Ascomycota	Dothideomycetes	Capnodiales	Cladosporiaceae	Cladosporium	na	na	na	na	na	na	na	na	na	na
d4c9a46ddd34b382709b4d6c5e490605	Fungi	Ascomycota	Taphrinomycetes	Taphrinales	na	na	na	na	na	na	na	na	na	na	na	na
dbb1ce1c8cb2ed25b4fe68149b7828be	Fungi	Ascomycota	Leotiomycetes	Helotiales	Rutstroemiaceae	Lambertella	Lambertella_cornimaris	Lambertella	13	Saprotroph	Undefined Saprotroph	NULL	Microfungus	Probable	NULL	Tedersoo L, et al. 2014. Science 346:e1256688 ((https://doi.org/10.1126/science.1256688))
d4ca1b964a3dc0d4c772669c67a304ab	Fungi	Ascomycota	Lecanoromycetes	Lecanorales	Micareaceae	Micarea	Micarea_nitschkeana	Micarea	13	Symbiotroph	Lichenized	NULL	Thallus	Highly Probable	NULL	Esslinger TL. 2014. North Dakota State University ((http://www.ndsu.edu/pubweb/~esslinge/chcklst/chcklst7.htm))
6ea347974ffa0ebc84e5e678fc768269	Fungi	Ascomycota	Lecanoromycetes	Lecanorales	Parmeliaceae	Cetrelia	Cetrelia_monachorum	Cetrelia	13	Symbiotroph	Lichenized	NULL	Thallus	Highly Probable	NULL	Redecker D, et al. 2013. Mycorrhiza 23:515-531 ((https://doi.org/10.1007/s00572-013-0486-y))
135404f6dc1a7b3e5b5c32bae2a022ff	Fungi	Ascomycota	Pezizomycetes	Pezizales	Pyronemataceae	Trichophaea	Trichophaea_sp	Trichophaea	13	Saprotroph-Symbiotroph	Dung Saprotroph-Ectomycorrhizal	NULL	Microfungus	Probable	NULL	Rinaldi AC, et al. 2008. Fungal Diversity 33:1-45 ((http://www.fungaldiversity.org/fdp/sfdp/33-1.pdf)); Tedersoo L, et al. 2010. Mycorrhiza 20:217-263 ((https://doi.org/10.1007/s00572-009-0274-x)); Bills GF, et al. 2013. Current Opinion in Microbiology 16:549-565 ((https://doi.org/10.1016/j.mib.2013.08.001)); Tedersoo L, et al. 2014. Science 346:e1256688 ((https://doi.org/10.1126/science.1256688))
d591d69933f80f7b00d94b42d1b7b014	Fungi	Ascomycota	Sordariomycetes	Sordariales	Chaetomiaceae	Chaetomium	Chaetomium_sp	na	na	na	na	na	na	na	na	na
7a3292472f344c3c09b6730e5c7d8935	Fungi	Basidiomycota	na	na	na	na	na	na	na	na	na	na	na	na	na	na
31ac01f034872d7b9085441c5bd09402	Fungi	Ascomycota	Sordariomycetes	Hypocreales	Nectriaceae	na	na	Nectriaceae	9	Pathotroph-Saprotroph-Symbiotroph	Animal Pathogen-Endophyte-Fungal Parasite-Lichen Parasite-Plant Pathogen-Wood Saprotroph	NULL	Microfungus	Possible	Fusarium species are amongst the economically significant plant pathogens (Cannon & Kirk 2007)	Cannon PF, Kirk PM. 2007. Fungal Families of the World. CAB International, Cambridge (ISBN: 978-0851998275); Hirooka Y, et al. 2012. Studies in Mycology 711-210 ((https://doi.org/10.3114/sim0001)); Tedersoo L, et al. 2014. Science 346:e1256688 ((https://doi.org/10.1126/science.1256688)); The American Phytopathological Society Common Names of Plant Diseases ((http://www.apsnet.org/publications/com…
3013145c14b817f9f69623cb33874e62	Fungi	Basidiomycota	Agaricomycetes	Agaricales	Nidulariaceae	Crucibulum	Crucibulum_laeve	Crucibulum	13	Saprotroph	Undefined Saprotroph	NULL	Gasteroid	Probable	Common name - birds nest fungus	Tedersoo L, et al. 2014. Science 346:e1256688 ((https://doi.org/10.1126/science.1256688))
6d5089af5dc6fe5823ae5f5c83d14470	Fungi	Basidiomycota	Agaricomycetes	Polyporales	Polyporaceae	Trametes	Trametes_versicolor	Trametes	13	Saprotroph	Wood Saprotroph	White Rot	Polyporoid	Highly Probable	NULL	Gilbertson RL, Ryvarden L. 1987-1987. North American Polypores. Fungiflora, Oslo (ISBN: 978-0945345060)
f1b689ef7d0db7b0d303e9c9206ee5ad	Fungi	Ascomycota	Sordariomycetes	Hypocreales	Nectriaceae	na	na	Nectriaceae	9	Pathotroph-Saprotroph-Symbiotroph	Animal Pathogen-Endophyte-Fungal Parasite-Lichen Parasite-Plant Pathogen-Wood Saprotroph	NULL	Microfungus	Possible	Fusarium species are amongst the economically significant plant pathogens (Cannon & Kirk 2007)	Cannon PF, Kirk PM. 2007. Fungal Families of the World. CAB International, Cambridge (ISBN: 978-0851998275); Hirooka Y, et al. 2012. Studies in Mycology 711-210 ((https://doi.org/10.3114/sim0001)); Tedersoo L, et al. 2014. Science 346:e1256688 ((https://doi.org/10.1126/science.1256688)); The American Phytopathological Society Common Names of Plant Diseases ((http://www.apsnet.org/publications/com…
4f2b358c184196f310bf92bce5cc2863	Fungi	Basidiomycota	Tremellomycetes	Tremellales	Tremellaceae	Tremella	Tremella_roseotincta	na	na	na	na	na	na	na	na	na
2ea1408ab94d439e5a50048e2d21031e	Fungi	Ascomycota	Sordariomycetes	Magnaporthales	Magnaporthaceae	Mycoleptodiscus	Mycoleptodiscus_sp	Mycoleptodiscus	13	Pathotroph	Plant Pathogen	NULL	NULL	Probable	NULL	Tedersoo L, et al. 2014. Science 346:e1256688 ((https://doi.org/10.1126/science.1256688))
fbbcc517fafd181c20b116938708c2cb	Fungi	Ascomycota	Dothideomycetes	Capnodiales	Mycosphaerellaceae	na	na	Mycosphaerellaceae	9	Pathotroph-Saprotroph	Plant Pathogen-Undefined Saprotroph	NULL	Microfungus	Probable	Biotrophic, necrotrophic or saprobic on various plant tissues (Cannon & Kirk 2007)	Cannon PF, Kirk PM. 2007. Fungal Families of the World. CAB International, Cambridge (ISBN: 978-0851998275)
9c8753c73738b6907f4e5c01650956d0	Fungi	Ascomycota	Dothideomycetes	Capnodiales	na	na	na	na	na	na	na	na	na	na	na	na
500c1c155312a576aef8780ec0cd9fc6	Fungi	Ascomycota	Eurotiomycetes	Chaetothyriales	na	na	na	na	na	na	na	na	na	na	na	na
a342bbf3061528c16a75d01229378060	Fungi	Ascomycota	Lecanoromycetes	Lecanorales	Parmeliaceae	Usnea	Usnea_glabrescens	Usnea	13	Symbiotroph	Lichenized	NULL	Thallus	Highly Probable	NULL	Esslinger TL. 2014. North Dakota State University ((http://www.ndsu.edu/pubweb/~esslinge/chcklst/chcklst7.htm))
5abb3a966b263df5519994e434485e83	Fungi	Basidiomycota	Tremellomycetes	Trichosporonales	Trichosporonaceae	Cutaneotrichosporon	Cutaneotrichosporon_moniliiforme	Cutaneotrichosporon	13	Pathotroph	Animal Pathogen	NULL	Yeast	Possible	Pathogenic to humans	Nath R, et al. 2018. Mycopathologia 183:585-590 ((https://doi.org/10.1007/s11046-017-0231-8))
5762bb51c1061fc097251d522ce14146	Fungi	na	na	na	na	na	na	na	na	na	na	na	na	na	na	na
e214dd79c025fcd860f5ef5dbb50637e	Fungi	Ascomycota	Dothideomycetes	Pleosporales	Didymellaceae	na	na	Didymellaceae	9	Pathotroph-Saprotroph	Animal Pathogen-Plant Pathogen-Undefined Saprotroph	NULL	Microfungus	Possible	NULL	Tedersoo L, et al. 2014. Science 346:e1256688 ((https://doi.org/10.1126/science.1256688))
f0bd2a7c6bd8e3f2b6cb29498c2b520f	Fungi	Ascomycota	Dothideomycetes	Capnodiales	na	na	na	na	na	na	na	na	na	na	na	na
81ba052f6dfd90d4a0ebda38d38181f7	Fungi	Ascomycota	Leotiomycetes	Helotiales	na	na	na	na	na	na	na	na	na	na	na	na
facc17804d7b48db06d328960b1d162f	Fungi	Ascomycota	Eurotiomycetes	Chaetothyriales	Herpotrichiellaceae	Cladophialophora	Cladophialophora_sp	Cladophialophora	13	Saprotroph	Undefined Saprotroph	NULL	Microfungus	Probable	NULL	James TY, et al. 2006. Nature 443:818-822 ((https://doi.org/10.1038/nature05110))
404f0a626fd5b608eb9e83c59577644f	Fungi	Ascomycota	Leotiomycetes	na	na	na	na	na	na	na	na	na	na	na	na	na
9b08c7c2570071e5859cd71ddc760072	Fungi	Basidiomycota	Microbotryomycetes	Leucosporidiales	Leucosporidiaceae	Leucosporidium	na	Leucosporidium	13	Saprotroph	Soil Saprotroph-Undefined Saprotroph	NULL	Yeast	Probable	A yeast from fruit (Barnett & Buhagiar 1971; Syn. Candida-Leucosporidiella-Rhodotorula-Torulopsis-Vanrijia spp.);Isolated from permafrost soil (Golubev 1998; Syn. Leucosporidium/Rhodotorula spp.)	Barnett JA, Buhagiar RWM. 1971. Journal of General Microbiology 67:233-238 ((https://doi.org/10.1099/00221287-67-2-233)); Golubev WI. 1998. Mikologiya i Fitopatologiya 32:8-13 ((https://www.binran.ru/files/journals/MiF/MiF_1998_32_3.pdf))
a11c95fd4e6ad2291d8b704b70d32916	Fungi	Ascomycota	Sordariomycetes	Xylariales	Sporocadaceae	Seiridium	Seiridium_sp	Seiridium	13	Pathotroph	Plant Pathogen	NULL	NULL	Probable	NULL	Tedersoo L, et al. 2014. Science 346:e1256688 ((https://doi.org/10.1126/science.1256688))
0b7664ba197517844bbcd9d15e8af197	Fungi	Ascomycota	Eurotiomycetes	Eurotiales	Aspergillaceae	Aspergillus	Aspergillus_sp	na	na	na	na	na	na	na	na	na
4f982847195ab67f4210df0afaf75069	Fungi	na	na	na	na	na	na	na	na	na	na	na	na	na	na	na
b52b796e54b67f211a7052c95c54cf42	Fungi	Ascomycota	Taphrinomycetes	Taphrinales	Taphrinaceae	Taphrina	Taphrina_sp	Taphrina	13	Pathotroph	Plant Pathogen	NULL	Microfungus	Probable	NULL	The American Phytopathological Society Common Names of Plant Diseases ((http://www.apsnet.org/publications/commonnames/Pages/default.aspx))
77d4d66cbfaeaaedb1e1b75908ee540b	Fungi	Basidiomycota	Tremellomycetes	Holtermanniales	Holtermanniales_fam_Incertae_sedis	Holtermanniella	Holtermanniella_sp	na	na	na	na	na	na	na	na	na
2fd4ab2225fd6c8273ea68e723e7efd6	Fungi	Ascomycota	Dothideomycetes	Capnodiales	Mycosphaerellaceae	Sphaerulina	Sphaerulina_berberidis	Sphaerulina	13	Symbiotroph	Lichenized	NULL	Thallus	Highly Probable	NULL	Esslinger TL. 2014. North Dakota State University ((http://www.ndsu.edu/pubweb/~esslinge/chcklst/chcklst7.htm))
b9878ce9970fd7e3547786e2ae92804d	Fungi	Ascomycota	Eurotiomycetes	Chaetothyriales	Trichomeriaceae	Trichomerium	Trichomerium_sp	Trichomerium	13	Symbiotroph	Endophyte	NULL	NULL	Probable	NULL	Tedersoo L, et al. 2014. Science 346:e1256688 ((https://doi.org/10.1126/science.1256688))
ad9c76db518239a385eabcb10f577f36	Fungi	Basidiomycota	Tremellomycetes	Tremellales	Bulleribasidiaceae	Dioszegia	Dioszegia_sp	na	na	na	na	na	na	na	na	na
7ccdc618a8bceb89d6855b480639a9f0	Fungi	Ascomycota	Lecanoromycetes	Lecanorales	Parmeliaceae	Hypogymnia	Hypogymnia_macrospora	Hypogymnia	13	Symbiotroph	Lichenized	NULL	Thallus	Highly Probable	NULL	Esslinger TL. 2014. North Dakota State University ((http://www.ndsu.edu/pubweb/~esslinge/chcklst/chcklst7.htm))
ca65f7aa56e3b0438975bcffb1979027	Fungi	Basidiomycota	Tremellomycetes	Tremellales	Bulleribasidiaceae	Dioszegia	Dioszegia_sp	na	na	na	na	na	na	na	na	na
da81a162139b850712ade668a5baaee6	Fungi	Ascomycota	Eurotiomycetes	Chaetothyriales	Trichomeriaceae	Knufia	Knufia_perforans	Knufia	13	Pathotroph-Saprotroph	Animal Pathogen-Plant Pathogen-Soil Saprotroph-Undefined Saprotroph	NULL	Microfungus	Possible	Species isolated from tumour-like stem and branch deformities of Populus tremuloides, bark of Populus, rocks, and clinical samples, with one species causes opportunistic skin infections in humans (Crous et al. 2013)	Li DM, et al. 2008. Studies in Mycology 61:131-136 ((https://doi.org/10.3114/sim.2008.61.13)); Crous PW, et al. 2013. Persoonia 31188-296; Irinyi L, et al. 2015. Medical Mycology 53:313-337 ((https://doi.org/10.1093/mmy/myv008))((https://doi.org/10.1093/mmy/myv008))
4b744f98fb795b0f8a49f3fe2522859c	Fungi	Ascomycota	Eurotiomycetes	Chaetothyriales	na	na	na	na	na	na	na	na	na	na	na	na
f5696b520139080cdc3b0c62b8abfb60	Fungi	Ascomycota	Dothideomycetes	Pleosporales	Pleosporales_fam_Incertae_sedis	Monodictys	Monodictys_arctica	na	na	na	na	na	na	na	na	na
b6281810b1fc99c8b6b9b9ce27127a05	Fungi	Basidiomycota	Agaricomycetes	Agaricales	Omphalotaceae	Gymnopus	Gymnopus_sp	Omphalotaceae	9	Saprotroph	Wood Saprotroph	White Rot	Agaricoid	Probable	Saprobic, causing white rots of dead wood (Cannon & Kirk 2007)	Cannon PF, Kirk PM. 2007. Fungal Families of the World. CAB International, Cambridge (ISBN: 978-0851998275)
43d106ddd1ac495a7bfbbc71d10ca33d	Fungi	Basidiomycota	Tremellomycetes	Tremellales	Trimorphomycetaceae	Saitozyma	Saitozyma_sp	na	na	na	na	na	na	na	na	na
50a12efc9daa6e87b71726ac53e239de	Fungi	Basidiomycota	Cystobasidiomycetes	Cystobasidiomycetes_ord_Incertae_sedis	Buckleyzymaceae	Buckleyzyma	Buckleyzyma_sp	Buckleyzyma	13	Saprotroph	Undefined Saprotroph	NULL	Yeast	Probable	NULL	Wang QM, et al. 2015. Studies in Mycology 81:149-189 ((https://doi.org/10.1016/j.simyco.2015.12.002))
ea345ea1de2ff7401746c7ec68d29eee	Fungi	Basidiomycota	Microbotryomycetes	Leucosporidiales	Leucosporidiaceae	Leucosporidium	Leucosporidium_sp	Leucosporidium	13	Saprotroph	Soil Saprotroph-Undefined Saprotroph	NULL	Yeast	Probable	A yeast from fruit (Barnett & Buhagiar 1971; Syn. Candida-Leucosporidiella-Rhodotorula-Torulopsis-Vanrijia spp.);Isolated from permafrost soil (Golubev 1998; Syn. Leucosporidium/Rhodotorula spp.)	Barnett JA, Buhagiar RWM. 1971. Journal of General Microbiology 67:233-238 ((https://doi.org/10.1099/00221287-67-2-233)); Golubev WI. 1998. Mikologiya i Fitopatologiya 32:8-13 ((https://www.binran.ru/files/journals/MiF/MiF_1998_32_3.pdf))
e04e3a887a85a23e9373d6a97c29ba1e	Fungi	Ascomycota	Eurotiomycetes	Chaetothyriales	Herpotrichiellaceae	Cladophialophora	Cladophialophora_chaetospira	Cladophialophora	13	Saprotroph	Undefined Saprotroph	NULL	Microfungus	Probable	NULL	James TY, et al. 2006. Nature 443:818-822 ((https://doi.org/10.1038/nature05110))
8fd64e6bfedb97d989098392f10d5e4d	Fungi	Ascomycota	Eurotiomycetes	Eurotiales	Aspergillaceae	Penicillium	Penicillium_spinulosum	Penicillium	13	Saprotroph	Dung Saprotroph-Undefined Saprotroph-Wood Saprotroph	Soft Rot	Microfungus	Highly Probable	NULL	Duncan CG, Eslyn WE. 1966. Mycologia 58642-664; Seehann G, et al. 1975. List of Fungi in Soft-Rot Tissue Tests. Institute fur Holzbiologie und Holzschutz, Bundesforschungsanstalt fur Forst - und Holzwirtshaft, Hamburg - Lohbrugge, Germany; Costa IPMW, et al. 2012. Mycotaxon 119:e26 ((http://mycotaxon.com/resources/checklists/costa_v119_checklist.pdf)); Bills GF, et al. 2013. Current Opinion in Mi…
ae8ede57153b78251341ec02d0e34b01	Fungi	Basidiomycota	Agaricomycetes	Agaricales	Strophariaceae	Pholiota	Pholiota_squarrosa	Pholiota	13	Saprotroph	Undefined Saprotroph	White Rot	Agaricoid	Probable	NULL	Tedersoo L, et al. 2014. Science 346:e1256688 ((https://doi.org/10.1126/science.1256688))
aa5dca47db1fa878392120a2c6e79f3a	Fungi	na	na	na	na	na	na	na	na	na	na	na	na	na	na	na
11fb986d6e84a9f3ff29d490dab90c50	Fungi	na	na	na	na	na	na	na	na	na	na	na	na	na	na	na
9b19a9adacc9c8df3f5993a167404828	Fungi	Ascomycota	Dothideomycetes	Pleosporales	Dothidotthiaceae	Wilsonomyces	Wilsonomyces_sp	Wilsonomyces	13	Pathotroph	Plant Pathogen	NULL	NULL	Probable	NULL	The American Phytopathological Society Common Names of Plant Diseases ((http://www.apsnet.org/publications/commonnames/Pages/default.aspx))
54cfbe56e3ff0acfb29a3fd1b36bb592	Fungi	Ascomycota	Leotiomycetes	Thelebolales	Thelebolaceae	Thelebolus	Thelebolus_sp	Thelebolus	13	Saprotroph-Symbiotroph	Dung Saprotroph-Endophyte-Undefined Saprotroph	NULL	Microfungus	Probable	Endophyte detection method-culture (David et al. 2016)	Bills GF, et al. 2013. Current Opinion in Microbiology 16:549-565 ((https://doi.org/10.1016/j.mib.2013.08.001)); Tedersoo L, et al. 2014. Science 346:e1256688 ((https://doi.org/10.1126/science.1256688)); David AS, et al. 2016. Microbial Ecology 71:912-926 ((https://doi.org/10.1007/s00248-015-0712-6))
68e03156dcb5c33c7cac92f4add47e53	Fungi	Ascomycota	Sordariomycetes	Conioscyphales	Conioscyphaceae	Conioscypha	Conioscypha_hoehnelii	Conioscypha	13	Saprotroph	Wood Saprotroph	NULL	Microfungus	Possible	NULL	Charuwan C, et al. 2017. Mycoscience 58:424-431 ((https://doi.org/10.1016/j.myc.2017.06.003))
dd609bbb05f4d6b932f8a75814699442	Fungi	Ascomycota	Dothideomycetes	Capnodiales	Cladosporiaceae	Cladosporium	Cladosporium_sp	na	na	na	na	na	na	na	na	na
b35cce6c332650c9845e188e143f43a2	Fungi	Basidiomycota	Cystobasidiomycetes	na	na	na	na	na	na	na	na	na	na	na	na	na
906480c73ce7091138d008f69c21dc1d	Fungi	Ascomycota	Dothideomycetes	Dothideales	Dothideales_fam_Incertae_sedis	Hortaea	Hortaea_thailandica	Hortaea	13	Pathotroph	Plant Pathogen	NULL	NULL	Probable	NULL	Tedersoo L, et al. 2014. Science 346:e1256688 ((https://doi.org/10.1126/science.1256688))
a04df09a007e06266c894e4ebfbbf970	Fungi	Basidiomycota	Tremellomycetes	Trichosporonales	Trichosporonaceae	Cutaneotrichosporon	Cutaneotrichosporon_curvatum	Cutaneotrichosporon	13	Pathotroph	Animal Pathogen	NULL	Yeast	Possible	Pathogenic to humans	Nath R, et al. 2018. Mycopathologia 183:585-590 ((https://doi.org/10.1007/s11046-017-0231-8))
4aff8c5ea9b20dfa5c06354ba0ddbb55	Fungi	Ascomycota	Sordariomycetes	Xylariales	Amphisphaeriaceae	Sporocadus	Sporocadus_trimorphus	Amphisphaeriaceae	9	Saprotroph	Undefined Saprotroph	NULL	NULL	Possible	Saprobes or weak parasites of leaves, stems, etc., often appearing as secondary colonizers following damage to plants by other agents (Cannon & Kirk 2007)	Cannon PF, Kirk PM. 2007. Fungal Families of the World. CAB International, Cambridge (ISBN: 978-0851998275)
c3d61f235edc595df31fe12d8a12e46e	Fungi	Ascomycota	Sordariomycetes	Xylariales	na	na	na	na	na	na	na	na	na	na	na	na
0dc3c1d223b26a2508c4a85aa53f8e0e	Fungi	na	na	na	na	na	na	na	na	na	na	na	na	na	na	na
c6312985eede1449135c4a44f8505d6c	Fungi	Ascomycota	Lecanoromycetes	Lecanorales	Parmeliaceae	Usnea	Usnea_sp	Usnea	13	Symbiotroph	Lichenized	NULL	Thallus	Highly Probable	NULL	Esslinger TL. 2014. North Dakota State University ((http://www.ndsu.edu/pubweb/~esslinge/chcklst/chcklst7.htm))
107e6efa9a8b8e46a5adfd1578a83c92	Fungi	Ascomycota	Dothideomycetes	Pleosporales	Sporormiaceae	Sporormiella	Sporormiella_australis	Sporormiella	13	Saprotroph	Undefined Saprotroph	NULL	Microfungus	Probable	NULL	Tedersoo L, et al. 2014. Science 346:e1256688 ((https://doi.org/10.1126/science.1256688))
d478a9b821f7669ed29fd2fae3d40a08	Fungi	Basidiomycota	Tremellomycetes	Tremellales	Tremellaceae	Cryptococcus	Cryptococcus_uniguttulatus	Cryptococcus	13	Pathotroph-Saprotroph-Symbiotroph	Animal Pathogen-Endophyte-Epiphyte-Undefined Saprotroph	NULL	Dimorphic Yeast	Possible	NULL	Andrews JH, et al. 1983. Phytopathology 73:228-234 ((https://doi.org/10.1094/Phyto-73-228)); Kurtzman CP, et al. (eds.) 2011. The Yeasts, a Taxonomic Study. Fifth Edition. Vols 1-3. Elsevier, San Diego (ISBN: 9780444521491)
e1b33283ed9337dacbac65c05a612e39	Fungi	Ascomycota	Eurotiomycetes	Chaetothyriales	na	na	na	na	na	na	na	na	na	na	na	na
6239ea919ae0d6ddd02237e370122650	Fungi	Basidiomycota	Tremellomycetes	Tremellales	Bulleribasidiaceae	Dioszegia	Dioszegia_xingshanensis	na	na	na	na	na	na	na	na	na
eac04243245ccd5b2f91380fe8c99f78	Fungi	na	na	na	na	na	na	na	na	na	na	na	na	na	na	na
9bad8179d839d59b7c182fdb3c8822e6	Fungi	na	na	na	na	na	na	na	na	na	na	na	na	na	na	na
d00422dc5704421329c9130bb4f3c137	Fungi	Ascomycota	Lecanoromycetes	Lecanorales	Parmeliaceae	Sulcaria	Sulcaria_sulcata	Sulcaria	13	Symbiotroph	Lichenized	NULL	Thallus	Highly Probable	NULL	Esslinger TL. 2014. North Dakota State University ((http://www.ndsu.edu/pubweb/~esslinge/chcklst/chcklst7.htm))
567e18729ca823c53f6aa8a9aee95c98	Fungi	Ascomycota	Eurotiomycetes	Eurotiales	Aspergillaceae	Aspergillus	Aspergillus_fumigatus	na	na	na	na	na	na	na	na	na
1aac79999edca5f654506c9b1323f449	Fungi	na	na	na	na	na	na	na	na	na	na	na	na	na	na	na
d039e21353e736a53cbddbb0ac7035ca	Fungi	Ascomycota	Dothideomycetes	Capnodiales	na	na	na	na	na	na	na	na	na	na	na	na
8f7fb2eb08e532260dbbf13546209cc5	Fungi	Basidiomycota	Agaricomycetes	Agaricales	Psathyrellaceae	Coprinellus	Coprinellus_sp	Coprinellus	13	Saprotroph	Undefined Saprotroph	NULL	Agaricoid	Probable	NULL	Tedersoo L, et al. 2014. Science 346:e1256688 ((https://doi.org/10.1126/science.1256688))
28b1416986bf00669bffac8b90706e60	Fungi	na	na	na	na	na	na	na	na	na	na	na	na	na	na	na
d33a7105b3d059c3349d0e147390fa4a	Fungi	Ascomycota	Taphrinomycetes	Taphrinales	Taphrinaceae	Taphrina	Taphrina_kruchii	Taphrina	13	Pathotroph	Plant Pathogen	NULL	Microfungus	Probable	NULL	The American Phytopathological Society Common Names of Plant Diseases ((http://www.apsnet.org/publications/commonnames/Pages/default.aspx))
e7bd3c462a7dea250cad39d1bb713286	Fungi	Basidiomycota	Agaricomycetes	Agaricales	Psathyrellaceae	Coprinopsis	Coprinopsis_villosa	Psathyrellaceae	9	Saprotroph	Dung Saprotroph-Plant Saprotroph-Wood Saprotroph	NULL	Agaricoid	Probable	Saprobic, in grass, on dung, rotten wood and similar substrata (Cannon & Kirk 2007)	Cannon PF, Kirk PM. 2007. Fungal Families of the World. CAB International, Cambridge (ISBN: 978-0851998275)
90de69520e6a19f77b3b441f426b9cc5	Fungi	Basidiomycota	Agaricomycetes	Polyporales	Ganodermataceae	Abundisporus	Abundisporus_quercicola	Abundisporus	13	Saprotroph	Undefined Saprotroph	White Rot	NULL	Probable	NULL	Tedersoo L, et al. 2014. Science 346:e1256688 ((https://doi.org/10.1126/science.1256688))
ccda3289048868aaaeb9c312041f80b4	Fungi	Basidiomycota	Tremellomycetes	Cystofilobasidiales	Mrakiaceae	Mrakia	Mrakia_aquatica	Mrakia	13	Saprotroph	Soil Saprotroph-Undefined Saprotroph	NULL	Yeast	Probable	Isolated from water scums (Jones & Sloof 1966); isolated from Antarctic soil (Xin & Zhou 2007)	Jones EBG, Slooff WC. 1966. Antonie van Leeuwenhoek 32:223-228 ((https://doi.org/10.1007/BF02097464)); Xin M-X, Zhou P-J. 2007. Journal of Zhejiang University SCIENCE B. 8:260-265 ((https://doi.org/10.1631/jzus.2007.B0260))
baea88a71e00ef56ad86f81a931aceca	Fungi	na	na	na	na	na	na	na	na	na	na	na	na	na	na	na
0ef97d3a0bec4f825113cc6bd99f05e2	Fungi	Ascomycota	Sordariomycetes	Xylariales	Xylariaceae	Hypoxylon	Hypoxylon_perforatum	Xylariaceae	9	Pathotroph-Saprotroph-Symbiotroph	Dung Saprotroph-Endophyte-Plant Pathogen-Undefined Saprotroph	NULL	Xylarioid	Probable	Saprobes or weak pathogens, many endophytes, mainly in wood and bark, occasionally in soil and dung (Cannon & Kirk 2007)	Cannon PF, Kirk PM. 2007. Fungal Families of the World. CAB International, Cambridge (ISBN: 978-0851998275)
e4de1d457b41a3d38abb350cb1628d57	Fungi	Ascomycota	Sordariomycetes	Hypocreales	Nectriaceae	Fusarium	Fusarium_chlamydosporum	Fusarium	13	Pathotroph-Saprotroph-Symbiotroph	Animal Pathogen-Endophyte-Lichen Parasite-Plant Pathogen-Soil Saprotroph-Wood Saprotroph	NULL	Microfungus	Possible	Likely opportunistic human pathogen (Irinyi et al. 2015)	Duncan CG, Eslyn WE. 1966. Mycologia 58:642-664 ((https://doi.org/10.2307/3757045)); Seehann G, et al. 1975. List of Fungi in Soft-Rot Tissue Tests. Institute fur Holzbiologie und Holzschutz, Bundesforschungsanstalt fur Forst - und Holzwirtshaft, Hamburg - Lohbrugge, Germany; Costa IPMW, et al. 2012. Mycotaxon 119:e26 ((http://mycotaxon.com/resources/checklists/costa_v119_checklist.pdf)); Tederso…
ce9aae152ad12ea531e12848b6aaa470	Fungi	na	na	na	na	na	na	na	na	na	na	na	na	na	na	na
c46aa29f6ae424d351153a74d805888a	Fungi	na	na	na	na	na	na	na	na	na	na	na	na	na	na	na
b1acd87ee0916b87e0b7a788ed88d11e	Fungi	Ascomycota	Dothideomycetes	Pleosporales	Pleosporales_fam_Incertae_sedis	na	na	na	na	na	na	na	na	na	na	na
bde82aec74cac60aae6aaf85b81eb258	Fungi	na	na	na	na	na	na	na	na	na	na	na	na	na	na	na
dc6c5fa111f545ba7b8ffc9360db39f4	Fungi	na	na	na	na	na	na	na	na	na	na	na	na	na	na	na
38251d363e3289b0ebe29480832f9dc3	Fungi	Ascomycota	Pezizomycetes	Pezizales	Pyronemataceae	Trichophaea	Trichophaea_sp	Trichophaea	13	Saprotroph-Symbiotroph	Dung Saprotroph-Ectomycorrhizal	NULL	Microfungus	Probable	NULL	Rinaldi AC, et al. 2008. Fungal Diversity 33:1-45 ((http://www.fungaldiversity.org/fdp/sfdp/33-1.pdf)); Tedersoo L, et al. 2010. Mycorrhiza 20:217-263 ((https://doi.org/10.1007/s00572-009-0274-x)); Bills GF, et al. 2013. Current Opinion in Microbiology 16:549-565 ((https://doi.org/10.1016/j.mib.2013.08.001)); Tedersoo L, et al. 2014. Science 346:e1256688 ((https://doi.org/10.1126/science.1256688))
20ea84accf4aa040ee740a5b89df483b	Fungi	na	na	na	na	na	na	na	na	na	na	na	na	na	na	na
ae47ff8159664e7ef489b82073c90136	Fungi	Ascomycota	Sordariomycetes	Diaporthales	Gnomoniaceae	na	na	Gnomoniaceae	9	Pathotroph-Saprotroph-Symbiotroph	Endophyte-Plant Pathogen-Undefined Saprotroph	NULL	Microfungus	Probable	Most species are saprobes or endophytes in leaves and bark, but a few are neurotrophic pathogens (Cannon & Kirk 2007)	Cannon PF, Kirk PM. 2007. Fungal Families of the World. CAB International, Cambridge (ISBN: 978-0851998275)
fd55b8a7d82ad5a849ba16169bf85e4d	Fungi	Ascomycota	Sordariomycetes	Magnaporthales	Magnaporthaceae	Magnaporthe	Magnaporthe_oryzae	Magnaporthe	13	Pathotroph	Plant Pathogen	NULL	Microfungus	Probable	Species in this genus cause rice blast and take-all; Usually necrotrophic on roots (Cannon & Kirk 2007)	Cannon PF, Kirk PM. 2007. Fungal Families of the World. CAB International, Cambridge (ISBN: 978-0851998275); Tedersoo L, et al. 2014. Science 346:e1256688 ((https://doi.org/10.1126/science.1256688))
b4f8ee6681ee67122382222543b7df7f	Fungi	Ascomycota	Sordariomycetes	Hypocreales	Nectriaceae	Fusarium	Fusarium_chlamydosporum	Fusarium	13	Pathotroph-Saprotroph-Symbiotroph	Animal Pathogen-Endophyte-Lichen Parasite-Plant Pathogen-Soil Saprotroph-Wood Saprotroph	NULL	Microfungus	Possible	Likely opportunistic human pathogen (Irinyi et al. 2015)	Duncan CG, Eslyn WE. 1966. Mycologia 58:642-664 ((https://doi.org/10.2307/3757045)); Seehann G, et al. 1975. List of Fungi in Soft-Rot Tissue Tests. Institute fur Holzbiologie und Holzschutz, Bundesforschungsanstalt fur Forst - und Holzwirtshaft, Hamburg - Lohbrugge, Germany; Costa IPMW, et al. 2012. Mycotaxon 119:e26 ((http://mycotaxon.com/resources/checklists/costa_v119_checklist.pdf)); Tederso…
d6f95fd44d218962d8ed2eb7627246e3	Fungi	Basidiomycota	Cystobasidiomycetes	Cyphobasidiales	na	na	na	na	na	na	na	na	na	na	na	na
2f1de9df55674077fa3fd9938893706c	Fungi	Ascomycota	Dothideomycetes	Pleosporales	Melanommataceae	na	na	Melanommataceae	9	Saprotroph	Wood Saprotroph	NULL	Microfungus	Probable	Saprobic on wood and bark (Cannon & Kirk 2007)	Cannon PF, Kirk PM. 2007. Fungal Families of the World. CAB International, Cambridge (ISBN: 978-0851998275)
1b584a56abb6eb36aa80865d1028e81f	Fungi	Ascomycota	Sordariomycetes	Hypocreales	Cordycipitaceae	Beauveria	Beauveria_bassiana	Beauveria	13	Pathotroph	Animal Pathogen	NULL	NULL	Probable	NULL	Tedersoo L, et al. 2014. Science 346:e1256688 ((https://doi.org/10.1126/science.1256688))
7dafde275042307aa77c2230cce903ad	Fungi	Ascomycota	Eurotiomycetes	Chaetothyriales	Herpotrichiellaceae	Exophiala	na	Herpotrichiellaceae	9	Pathotroph-Saprotroph	Animal Pathogen-Fungal Parasite-Undefined Saprotroph	NULL	Facultative Yeast-Microfungus	Probable	Mostly saprobic on plants or other fungi, isolated from soil etc., and from medical sources (Cannon & Kirk 2007)	Cannon PF, Kirk PM. 2007. Fungal Families of the World. CAB International, Cambridge (ISBN: 978-0851998275)
eaa5b41d8628fbcbc48eded5c2da58bc	Fungi	Ascomycota	Sordariomycetes	Xylariales	Apiosporaceae	Arthrinium	Arthrinium_rasikravindrae	Arthrinium	13	Saprotroph	Undefined Saprotroph	NULL	NULL	Probable	NULL	Tedersoo L, et al. 2014. Science 346:e1256688 ((https://doi.org/10.1126/science.1256688))
5456a9896217155a283d1aabf503f7c9	Fungi	na	na	na	na	na	na	na	na	na	na	na	na	na	na	na
003fd9ad50bf99955565171f0794104b	Fungi	Ascomycota	Sordariomycetes	Hypocreales	Nectriaceae	na	na	Nectriaceae	9	Pathotroph-Saprotroph-Symbiotroph	Animal Pathogen-Endophyte-Fungal Parasite-Lichen Parasite-Plant Pathogen-Wood Saprotroph	NULL	Microfungus	Possible	Fusarium species are amongst the economically significant plant pathogens (Cannon & Kirk 2007)	Cannon PF, Kirk PM. 2007. Fungal Families of the World. CAB International, Cambridge (ISBN: 978-0851998275); Hirooka Y, et al. 2012. Studies in Mycology 711-210 ((https://doi.org/10.3114/sim0001)); Tedersoo L, et al. 2014. Science 346:e1256688 ((https://doi.org/10.1126/science.1256688)); The American Phytopathological Society Common Names of Plant Diseases ((http://www.apsnet.org/publications/com…
5fb3a0080503f9529ebf1b31b6ab4318	Fungi	Ascomycota	Pezizomycetes	Pezizales	Ascobolaceae	Ascobolus	Ascobolus_sp	Ascobolus	13	Saprotroph	Dung Saprotroph-Wood Saprotroph	Soft Rot	NULL	Probable	NULL	Duncan CG, Eslyn WE. 1966. Mycologia 58:642-645 ((https://doi.org/10.2307/3757045)); Bell A. 1983. Dung Fungi: An Illustrated Guide to Coprophilous Fungi in New Zealand. Victoria University Press, Wellington (ISBN: 978-0864730015); Tedersoo L, et al. 2014. Science 346:e1256688 ((https://doi.org/10.1126/science.1256688))
4360403cd3e59f847933844e89565fb8	Fungi	na	na	na	na	na	na	na	na	na	na	na	na	na	na	na
cf1bdfa920b6a3757d2f6a7dafc4cb98	Fungi	na	na	na	na	na	na	na	na	na	na	na	na	na	na	na
90639e6b1fe5edc62317c9319d3e2063	Fungi	Ascomycota	Taphrinomycetes	Taphrinales	Taphrinaceae	Taphrina	Taphrina_prunisubcordatae	Taphrina	13	Pathotroph	Plant Pathogen	NULL	Microfungus	Probable	NULL	The American Phytopathological Society Common Names of Plant Diseases ((http://www.apsnet.org/publications/commonnames/Pages/default.aspx))
5494056df02a1a68b7b1181d9805c961	Fungi	Basidiomycota	Agaricomycetes	Sebacinales	na	na	na	na	na	na	na	na	na	na	na	na
2d8dd03c442a0ba20fdf01d8f6cd52f5	Fungi	Ascomycota	Dothideomycetes	Pleosporales	Phaeosphaeriaceae	Phaeosphaeria	Phaeosphaeria_sp	Phaeosphaeria	13	Saprotroph	Undefined Saprotroph	NULL	NULL	Probable	NULL	Tedersoo L, et al. 2014. Science 346:e1256688 ((https://doi.org/10.1126/science.1256688))
9341557951228f5bfc6e326b870f2a23	Fungi	Ascomycota	Eurotiomycetes	Chaetothyriales	na	na	na	na	na	na	na	na	na	na	na	na
82895725a3761e33309d28bfd80a5562	Fungi	Ascomycota	Leotiomycetes	Helotiales	na	na	na	na	na	na	na	na	na	na	na	na
2d0152b0377bfdc35baa0f95cca742c7	Fungi	Basidiomycota	Wallemiomycetes	Wallemiales	Wallemiaceae	Wallemia	Wallemia_sp	Wallemia	13	Saprotroph	Undefined Saprotroph	NULL	NULL	Probable	NULL	Tedersoo L, et al. 2014. Science 346:e1256688 ((https://doi.org/10.1126/science.1256688))
3ff3cb02d68660cd1fd336ee99da4aed	Fungi	Ascomycota	Sordariomycetes	Hypocreales	Nectriaceae	Cosmospora	Cosmospora_sp	Cosmospora	13	Pathotroph	Fungal Parasite	NULL	NULL	Highly Probable	NULL	List compiled by John Plischke III ((https://goodmushroom.weebly.com/uploads/5/7/1/7/57176535/fungi_on_fungi_pdf_lq.pdf)); Samuels GJ. 2007, self-published.
eb55c9ed4de86f3253259652b4435104	Fungi	Basidiomycota	Tremellomycetes	Tremellales	Bulleribasidiaceae	Dioszegia	Dioszegia_zsoltii	na	na	na	na	na	na	na	na	na
192cb7a0e655f79e6d434b03b6a6d08c	Fungi	Ascomycota	Dothideomycetes	Capnodiales	Neodevriesiaceae	Neodevriesia	Neodevriesia_knoxdaviesii	Neodevriesiaceae	9	Pathotroph-Saprotroph	Plant Pathogen-Undefined Saprotroph	NULL	NULL	Probable	Members are foliicolous, saprobic or plant pathogenic (Quaedvlieg et al. 2014)	Quaedvlieg W., et al. 2014. Persoonia 3:31-40 ((http://doi.org/10.3767/003158514X681981))
85bd1c9d040bc13a4526b16a8d23b260	Fungi	Ascomycota	Sordariomycetes	Xylariales	Xylariaceae	Hypoxylon	Hypoxylon_perforatum	Xylariaceae	9	Pathotroph-Saprotroph-Symbiotroph	Dung Saprotroph-Endophyte-Plant Pathogen-Undefined Saprotroph	NULL	Xylarioid	Probable	Saprobes or weak pathogens, many endophytes, mainly in wood and bark, occasionally in soil and dung (Cannon & Kirk 2007)	Cannon PF, Kirk PM. 2007. Fungal Families of the World. CAB International, Cambridge (ISBN: 978-0851998275)
5a226ca8f2f453d70240bec989e3373c	Fungi	Ascomycota	Dothideomycetes	Pleosporales	Sporormiaceae	Sporormiella	Sporormiella_pulchella	Sporormiella	13	Saprotroph	Undefined Saprotroph	NULL	Microfungus	Probable	NULL	Tedersoo L, et al. 2014. Science 346:e1256688 ((https://doi.org/10.1126/science.1256688))
c3085b5ed7d628caa3e42be5f994879b	Fungi	Ascomycota	Eurotiomycetes	Chaetothyriales	Trichomeriaceae	Trichomerium	Trichomerium_dioscoreae	Trichomerium	13	Symbiotroph	Endophyte	NULL	NULL	Probable	NULL	Tedersoo L, et al. 2014. Science 346:e1256688 ((https://doi.org/10.1126/science.1256688))
55e68ae024bad5fdc0632752ddb93206	Fungi	na	na	na	na	na	na	na	na	na	na	na	na	na	na	na
1da367d97cf7d12fcfa2db00bc463650	Fungi	Basidiomycota	Tremellomycetes	Trichosporonales	Trichosporonaceae	Cutaneotrichosporon	Cutaneotrichosporon_terricola	Cutaneotrichosporon	13	Pathotroph	Animal Pathogen	NULL	Yeast	Possible	Pathogenic to humans	Nath R, et al. 2018. Mycopathologia 183:585-590 ((https://doi.org/10.1007/s11046-017-0231-8))
0d5fac3014859a0bcafd2a4fb066169e	Fungi	Basidiomycota	Agaricomycetes	Polyporales	Ganodermataceae	Perenniporia	Perenniporia_truncatospora	Perenniporia	13	Saprotroph	Wood Saprotroph	White Rot	Corticioid	Highly Probable	NULL	Gilbertson RL, Ryvarden L. 1987-1987. North American Polypores. Fungiflora, Oslo (ISBN: 978-0945345060); Tedersoo L, et al. 2014. Science 346:e1256688 ((https://doi.org/10.1126/science.1256688))
256171a2eb13d5bfb097707ffa4e3726	Fungi	Ascomycota	Leotiomycetes	Phacidiales	Bulgariaceae	Bulgaria	Bulgaria_inquinans	Bulgaria	13	Pathotroph-Saprotroph-Symbiotroph	Endophyte-Plant Pathogen-Wood Saprotroph	NULL	Pezizoid	Probable	(Bulgariaceae are) saprobic on wood and bark, a primary colonizer and probably endophytic (Cannon & Kirk 2007)	Cannon PF, Kirk PM. 2007. Fungal Families of the World. CAB International, Cambridge (ISBN: 978-0851998275); Tedersoo L, et al. 2014. Science 346:e1256688 ((https://doi.org/10.1126/science.1256688))
82a77efa7fc74c3f8f4049225c8c1d05	Fungi	Ascomycota	Dothideomycetes	Capnodiales	Mycosphaerellaceae	Ramularia	Ramularia_aplospora	Mycosphaerellaceae	9	Pathotroph-Saprotroph	Plant Pathogen-Undefined Saprotroph	NULL	Microfungus	Probable	Biotrophic, necrotrophic or saprobic on various plant tissues (Cannon & Kirk 2007)	Cannon PF, Kirk PM. 2007. Fungal Families of the World. CAB International, Cambridge (ISBN: 978-0851998275)
bdfeeb8c678c1930aadfa5b236e7f243	Fungi	Ascomycota	Dothideomycetes	Capnodiales	na	na	na	na	na	na	na	na	na	na	na	na
a9bb0bef800db82b357990ce6d921c92	Fungi	na	na	na	na	na	na	na	na	na	na	na	na	na	na	na
0ee5b60f77aea676c754f6e0d35de6d1	Fungi	Ascomycota	Sordariomycetes	Sordariales	Lasiosphaeriaceae	Apodus	Apodus_deciduus	Apodus	13	Saprotroph	Undefined Saprotroph	NULL	NULL	Probable	NULL	Tedersoo L, et al. 2014. Science 346:e1256688 ((https://doi.org/10.1126/science.1256688))
2abc6f2c2c14cf9590ccc86f1c4a281f	Fungi	Ascomycota	na	na	na	na	na	na	na	na	na	na	na	na	na	na
d29292ad8b4fbf9d8f91887a3ad9fd36	Fungi	Basidiomycota	Agaricomycetes	Agaricales	Cortinariaceae	Cortinarius	Cortinarius_sp	Cortinarius	13	Symbiotroph	Ectomycorrhizal	NULL	Agaricoid	Highly Probable	NULL	Rinaldi AC, et al. 2008. Fungal Diversity 33:1-45 ((http://www.fungaldiversity.org/fdp/sfdp/33-1.pdf)); Tedersoo L, et al. 2010. Mycorrhiza 20:217-263 ((https://doi.org/10.1007/s00572-009-0274-x)); http://mycorrhizas.info/ecmf.html ((http://mycorrhizas.info/ecmf.html))
3c6386155d1c4ced04de920fae54ed20	Fungi	Ascomycota	Pezizomycotina_cls_Incertae_sedis	Pezizomycotina_ord_Incertae_sedis	Pezizomycotina_fam_Incertae_sedis	Chaetopsis	Chaetopsis_sp	na	na	na	na	na	na	na	na	na
faac369a9e445010e378a41e33129910	Fungi	Ascomycota	Leotiomycetes	Helotiales	Vibrisseaceae	Phialocephala	Phialocephala_sp	Phialocephala	13	Symbiotroph	Endophyte	NULL	Microfungus	Highly Probable	Dark Septate Endophyte, known from plant roots.	Newsham KK. 2011. New Phytologist 190:783-793 ((https://doi.org/10.1111/j.1469-8137.2010.03611.x)) (as dark septate root endophytes)
adb5239a25c2ab6912da4676e0c86963	Fungi	Ascomycota	Leotiomycetes	Helotiales	na	na	na	na	na	na	na	na	na	na	na	na
07f53d78ec79765f29de93f657b6d79b	Fungi	Ascomycota	Sordariomycetes	Hypocreales	Hypocreales_fam_Incertae_sedis	Sporidesmium	Sporidesmium_campiniae	na	na	na	na	na	na	na	na	na
7b2f3033218ae03bab9d026092fd4332	Fungi	Ascomycota	Saccharomycetes	Saccharomycetales	Dipodascaceae	na	na	na	na	na	na	na	na	na	na	na
e95c523a306b1545465e1e23ecb2817a	Fungi	Ascomycota	Eurotiomycetes	Eurotiales	Aspergillaceae	Penicillium	Penicillium_atrosanguineum	Penicillium	13	Saprotroph	Dung Saprotroph-Undefined Saprotroph-Wood Saprotroph	Soft Rot	Microfungus	Highly Probable	NULL	Duncan CG, Eslyn WE. 1966. Mycologia 58642-664; Seehann G, et al. 1975. List of Fungi in Soft-Rot Tissue Tests. Institute fur Holzbiologie und Holzschutz, Bundesforschungsanstalt fur Forst - und Holzwirtshaft, Hamburg - Lohbrugge, Germany; Costa IPMW, et al. 2012. Mycotaxon 119:e26 ((http://mycotaxon.com/resources/checklists/costa_v119_checklist.pdf)); Bills GF, et al. 2013. Current Opinion in Mi…
68887b535c5ad118623c1a56a05be73d	Fungi	Basidiomycota	Cystobasidiomycetes	na	na	na	na	na	na	na	na	na	na	na	na	na
bc978ae2ffb6370d4c2707b66611f0f7	Fungi	Ascomycota	Dothideomycetes	Pleosporales	Didymellaceae	Neoascochyta	Neoascochyta_sp	Didymellaceae	9	Pathotroph-Saprotroph	Animal Pathogen-Plant Pathogen-Undefined Saprotroph	NULL	Microfungus	Possible	NULL	Tedersoo L, et al. 2014. Science 346:e1256688 ((https://doi.org/10.1126/science.1256688))
843c655c67819834ff8df6b4817a04fe	Fungi	Ascomycota	Dothideomycetes	Capnodiales	Mycosphaerellaceae	Mycocentrospora	Mycocentrospora_acerina	Mycocentrospora	13	Pathotroph	Plant Pathogen	NULL	NULL	Probable	NULL	Tedersoo L, et al. 2014. Science 346:e1256688 ((https://doi.org/10.1126/science.1256688))
e33f88e7256b2853d720b9d369b3caea	Fungi	Ascomycota	Leotiomycetes	Erysiphales	Erysiphaceae	na	na	Erysiphaceae	9	Pathotroph	Plant Pathogen	NULL	Microfungus	Probable	Biotrophic, with affected plant tissues damaged but usually not killing outright (Cannon & Kirk 2007)	Cannon PF, Kirk PM. 2007. Fungal Families of the World. CAB International, Cambridge (ISBN: 978-0851998275)
09ef68c8a53b2362af3f888d072d429f	Fungi	na	na	na	na	na	na	na	na	na	na	na	na	na	na	na
d31dfe575f37abe59cce64d8adec631e	Fungi	Ascomycota	Eurotiomycetes	Chaetothyriales	Herpotrichiellaceae	Cladophialophora	Cladophialophora_sp	Cladophialophora	13	Saprotroph	Undefined Saprotroph	NULL	Microfungus	Probable	NULL	James TY, et al. 2006. Nature 443:818-822 ((https://doi.org/10.1038/nature05110))
e86350d0ccbd4f0bb1f760d6d31c9d01	Fungi	Ascomycota	Saccharomycetes	Saccharomycetales	Dipodascaceae	na	na	na	na	na	na	na	na	na	na	na
e4e4205865a11c7f486b19c94bb01407	Fungi	Ascomycota	Eurotiomycetes	Eurotiales	Elaphomycetaceae	Elaphomyces	Elaphomyces_sp	Elaphomyces	13	Symbiotroph	Ectomycorrhizal	Hypogeous	Gasteroid	Highly Probable	Common name - false truffle	Rinaldi AC, et al. 2008. Fungal Diversity 33:1-45 ((http://www.fungaldiversity.org/fdp/sfdp/33-1.pdf)); Tedersoo L, et al. 2010. Mycorrhiza 20:217-263 ((https://doi.org/10.1007/s00572-009-0274-x)); http://mycorrhizas.info/ecmf.html ((http://mycorrhizas.info/ecmf.html))
4397b8e335acf0d2911fc6617865477f	Fungi	Ascomycota	Dothideomycetes	Pleosporales	Sporormiaceae	Preussia	Preussia_sp	Preussia	13	Saprotroph	Undefined Saprotroph	NULL	NULL	Probable	NULL	Tedersoo L, et al. 2014. Science 346:e1256688 ((https://doi.org/10.1126/science.1256688))
a5c5cd504f51531818d1cc05edf712df	Fungi	Basidiomycota	Agaricomycetes	Agaricales	Psathyrellaceae	Coprinopsis	Coprinopsis_lagopus	Psathyrellaceae	9	Saprotroph	Dung Saprotroph-Plant Saprotroph-Wood Saprotroph	NULL	Agaricoid	Probable	Saprobic, in grass, on dung, rotten wood and similar substrata (Cannon & Kirk 2007)	Cannon PF, Kirk PM. 2007. Fungal Families of the World. CAB International, Cambridge (ISBN: 978-0851998275)
edd422ebe2e0672a12f55ed57b400dc4	Fungi	Ascomycota	Eurotiomycetes	Chaetothyriales	Herpotrichiellaceae	Veronaea	Veronaea_japonica	Veronaea	13	Pathotroph	Plant Pathogen	NULL	NULL	Probable	NULL	The American Phytopathological Society Common Names of Plant Diseases ((http://www.apsnet.org/publications/commonnames/Pages/default.aspx))
da9f8d606d7e70547eb7a14bf02ff7bc	Fungi	Ascomycota	Dothideomycetes	Pleosporales	Didymosphaeriaceae	Paraphaeosphaeria	Paraphaeosphaeria_sp	Paraphaeosphaeria	13	Saprotroph	Undefined Saprotroph	NULL	NULL	Probable	NULL	Tedersoo L, et al. 2014. Science 346:e1256688 ((https://doi.org/10.1126/science.1256688))
1baefa8e4472634ee65e82a126c6ebe7	Fungi	Ascomycota	Sordariomycetes	Hypocreales	Bionectriaceae	Gliomastix	Gliomastix_murorum	Gliomastix	13	Saprotroph	Undefined Saprotroph	NULL	NULL	Probable	NULL	Tedersoo L, et al. 2014. Science 346:e1256688 ((https://doi.org/10.1126/science.1256688))
fe776e90b5ef32f70549d8e5180c8a8a	Fungi	Basidiomycota	Agaricomycetes	Thelephorales	Thelephoraceae	Tomentella	Tomentella_sp	Tomentella	13	Symbiotroph	Ectomycorrhizal	NULL	Corticioid	Highly Probable	NULL	Rinaldi AC, et al. 2008. Fungal Diversity 33:1-45 ((http://www.fungaldiversity.org/fdp/sfdp/33-1.pdf)); Tedersoo L, et al. 2010. Mycorrhiza 20:217-263 ((https://doi.org/10.1007/s00572-009-0274-x)); http://mycorrhizas.info/ecmf.html ((http://mycorrhizas.info/ecmf.html))
5d37e773d82e13c72f76bd399337f56e	Fungi	Basidiomycota	Cystobasidiomycetes	Cystobasidiales	Cystobasidiaceae	Cystobasidium	Cystobasidium_sp	Cystobasidium	13	Pathotroph	Fungal Parasite	NULL	Facultative Yeast	Highly Probable	NULL	Kurtzman CP, et al. (eds.) 2011. The Yeasts, a Taxonomic Study. Fifth Edition. Vols 1-3. Elsevier, San Diego (ISBN: 9780444521491)
11943ad8099547e50e35967382f0369b	Fungi	Ascomycota	Eurotiomycetes	Chaetothyriales	Herpotrichiellaceae	Cladophialophora	Cladophialophora_sp	Cladophialophora	13	Saprotroph	Undefined Saprotroph	NULL	Microfungus	Probable	NULL	James TY, et al. 2006. Nature 443:818-822 ((https://doi.org/10.1038/nature05110))
cd13b9f145dfac1d73554256acac2f76	Fungi	Ascomycota	Dothideomycetes	Dothideales	Dothideaceae	Rhizosphaera	Rhizosphaera_kalkhoffii	Rhizosphaera	13	Pathotroph	Plant Pathogen	NULL	NULL	Probable	NULL	Tedersoo L, et al. 2014. Science 346:e1256688 ((https://doi.org/10.1126/science.1256688))
4195580b85dfe0f71b5ed706adc6b897	Fungi	na	na	na	na	na	na	na	na	na	na	na	na	na	na	na
41713ab6c71b6e6e1a175d5d8c863867	Fungi	Ascomycota	Lecanoromycetes	Lecanorales	Parmeliaceae	Usnea	Usnea_sp	Usnea	13	Symbiotroph	Lichenized	NULL	Thallus	Highly Probable	NULL	Esslinger TL. 2014. North Dakota State University ((http://www.ndsu.edu/pubweb/~esslinge/chcklst/chcklst7.htm))
97845eb64d723785ecd60379192c035f	Fungi	Ascomycota	Dothideomycetes	Pleosporales	Lophiostomataceae	Lophiostoma	Lophiostoma_sp	Lophiostoma	13	Saprotroph	Undefined Saprotroph	NULL	NULL	Probable	NULL	Tedersoo L, et al. 2014. Science 346:e1256688 ((https://doi.org/10.1126/science.1256688))
a82ef82fbba2842c2dd1f390b25d7538	Fungi	Ascomycota	Dothideomycetes	Botryosphaeriales	Botryosphaeriaceae	Sphaeropsis	Sphaeropsis_sapinea	Botryosphaeriaceae	9	Pathotroph-Saprotroph-Symbiotroph	Endophyte-Plant Pathogen-Wood Saprotroph	NULL	Microfungus	Probable	Biotrophic, necrotrophic, or saprobic, especially associated with woody tissue (Cannon & Kirk 2007)	Cannon PF, Kirk PM. 2007. Fungal Families of the World. CAB International, Cambridge (ISBN: 978-0851998275)
409b0fd6f4334af42e22f820ee8b4d88	Fungi	Basidiomycota	Microbotryomycetes	Microbotryomycetes_ord_Incertae_sedis	Chrysozymaceae	Pseudohyphozyma	Pseudohyphozyma_sp	na	na	na	na	na	na	na	na	na
7098498bada097d54617c38d203a3494	Fungi	Ascomycota	Dothideomycetes	Capnodiales	na	na	na	na	na	na	na	na	na	na	na	na
d1c78ce23412360af27d1b40657682d7	Fungi	Ascomycota	Eurotiomycetes	Chaetothyriales	na	na	na	na	na	na	na	na	na	na	na	na
71307b7ae07e7080ceb8f9b071a8abb8	Fungi	Ascomycota	Dothideomycetes	Pleosporales	Sporormiaceae	Preussia	Preussia_sp	Preussia	13	Saprotroph	Undefined Saprotroph	NULL	NULL	Probable	NULL	Tedersoo L, et al. 2014. Science 346:e1256688 ((https://doi.org/10.1126/science.1256688))
596db44085ac4f04aa398ec756b857c1	Fungi	Mortierellomycota	Mortierellomycetes	Mortierellales	Mortierellaceae	Mortierella	Mortierella_sp	Mortierella	13	Saprotroph-Symbiotroph	Endophyte-Litter Saprotroph-Soil Saprotroph-Undefined Saprotroph	NULL	Microfungus	Probable	Saprobic in soil and thus frequenctly isolated from soil and material contaminated with soil such as hay or rotten silage and spoil tips (Cannon & Kirk 2007)	Cannon PF, Kirk PM. 2007. Fungal Families of the World. CAB International, Cambridge (ISBN: 978-0851998275); Tedersoo L, et al. 2014. Science 346:e1256688 ((https://doi.org/10.1126/science.1256688)); Purahong W, et al. 2016. Molecular Ecology 25:4059-4074 ((https://doi.org/10.1111/mec.13739))
1e3e76080fab32697395c798fd0fefba	Fungi	Ascomycota	Dothideomycetes	Dothideales	Dothioraceae	Sydowia	Sydowia_polyspora	Sydowia	13	Saprotroph	Undefined Saprotroph	NULL	NULL	Probable	NULL	Tedersoo L, et al. 2014. Science 346:e1256688 ((https://doi.org/10.1126/science.1256688))
a016203abb36c1b3cd1b16deb9ee0b05	Fungi	Ascomycota	Dothideomycetes	Pleosporales	na	na	na	na	na	na	na	na	na	na	na	na
c577d24f03185ea2376452b9cfe88d11	Fungi	na	na	na	na	na	na	na	na	na	na	na	na	na	na	na
a1b7325233f0f6097d1f433c6c62f364	Fungi	na	na	na	na	na	na	na	na	na	na	na	na	na	na	na
065e214591c81fecfaad183bd6df2894	Fungi	na	na	na	na	na	na	na	na	na	na	na	na	na	na	na
a78b3838117dc93c3e544af3c1866c48	Fungi	Ascomycota	Eurotiomycetes	Eurotiales	Aspergillaceae	Penicillium	Penicillium_aurantiogriseum	Penicillium	13	Saprotroph	Dung Saprotroph-Undefined Saprotroph-Wood Saprotroph	Soft Rot	Microfungus	Highly Probable	NULL	Duncan CG, Eslyn WE. 1966. Mycologia 58642-664; Seehann G, et al. 1975. List of Fungi in Soft-Rot Tissue Tests. Institute fur Holzbiologie und Holzschutz, Bundesforschungsanstalt fur Forst - und Holzwirtshaft, Hamburg - Lohbrugge, Germany; Costa IPMW, et al. 2012. Mycotaxon 119:e26 ((http://mycotaxon.com/resources/checklists/costa_v119_checklist.pdf)); Bills GF, et al. 2013. Current Opinion in Mi…
7398dc38d52b4985be42a178f759565a	Fungi	na	na	na	na	na	na	na	na	na	na	na	na	na	na	na
eabb021903e08fbfb6017717a0d4c59f	Fungi	Basidiomycota	na	na	na	na	na	na	na	na	na	na	na	na	na	na
51af163313902b6508bc744c9e4d2bfa	Fungi	na	na	na	na	na	na	na	na	na	na	na	na	na	na	na
4b6a5b115968e0f2e3cf5ce3764208e7	Fungi	Ascomycota	Dothideomycetes	Capnodiales	Cladosporiaceae	Cladosporium	na	na	na	na	na	na	na	na	na	na
29670cda080a36acbaa1ee71377aa34e	Fungi	Ascomycota	Sordariomycetes	Xylariales	Amphisphaeriaceae	Synnemapestaloides	Synnemapestaloides_sp	Amphisphaeriaceae	9	Saprotroph	Undefined Saprotroph	NULL	NULL	Possible	Saprobes or weak parasites of leaves, stems, etc., often appearing as secondary colonizers following damage to plants by other agents (Cannon & Kirk 2007)	Cannon PF, Kirk PM. 2007. Fungal Families of the World. CAB International, Cambridge (ISBN: 978-0851998275)
14cc0a824288a4d870a47396fd7044df	Fungi	Ascomycota	Leotiomycetes	Helotiales	na	na	na	na	na	na	na	na	na	na	na	na
f3f24937b7c29e2e88b9caa33ebde098	Fungi	na	na	na	na	na	na	na	na	na	na	na	na	na	na	na
f44d23ed638ebaffc7eae7f71d721047	Fungi	Ascomycota	Eurotiomycetes	Eurotiales	Aspergillaceae	Penicillium	Penicillium_sp	Penicillium	13	Saprotroph	Dung Saprotroph-Undefined Saprotroph-Wood Saprotroph	Soft Rot	Microfungus	Highly Probable	NULL	Duncan CG, Eslyn WE. 1966. Mycologia 58642-664; Seehann G, et al. 1975. List of Fungi in Soft-Rot Tissue Tests. Institute fur Holzbiologie und Holzschutz, Bundesforschungsanstalt fur Forst - und Holzwirtshaft, Hamburg - Lohbrugge, Germany; Costa IPMW, et al. 2012. Mycotaxon 119:e26 ((http://mycotaxon.com/resources/checklists/costa_v119_checklist.pdf)); Bills GF, et al. 2013. Current Opinion in Mi…
9ce324fc4abbfc26101387e5f9b774aa	Fungi	Ascomycota	Leotiomycetes	Helotiales	Sclerotiniaceae	na	na	Sclerotiniaceae	9	Pathotroph	Plant Pathogen	NULL	Microfungus	Probable	Primarily necrotrophs, infecting roots, leaves, fruits, seeds, etc. and causing moulds, damping off etc. Sclerotia often overwinter and can survive for long periods in soil (Cannon & Kirk 2007)	Cannon PF, Kirk PM. 2007. Fungal Families of the World. CAB International, Cambridge (ISBN: 978-0851998275)
06666d0add43285bef8cd3333a40dd42	Fungi	Basidiomycota	Agaricomycetes	Agaricales	Strophariaceae	Pholiota	Pholiota_abietis	Pholiota	13	Saprotroph	Undefined Saprotroph	White Rot	Agaricoid	Probable	NULL	Tedersoo L, et al. 2014. Science 346:e1256688 ((https://doi.org/10.1126/science.1256688))
5a6da1a721e252bfe3338970b7e9aab1	Fungi	Basidiomycota	Agaricomycetes	Polyporales	Ganodermataceae	Perenniporia	Perenniporia_subacida	Perenniporia	13	Saprotroph	Wood Saprotroph	White Rot	Corticioid	Highly Probable	NULL	Gilbertson RL, Ryvarden L. 1987-1987. North American Polypores. Fungiflora, Oslo (ISBN: 978-0945345060); Tedersoo L, et al. 2014. Science 346:e1256688 ((https://doi.org/10.1126/science.1256688))
3a7a4dbf6b310094be2f1908ba484346	Fungi	Basidiomycota	Tremellomycetes	Cystofilobasidiales	Mrakiaceae	Itersonilia	Itersonilia_perplexans	Itersonilia	13	Pathotroph	Litter Saprotroph-Plant Pathogen	NULL	Dimorphic Yeast	Probable	A dimorphic basidiomycete that has yeast and hyphal phases (McGovern et al. 2006)	McGovern RJ, et al. 2006. Plant Health Progress ((http://doi.org/10.1094/PHP-2006-1018-02-RS)); The American Phytopathological Society Common Names of Plant Diseases ((http://www.apsnet.org/publications/commonnames/Pages/default.aspx))
f74deda3f1fb8b8b6bc7e521aee0003a	Fungi	Basidiomycota	Tremellomycetes	Holtermanniales	Holtermanniales_fam_Incertae_sedis	Holtermanniella	Holtermanniella_sp	na	na	na	na	na	na	na	na	na
3ca1eaf7d22ba03a6f6c275b934792e8	Fungi	Basidiomycota	Microbotryomycetes	Microbotryomycetes_ord_Incertae_sedis	Microbotryomycetes_fam_Incertae_sedis	Curvibasidium	Curvibasidium_rogersii	na	na	na	na	na	na	na	na	na
94d0952d8ee681dfb492c3527289c6de	Fungi	Ascomycota	Dothideomycetes	Pleosporales	Lophiostomataceae	Lophiostoma	Lophiostoma_cynaroidis	Lophiostoma	13	Saprotroph	Undefined Saprotroph	NULL	NULL	Probable	NULL	Tedersoo L, et al. 2014. Science 346:e1256688 ((https://doi.org/10.1126/science.1256688))
7af22374e0a180328a3094524f9c7945	Fungi	Basidiomycota	Tremellomycetes	Tremellales	Tremellaceae	Tremella	Tremella_roseotincta	na	na	na	na	na	na	na	na	na
78caa01d78a3af5a7caf017cfa164acf	Fungi	Basidiomycota	Agaricomycetes	Agaricales	Strophariaceae	Pholiota	Pholiota_sp	Pholiota	13	Saprotroph	Undefined Saprotroph	White Rot	Agaricoid	Probable	NULL	Tedersoo L, et al. 2014. Science 346:e1256688 ((https://doi.org/10.1126/science.1256688))
4b468e749642167406ac115582c4e148	Fungi	Ascomycota	Dothideomycetes	Pleosporales	Sporormiaceae	Preussia	Preussia_sp	Preussia	13	Saprotroph	Undefined Saprotroph	NULL	NULL	Probable	NULL	Tedersoo L, et al. 2014. Science 346:e1256688 ((https://doi.org/10.1126/science.1256688))
0a100efe6654fe67aa9d5c768ecef841	Fungi	Basidiomycota	Wallemiomycetes	Wallemiales	Wallemiaceae	Wallemia	Wallemia_sp	Wallemia	13	Saprotroph	Undefined Saprotroph	NULL	NULL	Probable	NULL	Tedersoo L, et al. 2014. Science 346:e1256688 ((https://doi.org/10.1126/science.1256688))
98d88f9afb4f9075bfec19d7a873e259	Fungi	na	na	na	na	na	na	na	na	na	na	na	na	na	na	na
c156b0012b4e92555dea374b6e9417a2	Fungi	Basidiomycota	Agaricomycetes	Agaricales	Strophariaceae	Pholiota	Pholiota_sp	Pholiota	13	Saprotroph	Undefined Saprotroph	White Rot	Agaricoid	Probable	NULL	Tedersoo L, et al. 2014. Science 346:e1256688 ((https://doi.org/10.1126/science.1256688))
c1463d415330f499b1374c41bd7e672d	Fungi	Ascomycota	Saccharomycetes	Saccharomycetales	Dipodascaceae	na	na	na	na	na	na	na	na	na	na	na
8cb7e984a0e1c135d2dbc8105a5a2b55	Fungi	na	na	na	na	na	na	na	na	na	na	na	na	na	na	na
09c27aa2ae6f84f05b87a7ae0686c2c5	Fungi	Ascomycota	Dothideomycetes	Capnodiales	Cladosporiaceae	Cladosporium	Cladosporium_sp	na	na	na	na	na	na	na	na	na
2d675245ff68ad4c83ff2158409f1182	Fungi	Ascomycota	Dothideomycetes	Pleosporales	na	na	na	na	na	na	na	na	na	na	na	na
c796ce628a5a55b4b93980f5e2367cd7	Fungi	Ascomycota	Leotiomycetes	Helotiales	Vibrisseaceae	Phialocephala	Phialocephala_sp	Phialocephala	13	Symbiotroph	Endophyte	NULL	Microfungus	Highly Probable	Dark Septate Endophyte, known from plant roots.	Newsham KK. 2011. New Phytologist 190:783-793 ((https://doi.org/10.1111/j.1469-8137.2010.03611.x)) (as dark septate root endophytes)
8023ba579901a6e3612ff6a683aeb8cc	Fungi	Ascomycota	Dothideomycetes	Capnodiales	na	na	na	na	na	na	na	na	na	na	na	na
da997c2a31d13787aa272e57b36d50c9	Fungi	Basidiomycota	Tremellomycetes	na	na	na	na	na	na	na	na	na	na	na	na	na
4b7d1315b97ad2366618256d0dc5f553	Fungi	Ascomycota	Taphrinomycetes	Taphrinales	Taphrinaceae	Taphrina	Taphrina_sp	Taphrina	13	Pathotroph	Plant Pathogen	NULL	Microfungus	Probable	NULL	The American Phytopathological Society Common Names of Plant Diseases ((http://www.apsnet.org/publications/commonnames/Pages/default.aspx))
2d5fbab2d4ec0f849db393b8ec4931c9	Fungi	Ascomycota	Dothideomycetes	Capnodiales	Mycosphaerellaceae	na	na	Mycosphaerellaceae	9	Pathotroph-Saprotroph	Plant Pathogen-Undefined Saprotroph	NULL	Microfungus	Probable	Biotrophic, necrotrophic or saprobic on various plant tissues (Cannon & Kirk 2007)	Cannon PF, Kirk PM. 2007. Fungal Families of the World. CAB International, Cambridge (ISBN: 978-0851998275)
64ed1672ec5babaca6e34cf094cc52bf	Fungi	Ascomycota	Dothideomycetes	Venturiales	Venturiaceae	Cylindrosympodium	Cylindrosympodium_sp	Cylindrosympodium	13	Pathotroph	Plant Pathogen	NULL	NULL	Probable	NULL	Tedersoo L, et al. 2014. Science 346:e1256688 ((https://doi.org/10.1126/science.1256688))
d419c32107b684580196b84e280ccce8	Fungi	Basidiomycota	Agaricomycetes	Auriculariales	na	na	na	na	na	na	na	na	na	na	na	na
c5f5536a2f0cd9db18307973e0d1d035	Fungi	na	na	na	na	na	na	na	na	na	na	na	na	na	na	na
aa9d5c7da7103474166e446527b9697f	Fungi	Ascomycota	Eurotiomycetes	Eurotiales	Aspergillaceae	Aspergillus	Aspergillus_niger	na	na	na	na	na	na	na	na	na
a09d2652d79fc47bd7ca5c643a1698a9	Fungi	Ascomycota	Eurotiomycetes	Chaetothyriales	Herpotrichiellaceae	na	na	Herpotrichiellaceae	9	Pathotroph-Saprotroph	Animal Pathogen-Fungal Parasite-Undefined Saprotroph	NULL	Facultative Yeast-Microfungus	Probable	Mostly saprobic on plants or other fungi, isolated from soil etc., and from medical sources (Cannon & Kirk 2007)	Cannon PF, Kirk PM. 2007. Fungal Families of the World. CAB International, Cambridge (ISBN: 978-0851998275)
b9cf63a8d4b2bb62e3b3cd69afa595d8	Fungi	Basidiomycota	Agaricomycetes	Agaricales	Psathyrellaceae	Coprinellus	Coprinellus_sp	Coprinellus	13	Saprotroph	Undefined Saprotroph	NULL	Agaricoid	Probable	NULL	Tedersoo L, et al. 2014. Science 346:e1256688 ((https://doi.org/10.1126/science.1256688))
9b0318e10335de3224655d10d3d3d9be	Fungi	Ascomycota	Lecanoromycetes	Lecanorales	Parmeliaceae	Usnea	Usnea_sp	Usnea	13	Symbiotroph	Lichenized	NULL	Thallus	Highly Probable	NULL	Esslinger TL. 2014. North Dakota State University ((http://www.ndsu.edu/pubweb/~esslinge/chcklst/chcklst7.htm))
351e26bd30647fa5fdfeba2f11ede412	Fungi	Basidiomycota	Agaricomycetes	Agaricales	Strophariaceae	Deconica	Deconica_bayliasiana	Deconica	13	Saprotroph	Undefined Saprotroph	NULL	NULL	Probable	NULL	Tedersoo L, et al. 2014. Science 346:e1256688 ((https://doi.org/10.1126/science.1256688))
a332a91a4c5d3044f30124fb0da1e60a	Fungi	na	na	na	na	na	na	na	na	na	na	na	na	na	na	na
35ecd15663780c905b48197636514978	Fungi	na	na	na	na	na	na	na	na	na	na	na	na	na	na	na
4353878746c9b39f0395c8d149c71cf0	Fungi	Basidiomycota	Tremellomycetes	Tremellales	Bulleribasidiaceae	Dioszegia	Dioszegia_sp	na	na	na	na	na	na	na	na	na
2aa02593f5df2d8260cd15b495cc30f1	Fungi	Basidiomycota	Agaricomycetes	Agaricales	Strophariaceae	Psilocybe	Psilocybe_subviscida	Strophariaceae	9	Pathotroph-Saprotroph	Dung Saprotroph-Plant Parasite-Soil Saprotroph-Undefined Saprotroph-Wood Saprotroph	NULL	Agaricoid	Probable	Very variable ecology; Pholiota species are lignicolous and can act as weak parasites while most other taxa are either sparobes in grassy habitats or are found in dung. Species are not ectomycorrhizal (Cannon & Kirk 2007)	Cannon PF, Kirk PM. 2007. Fungal Families of the World. CAB International, Cambridge (ISBN: 978-0851998275)
0c3419f9906250a1b252454d1784f025	Fungi	na	na	na	na	na	na	na	na	na	na	na	na	na	na	na
f6d3c3a7b5bb656415d1b79323ead3ef	Fungi	Basidiomycota	Cystobasidiomycetes	na	na	na	na	na	na	na	na	na	na	na	na	na
35e5c2976873bfabb6592c78652c76c9	Fungi	na	na	na	na	na	na	na	na	na	na	na	na	na	na	na
bcb1211240952ca72dc7458c7a395f33	Fungi	Basidiomycota	Tremellomycetes	Trichosporonales	Trichosporonaceae	Apiotrichum	Apiotrichum_loubieri	Apiotrichum	13	Saprotroph	Soil Saprotroph	NULL	Microfungus	Possible	From forest soil (Calduch et al. 2002)	Calduch M, et al. 2002. Mycologia 94:355-361 ((https://doi.org/10.1080/15572536.2003.11833241))
ca84a740bf636983b1d805d57f32bdd5	Fungi	Ascomycota	Leotiomycetes	Helotiales	na	na	na	na	na	na	na	na	na	na	na	na
ffe9ac4b8aa1cef6455b12c6d53a7550	Fungi	Ascomycota	na	na	na	na	na	na	na	na	na	na	na	na	na	na
f34a4060142cd39dc8cfce058fbd33ff	Fungi	Basidiomycota	Cystobasidiomycetes	Cyphobasidiales	na	na	na	na	na	na	na	na	na	na	na	na
81d974c5e91127f64ca6e046894ef1a8	Fungi	Ascomycota	Leotiomycetes	Helotiales	Helotiales_fam_Incertae_sedis	Xenopolyscytalum	Xenopolyscytalum_sp	Xenopolyscytalum	13	Saprotroph	Undefined Saprotroph	NULL	NULL	Probable	NULL	Tedersoo L, et al. 2014. Science 346:e1256688 ((https://doi.org/10.1126/science.1256688))
5efac187faf9bcc1273af3ef60f98207	Fungi	Basidiomycota	Tremellomycetes	Tremellales	Bulleribasidiaceae	Vishniacozyma	Vishniacozyma_sp	na	na	na	na	na	na	na	na	na
627b4687af9f453ba3528cb4ffd719c1	Fungi	Ascomycota	Leotiomycetes	Helotiales	na	na	na	na	na	na	na	na	na	na	na	na
0e1f44dc223e2d550414aded9621379e	Fungi	Ascomycota	Eurotiomycetes	Chaetothyriales	na	na	na	na	na	na	na	na	na	na	na	na
bd5e7eaeab9f59424ec6947089b8aebd	Fungi	Basidiomycota	Agaricomycetes	Agaricales	Psathyrellaceae	Coprinellus	Coprinellus_sp	Coprinellus	13	Saprotroph	Undefined Saprotroph	NULL	Agaricoid	Probable	NULL	Tedersoo L, et al. 2014. Science 346:e1256688 ((https://doi.org/10.1126/science.1256688))
173e917b1fb1e0f1ad812053dd375370	Fungi	Ascomycota	Eurotiomycetes	Eurotiales	Aspergillaceae	Aspergillus	Aspergillus_fumigatus	na	na	na	na	na	na	na	na	na
1dd59657c809dcbc0d981e96c67105f1	Fungi	Ascomycota	Sordariomycetes	Sordariales	Sordariaceae	Gelasinospora	na	Gelasinospora	13	Saprotroph	Undefined Saprotroph	NULL	NULL	Probable	NULL	Tedersoo L, et al. 2014. Science 346:e1256688 ((https://doi.org/10.1126/science.1256688))
e840cd3bf07427d5ba171a7eca820417	Fungi	Ascomycota	Lecanoromycetes	Lecanorales	Parmeliaceae	Nephromopsis	Nephromopsis_pallescens	Nephromopsis	13	Symbiotroph	Lichenized	NULL	Thallus	Highly Probable	NULL	Tedersoo L, et al. 2014. Science 346:e1256688 ((https://doi.org/10.1126/science.1256688)); Outline of Ascomycota ((http://www.fieldmuseum.org/myconet))
4c2cf612be8c342e7b2f359a64e606f0	Fungi	Ascomycota	Dothideomycetes	Pleosporales	Leptosphaeriaceae	Leptosphaeria	Leptosphaeria_pedicularis	Leptosphaeria	13	Pathotroph	Plant Pathogen	NULL	Microfungus	Probable	NULL	Tedersoo L, et al. 2014. Science 346:e1256688 ((https://doi.org/10.1126/science.1256688))
afa956e08eeb9e3a561780bd61dd81c5	Fungi	Ascomycota	Dothideomycetes	Capnodiales	Mycosphaerellaceae	Ramularia	Ramularia_pratensis	Mycosphaerellaceae	9	Pathotroph-Saprotroph	Plant Pathogen-Undefined Saprotroph	NULL	Microfungus	Probable	Biotrophic, necrotrophic or saprobic on various plant tissues (Cannon & Kirk 2007)	Cannon PF, Kirk PM. 2007. Fungal Families of the World. CAB International, Cambridge (ISBN: 978-0851998275)
7cd5a706946f3594ceba5e95c7f1af89	Fungi	Ascomycota	Sordariomycetes	Hypocreales	Hypocreaceae	Trichoderma	Trichoderma_longibrachiatum	Trichoderma	13	Pathotroph-Saprotroph-Symbiotroph	Animal Pathogen-Endophyte-Epiphyte-Fungal Parasite-Plant Pathogen-Wood Saprotroph	Soft Rot	Microfungus	Probable	Cause of soft-rot (Seehann et al. 1975); Likely opportunistic human pathogen (Irinyi et al. 2015); Endophyte detection method-culture (Busby et al. 2016)	Seehann G, et al. 1975. List of Fungi in Soft-Rot Tissue Tests. Institute fur Holzbiologie und Holzschutz, Bundesforschungsanstalt fur Forst - und Holzwirtshaft, Hamburg - Lohbrugge, Germany; Andrews JH, et al. 1983. Phytopathology 73228-234; Hanada RE, et al. 2010. Fungal Biology 114:901-910 ((https://doi.org/10.1016/j.funbio.2010.08.006)); Costa IPMW, et al. 2012. Mycotaxon 119:e26 ((http://myc…
1913d1899383e89ffdf104ecc147e969	Fungi	na	na	na	na	na	na	na	na	na	na	na	na	na	na	na
43470d6cc2cae7ecd47a99b5d1aca94b	Fungi	na	na	na	na	na	na	na	na	na	na	na	na	na	na	na
c761d66409867b799fa5680bf707ea0b	Fungi	Basidiomycota	Agaricomycetes	Agaricales	Inocybaceae	Inocybe	Inocybe_sp	Inocybe	13	Symbiotroph	Ectomycorrhizal	NULL	Agaricoid	Highly Probable	Sensu stricto (Matheny 2009).	Rinaldi AC, et al. 2008. Fungal Diversity 33:1-45 ((http://www.fungaldiversity.org/fdp/sfdp/33-1.pdf)); Matheny PB. 2009. McIlvainea 18:11-21 ((https://namyco.org/docs/3_Matheny.pdf)); Tedersoo L, et al. 2010. Mycorrhiza 20:217-263 ((https://doi.org/10.1007/s00572-009-0274-x)); http://mycorrhizas.info/ecmf.html ((http://mycorrhizas.info/ecmf.html))
edf6b1f1c641f8d2ec053d24bc72e30f	Fungi	Ascomycota	Sordariomycetes	Xylariales	Sporocadaceae	Heterotruncatella	Heterotruncatella_sp	na	na	na	na	na	na	na	na	na
e276f5a7f38013db59cb8f9056976551	Fungi	Ascomycota	Sordariomycetes	Xylariales	Xylariaceae	na	na	Xylariaceae	9	Pathotroph-Saprotroph-Symbiotroph	Dung Saprotroph-Endophyte-Plant Pathogen-Undefined Saprotroph	NULL	Xylarioid	Probable	Saprobes or weak pathogens, many endophytes, mainly in wood and bark, occasionally in soil and dung (Cannon & Kirk 2007)	Cannon PF, Kirk PM. 2007. Fungal Families of the World. CAB International, Cambridge (ISBN: 978-0851998275)
d1b8d7e335185a5c69601fbcdf528c52	Fungi	na	na	na	na	na	na	na	na	na	na	na	na	na	na	na
3d0114f0fa4929da5f4db0258436194b	Fungi	Ascomycota	Sordariomycetes	Sordariales	Lasiosphaeriaceae	Apodus	Apodus_deciduus	Apodus	13	Saprotroph	Undefined Saprotroph	NULL	NULL	Probable	NULL	Tedersoo L, et al. 2014. Science 346:e1256688 ((https://doi.org/10.1126/science.1256688))
426ad4b8f495339c2be6cdbabdc42629	Fungi	Ascomycota	Dothideomycetes	Capnodiales	Teratosphaeriaceae	Batcheloromyces	Batcheloromyces_leucadendri	Batcheloromyces	13	Pathotroph	Plant Pathogen	NULL	NULL	Probable	NULL	Tedersoo L, et al. 2014. Science 346:e1256688 ((https://doi.org/10.1126/science.1256688))
ab43da2d3fc7594e7fd6b3dcf2209a15	Fungi	Ascomycota	na	na	na	na	na	na	na	na	na	na	na	na	na	na
6125f387506f69362d19ad747bc251b0	Fungi	Ascomycota	Archaeorhizomycetes	na	na	na	na	na	na	na	na	na	na	na	na	na
2b0df00f42d416a15b5c845ed5d869ee	Fungi	Ascomycota	Leotiomycetes	Thelebolales	Pseudeurotiaceae	Pseudeurotium	Pseudeurotium_bakeri	Pseudeurotium	13	Saprotroph	Undefined Saprotroph	NULL	NULL	Probable	NULL	Tedersoo L, et al. 2014. Science 346:e1256688 ((https://doi.org/10.1126/science.1256688))
bd6253f82a1767254b9cf1893c39af15	Fungi	Ascomycota	Sordariomycetes	Hypocreales	Bionectriaceae	Clonostachys	Clonostachys_sp	Clonostachys	13	Pathotroph	Plant Pathogen	NULL	NULL	Probable	NULL	Tedersoo L, et al. 2014. Science 346:e1256688 ((https://doi.org/10.1126/science.1256688))
205fb686ec282dbd5ab0104091648a8e	Fungi	Basidiomycota	Agaricomycetes	Cantharellales	Tulasnellaceae	na	na	Tulasnellaceae	9	Saprotroph-Symbiotroph	Ectomycorrhizal-Undefined Saprotroph	NULL	Corticioid	Probable	Typically found on decaying wood and other rotting vegetation, presumably saprobic in nutrition. Many anamorphic taxa have mycorrhizal associations with orchids. The linkages between teleomorph and anamorph need further study; some Epulorhiza species have associations with the Sebacinaceae rather than Tulasnellaceae (Cannon & Kirk 2007)	Cannon PF, Kirk PM. 2007. Fungal Families of the World. CAB International, Cambridge (ISBN: 978-0851998275)
0c4b86bacbffe7cf000a1d410d33b344	Fungi	Basidiomycota	Agaricomycetes	Agaricales	Psathyrellaceae	na	na	Psathyrellaceae	9	Saprotroph	Dung Saprotroph-Plant Saprotroph-Wood Saprotroph	NULL	Agaricoid	Probable	Saprobic, in grass, on dung, rotten wood and similar substrata (Cannon & Kirk 2007)	Cannon PF, Kirk PM. 2007. Fungal Families of the World. CAB International, Cambridge (ISBN: 978-0851998275)
a48915c0f86d81dead8731ea6f9cbafe	Fungi	na	na	na	na	na	na	na	na	na	na	na	na	na	na	na
4b038fe3a57605396c094c5e0ea90f11	Fungi	Basidiomycota	Tremellomycetes	Tremellales	Bulleribasidiaceae	Vishniacozyma	Vishniacozyma_sp	na	na	na	na	na	na	na	na	na
7d306bea6eaaec04977f51ada59a1833	Fungi	Basidiomycota	Tremellomycetes	Tremellales	Bulleribasidiaceae	Vishniacozyma	Vishniacozyma_sp	na	na	na	na	na	na	na	na	na
014741778f4ebcaaa4f8363cdd903f5a	Fungi	Ascomycota	Dothideomycetes	Capnodiales	Teratosphaeriaceae	Batcheloromyces	na	Batcheloromyces	13	Pathotroph	Plant Pathogen	NULL	NULL	Probable	NULL	Tedersoo L, et al. 2014. Science 346:e1256688 ((https://doi.org/10.1126/science.1256688))
f20694dca0957efc99a3e1f0873731f7	Fungi	na	na	na	na	na	na	na	na	na	na	na	na	na	na	na
c0a025ce9dd108c14497e31e13ee1177	Fungi	Basidiomycota	Agaricomycetes	Agaricales	Psathyrellaceae	Psathyrella	Psathyrella_corrugis	Psathyrella	13	Saprotroph	Wood Saprotroph	NULL	Agaricoid	Probable	NULL	Tedersoo L, et al. 2014. Science 346:e1256688 ((https://doi.org/10.1126/science.1256688))
0cab3381032c461e9d46231a63f132bc	Fungi	Ascomycota	Lecanoromycetes	Lecanorales	Parmeliaceae	Usnea	Usnea_orientalis	Usnea	13	Symbiotroph	Lichenized	NULL	Thallus	Highly Probable	NULL	Esslinger TL. 2014. North Dakota State University ((http://www.ndsu.edu/pubweb/~esslinge/chcklst/chcklst7.htm))
e09054c89038ebe2ccffacd06e07339d	Fungi	Mortierellomycota	Mortierellomycetes	Mortierellales	Mortierellaceae	Mortierella	Mortierella_sp	Mortierella	13	Saprotroph-Symbiotroph	Endophyte-Litter Saprotroph-Soil Saprotroph-Undefined Saprotroph	NULL	Microfungus	Probable	Saprobic in soil and thus frequenctly isolated from soil and material contaminated with soil such as hay or rotten silage and spoil tips (Cannon & Kirk 2007)	Cannon PF, Kirk PM. 2007. Fungal Families of the World. CAB International, Cambridge (ISBN: 978-0851998275); Tedersoo L, et al. 2014. Science 346:e1256688 ((https://doi.org/10.1126/science.1256688)); Purahong W, et al. 2016. Molecular Ecology 25:4059-4074 ((https://doi.org/10.1111/mec.13739))
99e2028dbfe85b3af31c310c6b62858d	Fungi	na	na	na	na	na	na	na	na	na	na	na	na	na	na	na
2172274af1cfb666dddc8014d3f098d5	Fungi	Ascomycota	Leotiomycetes	Helotiales	Helotiales_fam_Incertae_sedis	Cadophora	Cadophora_sp	Cadophora	13	Symbiotroph	Endophyte	NULL	Microfungus	Highly Probable	Dark Septate Endophyte, known from plant roots.	Tedersoo L, et al. 2010. Mycorrhiza 20:217-263 ((https://doi.org/10.1007/s00572-009-0274-x)); Newsham KK. 2011. New Phytologist 190:783-793 ((https://doi.org/10.1111/j.1469-8137.2010.03611.x)) (as DSE)
80cd5be9141955a3cb72225123bd533b	Fungi	na	na	na	na	na	na	na	na	na	na	na	na	na	na	na
0dfac1f5ef300dca196b0a709dc7d76a	Fungi	Ascomycota	Sordariomycetes	Xylariales	Xylariaceae	na	na	Xylariaceae	9	Pathotroph-Saprotroph-Symbiotroph	Dung Saprotroph-Endophyte-Plant Pathogen-Undefined Saprotroph	NULL	Xylarioid	Probable	Saprobes or weak pathogens, many endophytes, mainly in wood and bark, occasionally in soil and dung (Cannon & Kirk 2007)	Cannon PF, Kirk PM. 2007. Fungal Families of the World. CAB International, Cambridge (ISBN: 978-0851998275)
5d9c812257b6076d42bb02a378ddaddb	Fungi	Basidiomycota	Agaricomycetes	Agaricales	Psathyrellaceae	Coprinopsis	Coprinopsis_atramentaria	Psathyrellaceae	9	Saprotroph	Dung Saprotroph-Plant Saprotroph-Wood Saprotroph	NULL	Agaricoid	Probable	Saprobic, in grass, on dung, rotten wood and similar substrata (Cannon & Kirk 2007)	Cannon PF, Kirk PM. 2007. Fungal Families of the World. CAB International, Cambridge (ISBN: 978-0851998275)
7bb6e2a4259939a5bbc75575e37c169e	Fungi	Basidiomycota	Agaricomycetes	Agaricales	Agaricaceae	Coprinus	Coprinus_foetidellus	Coprinus	13	Pathotroph-Saprotroph	Dung Saprotroph-Plant Pathogen	NULL	Agaricoid	Highly Probable	NULL	Bell A. 1983. Dung Fungi: An Illustrated Guide to Coprophilous Fungi in New Zealand. Victoria University Press, Wellington (ISBN: 978-0864730015); Tedersoo L, et al. 2014. Science 346:e1256688 ((https://doi.org/10.1126/science.1256688))
5ce63b2001e5ed864c47aef2c90abc20	Fungi	Ascomycota	Sordariomycetes	Chaetosphaeriales	Chaetosphaeriaceae	na	na	Chaetosphaeriaceae	9	Saprotroph	Plant Saprotroph-Wood Saprotroph	NULL	Microfungus	Probable	Saprobes associated with decaying woody and herbaceous plant material, including timber and timber products in damp buildings (Cannon & Kirk 2007)	Cannon PF, Kirk PM. 2007. Fungal Families of the World. CAB International, Cambridge (ISBN: 978-0851998275)
f7f76cdefd1709f673de9a73ed42c74e	Fungi	Basidiomycota	Agaricomycetes	Agaricales	Bolbitiaceae	na	na	Bolbitiaceae	9	Saprotroph	Dung Saprotroph-Plant Saprotroph-Soil Saprotroph	NULL	Agaricoid	Probable	On the soil, rotting vegetation, etc., sometimes associated with dung, animals nests etc. Most species are found in grassland, some are drought-adapted (Cannon & Kirk 2007)	Cannon PF, Kirk PM. 2007. Fungal Families of the World. CAB International, Cambridge (ISBN: 978-0851998275)
b6a7fd05d8728f22848af976d275b197	Fungi	Ascomycota	na	na	na	na	na	na	na	na	na	na	na	na	na	na
b1f3feee1dcaab7082a81885d16947dc	Fungi	Basidiomycota	Agaricomycetes	Agaricales	Strophariaceae	Leratiomyces	Leratiomyces_squamosus	Strophariaceae	9	Pathotroph-Saprotroph	Dung Saprotroph-Plant Parasite-Soil Saprotroph-Undefined Saprotroph-Wood Saprotroph	NULL	Agaricoid	Probable	Very variable ecology; Pholiota species are lignicolous and can act as weak parasites while most other taxa are either sparobes in grassy habitats or are found in dung. Species are not ectomycorrhizal (Cannon & Kirk 2007)	Cannon PF, Kirk PM. 2007. Fungal Families of the World. CAB International, Cambridge (ISBN: 978-0851998275)
2b3f3336961159bad1178ef96adc0efe	Fungi	Basidiomycota	Agaricomycetes	Agaricales	Psathyrellaceae	Coprinellus	Coprinellus_plagioporus	Coprinellus	13	Saprotroph	Undefined Saprotroph	NULL	Agaricoid	Probable	NULL	Tedersoo L, et al. 2014. Science 346:e1256688 ((https://doi.org/10.1126/science.1256688))
fa4f766b7083d97ce04f29af4366036a	Fungi	na	na	na	na	na	na	na	na	na	na	na	na	na	na	na
e889f981244a64f86faa3fff74d56f35	Fungi	Ascomycota	Taphrinomycetes	Taphrinales	Taphrinaceae	Taphrina	Taphrina_kruchii	Taphrina	13	Pathotroph	Plant Pathogen	NULL	Microfungus	Probable	NULL	The American Phytopathological Society Common Names of Plant Diseases ((http://www.apsnet.org/publications/commonnames/Pages/default.aspx))
2ca1fd11f86f2125fd6adfd2382462aa	Fungi	na	na	na	na	na	na	na	na	na	na	na	na	na	na	na
557dfc8bb00f3bb41952d6d2311eaee6	Fungi	Basidiomycota	Wallemiomycetes	Wallemiales	Wallemiaceae	Wallemia	Wallemia_sp	Wallemia	13	Saprotroph	Undefined Saprotroph	NULL	NULL	Probable	NULL	Tedersoo L, et al. 2014. Science 346:e1256688 ((https://doi.org/10.1126/science.1256688))
e50931add596ab322ea222a56e325059	Fungi	Ascomycota	Leotiomycetes	Helotiales	Helotiaceae	na	na	Helotiaceae	9	Saprotroph-Symbiotroph	Ectomycorrhizal-Fungal Parasite-Plant Pathogen-Wood Saprotroph	NULL	Microfungus	Probable	Usually saprobic on herbaceous or woody tissues, some species fungicolous. A few species are known to form mycorrhizae (Cannon & Kirk 2007)	Cannon PF, Kirk PM. 2007. Fungal Families of the World. CAB International, Cambridge (ISBN: 978-0851998275)
5c684b40c972b40251f5bb3c3b52c532	Fungi	na	na	na	na	na	na	na	na	na	na	na	na	na	na	na
bcffcc1bbe0214fb08430098a5a8091f	Fungi	Ascomycota	Sordariomycetes	Hypocreales	na	na	na	na	na	na	na	na	na	na	na	na
c5f37f9db304ce818ea21752d9eff998	Fungi	Ascomycota	Eurotiomycetes	Eurotiales	Thermoascaceae	Byssochlamys	na	Byssochlamys	13	Saprotroph	Undefined Saprotroph	NULL	NULL	Probable	NULL	Tedersoo L, et al. 2014. Science 346:e1256688 ((https://doi.org/10.1126/science.1256688))
c9fd8476de2d884069d0637e2dc27f82	Fungi	Basidiomycota	Agaricomycetes	Agaricales	Psathyrellaceae	Coprinopsis	Coprinopsis_villosa	Psathyrellaceae	9	Saprotroph	Dung Saprotroph-Plant Saprotroph-Wood Saprotroph	NULL	Agaricoid	Probable	Saprobic, in grass, on dung, rotten wood and similar substrata (Cannon & Kirk 2007)	Cannon PF, Kirk PM. 2007. Fungal Families of the World. CAB International, Cambridge (ISBN: 978-0851998275)
301451082097e8004bf97c0c7c12ca49	Fungi	Basidiomycota	Agaricomycetes	Agaricales	Strophariaceae	Psilocybe	Psilocybe_ovoideocystidiata	Strophariaceae	9	Pathotroph-Saprotroph	Dung Saprotroph-Plant Parasite-Soil Saprotroph-Undefined Saprotroph-Wood Saprotroph	NULL	Agaricoid	Probable	Very variable ecology; Pholiota species are lignicolous and can act as weak parasites while most other taxa are either sparobes in grassy habitats or are found in dung. Species are not ectomycorrhizal (Cannon & Kirk 2007)	Cannon PF, Kirk PM. 2007. Fungal Families of the World. CAB International, Cambridge (ISBN: 978-0851998275)
2091f16c20a7c803bba3a0b5fcf9d7cb	Fungi	na	na	na	na	na	na	na	na	na	na	na	na	na	na	na
fd27b0394d66b518e32a1bb4f53ac3e8	Fungi	Ascomycota	Dothideomycetes	Venturiales	Sympoventuriaceae	Pseudosigmoidea	Pseudosigmoidea_sp	na	na	na	na	na	na	na	na	na
2003db88ec984bf6dca51601e8ab3f18	Fungi	Ascomycota	Eurotiomycetes	Chaetothyriales	Herpotrichiellaceae	Exophiala	Exophiala_sp	Herpotrichiellaceae	9	Pathotroph-Saprotroph	Animal Pathogen-Fungal Parasite-Undefined Saprotroph	NULL	Facultative Yeast-Microfungus	Probable	Mostly saprobic on plants or other fungi, isolated from soil etc., and from medical sources (Cannon & Kirk 2007)	Cannon PF, Kirk PM. 2007. Fungal Families of the World. CAB International, Cambridge (ISBN: 978-0851998275)
4625548557a60e4bfb144655232d4a3d	Fungi	Ascomycota	Dothideomycetes	Capnodiales	Extremaceae	na	na	na	na	na	na	na	na	na	na	na
d6b94df4e6a1cba374fb391674111dc5	Fungi	na	na	na	na	na	na	na	na	na	na	na	na	na	na	na
ffe65434244ab966a0492fda6cce7f3f	Fungi	Basidiomycota	Agaricomycetes	Boletales	Suillaceae	Suillus	Suillus_sp	Suillus	13	Symbiotroph	Ectomycorrhizal	NULL	Boletoid	Highly Probable	NULL	Rinaldi AC, et al. 2008. Fungal Diversity 33:1-45 ((http://www.fungaldiversity.org/fdp/sfdp/33-1.pdf)); Tedersoo L, et al. 2010. Mycorrhiza 20:217-263 ((https://doi.org/10.1007/s00572-009-0274-x)); http://mycorrhizas.info/ecmf.html ((http://mycorrhizas.info/ecmf.html))
680b5cb8fb260851b29873312efcce22	Fungi	Ascomycota	Sordariomycetes	Hypocreales	Nectriaceae	Fusarium	Fusarium_oxysporum	Fusarium	13	Pathotroph-Saprotroph-Symbiotroph	Animal Pathogen-Endophyte-Lichen Parasite-Plant Pathogen-Soil Saprotroph-Wood Saprotroph	NULL	Microfungus	Possible	Likely opportunistic human pathogen (Irinyi et al. 2015)	Duncan CG, Eslyn WE. 1966. Mycologia 58:642-664 ((https://doi.org/10.2307/3757045)); Seehann G, et al. 1975. List of Fungi in Soft-Rot Tissue Tests. Institute fur Holzbiologie und Holzschutz, Bundesforschungsanstalt fur Forst - und Holzwirtshaft, Hamburg - Lohbrugge, Germany; Costa IPMW, et al. 2012. Mycotaxon 119:e26 ((http://mycotaxon.com/resources/checklists/costa_v119_checklist.pdf)); Tederso…
293a7a84993fa3592db364f6357ca310	Fungi	Basidiomycota	Agaricomycetes	Agaricales	Cortinariaceae	Phaeocollybia	Phaeocollybia_olivacea	Phaeocollybia	13	Symbiotroph	Ectomycorrhizal	NULL	NULL	Possible	NULL	http://mycorrhizas.info/ecmf.html ((http://mycorrhizas.info/ecmf.html))
0314e1f08cdbb8469f77d0cf81e1f8c2	Fungi	Basidiomycota	na	na	na	na	na	na	na	na	na	na	na	na	na	na
083afdf538df0b6d725e85f8a3e2b106	Fungi	Basidiomycota	Agaricomycetes	Polyporales	Meripilaceae	Physisporinus	Physisporinus_vitreus	Physisporinus	13	Saprotroph	Wood Saprotroph	White Rot	Corticioid	Highly Probable	NULL	Gilbertson RL, Ryvarden L. 1987-1987. North American Polypores. Fungiflora, Oslo (ISBN: 978-0945345060)
b2ec23cd00168c6f0697bb8811097acf	Fungi	Ascomycota	Dothideomycetes	Capnodiales	Cladosporiaceae	Rachicladosporium	Rachicladosporium_sp	na	na	na	na	na	na	na	na	na
6c51d4faa44e66c9b71914ab4bad37a8	Fungi	Basidiomycota	Wallemiomycetes	Wallemiales	Wallemiaceae	Wallemia	Wallemia_sp	Wallemia	13	Saprotroph	Undefined Saprotroph	NULL	NULL	Probable	NULL	Tedersoo L, et al. 2014. Science 346:e1256688 ((https://doi.org/10.1126/science.1256688))
2909348242b4ee403fe74b76d78bde87	Fungi	Ascomycota	Dothideomycetes	Capnodiales	Cladosporiaceae	Cladosporium	Cladosporium_cucumerinum	na	na	na	na	na	na	na	na	na
ece5b3bc39b3bcf526d0f4a71370a0a1	Fungi	na	na	na	na	na	na	na	na	na	na	na	na	na	na	na
c4404ff451820fa030813e70b63dc470	Fungi	Basidiomycota	Tremellomycetes	Tremellales	Bulleribasidiaceae	Dioszegia	Dioszegia_xingshanensis	na	na	na	na	na	na	na	na	na
9765d8fa21a655a5218f802cf7960a10	Fungi	Ascomycota	Eurotiomycetes	Eurotiales	Aspergillaceae	Penicillium	na	Penicillium	13	Saprotroph	Dung Saprotroph-Undefined Saprotroph-Wood Saprotroph	Soft Rot	Microfungus	Highly Probable	NULL	Duncan CG, Eslyn WE. 1966. Mycologia 58642-664; Seehann G, et al. 1975. List of Fungi in Soft-Rot Tissue Tests. Institute fur Holzbiologie und Holzschutz, Bundesforschungsanstalt fur Forst - und Holzwirtshaft, Hamburg - Lohbrugge, Germany; Costa IPMW, et al. 2012. Mycotaxon 119:e26 ((http://mycotaxon.com/resources/checklists/costa_v119_checklist.pdf)); Bills GF, et al. 2013. Current Opinion in Mi…
adaf4a77ec7c68c56b694347f4270bec	Fungi	Basidiomycota	Agaricomycetes	Agaricales	Pluteaceae	Pluteus	Pluteus_multiformis	Pluteus	13	Pathotroph-Saprotroph	Bryophyte Parasite-Litter Saprotroph-Wood Saprotroph	White Rot	Agaricoid	Probable	NULL	Grgurinovic CA, Simpson JA. 2001. Fungal Diversity 8:97-127 ((http://www.fungaldiversity.org/fdp/sfdp/FD_8_97-127.pdf)); James TY, et al. 2006. Nature 443:818-822 ((https://doi.org/10.1038/nature05110)); Tedersoo L, et al. 2014. Science 346:e1256688 ((https://doi.org/10.1126/science.1256688))
184bed87443fa695dd711a575d51516a	Fungi	Ascomycota	Eurotiomycetes	Eurotiales	Trichocomaceae	Talaromyces	Talaromyces_sp	Talaromyces	13	Saprotroph	Undefined Saprotroph	NULL	NULL	Probable	NULL	Tedersoo L, et al. 2014. Science 346:e1256688 ((https://doi.org/10.1126/science.1256688))
d1861389be0fe2706351e2713b1b436b	Fungi	Ascomycota	Lecanoromycetes	na	na	na	na	na	na	na	na	na	na	na	na	na
526a6be435400c25dcc0167797f2a9f5	Fungi	Basidiomycota	Agaricomycetes	Agaricales	Psathyrellaceae	Coprinellus	Coprinellus_sp	Coprinellus	13	Saprotroph	Undefined Saprotroph	NULL	Agaricoid	Probable	NULL	Tedersoo L, et al. 2014. Science 346:e1256688 ((https://doi.org/10.1126/science.1256688))
9b77d49b8f2ba026afa797a9f57426ca	Fungi	Basidiomycota	Agaricomycetes	Agaricales	Psathyrellaceae	Coprinopsis	Coprinopsis_lagopus	Psathyrellaceae	9	Saprotroph	Dung Saprotroph-Plant Saprotroph-Wood Saprotroph	NULL	Agaricoid	Probable	Saprobic, in grass, on dung, rotten wood and similar substrata (Cannon & Kirk 2007)	Cannon PF, Kirk PM. 2007. Fungal Families of the World. CAB International, Cambridge (ISBN: 978-0851998275)
3c93fe3e9775ee6900e7e04684a26179	Fungi	na	na	na	na	na	na	na	na	na	na	na	na	na	na	na
fbd4cc24e40b19f58a490bdd83d47451	Fungi	Basidiomycota	Agaricomycetes	Agaricales	Cortinariaceae	Cortinarius	Cortinarius_sp	Cortinarius	13	Symbiotroph	Ectomycorrhizal	NULL	Agaricoid	Highly Probable	NULL	Rinaldi AC, et al. 2008. Fungal Diversity 33:1-45 ((http://www.fungaldiversity.org/fdp/sfdp/33-1.pdf)); Tedersoo L, et al. 2010. Mycorrhiza 20:217-263 ((https://doi.org/10.1007/s00572-009-0274-x)); http://mycorrhizas.info/ecmf.html ((http://mycorrhizas.info/ecmf.html))
09094442af15b1854cd0f7184e0ca728	Fungi	Ascomycota	Eurotiomycetes	Eurotiales	Aspergillaceae	Aspergillus	Aspergillus_sp	na	na	na	na	na	na	na	na	na
fdd0c9872800c1a20887c464ef8af0d4	Fungi	Basidiomycota	Tremellomycetes	Tremellales	Tremellaceae	Tremella	Tremella_roseotincta	na	na	na	na	na	na	na	na	na
9a6b84da4b6050524e61a52f928751fb	Fungi	Ascomycota	Dothideomycetes	Pleosporales	Didymellaceae	Didymella	Didymella_sp	Didymella	13	Pathotroph-Saprotroph	Animal Pathogen-Plant Pathogen-Undefined Saprotroph	NULL	Microfungus	Probable	NULL	Tedersoo L, et al. 2014. Science 346:e1256688 ((https://doi.org/10.1126/science.1256688))
a9753226b0a07852ff663b0045ecfd98	Fungi	Basidiomycota	Tremellomycetes	Tremellales	Bulleribasidiaceae	Dioszegia	Dioszegia_sp	na	na	na	na	na	na	na	na	na
9cc57c427d2806ad32e15f02cdba89c1	Fungi	Basidiomycota	Agaricomycetes	Agaricales	Strophariaceae	Psilocybe	Psilocybe_pelliculosa	Strophariaceae	9	Pathotroph-Saprotroph	Dung Saprotroph-Plant Parasite-Soil Saprotroph-Undefined Saprotroph-Wood Saprotroph	NULL	Agaricoid	Probable	Very variable ecology; Pholiota species are lignicolous and can act as weak parasites while most other taxa are either sparobes in grassy habitats or are found in dung. Species are not ectomycorrhizal (Cannon & Kirk 2007)	Cannon PF, Kirk PM. 2007. Fungal Families of the World. CAB International, Cambridge (ISBN: 978-0851998275)
79f7527812f90cf2927979d670cd5143	Fungi	Ascomycota	Dothideomycetes	Pleosporales	Phaeosphaeriaceae	na	na	Phaeosphaeriaceae	9	Pathotroph-Saprotroph	Fungal Parasite-Plant Pathogen-Plant Saprotroph	NULL	Microfungus	Probable	Necrotrophic or saprobic on a wide range of plants, especially monocotyledons; a few species parasitic on other fungi (Cannon & Kirk 2007)	Cannon PF, Kirk PM. 2007. Fungal Families of the World. CAB International, Cambridge (ISBN: 978-0851998275)
c4d31481854cadb82fec40a29b628bc8	Fungi	Basidiomycota	Agaricomycetes	Cantharellales	na	na	na	na	na	na	na	na	na	na	na	na
38559d689d19e2b876287affc86487c0	Fungi	Basidiomycota	Tremellomycetes	Trichosporonales	Trichosporonaceae	Cutaneotrichosporon	Cutaneotrichosporon_curvatum	Cutaneotrichosporon	13	Pathotroph	Animal Pathogen	NULL	Yeast	Possible	Pathogenic to humans	Nath R, et al. 2018. Mycopathologia 183:585-590 ((https://doi.org/10.1007/s11046-017-0231-8))
4e9a5df7dbe77fa125b3ecd6e12ffbcd	Fungi	na	na	na	na	na	na	na	na	na	na	na	na	na	na	na
8a933ed81f104e7fb774c2fe4e25fb2c	Fungi	Basidiomycota	Agaricomycetes	Russulales	Russulaceae	Russula	Russula_castanopsidis	Russula	13	Symbiotroph	Ectomycorrhizal	NULL	Agaricoid	Highly Probable	NULL	Rinaldi AC, et al. 2008. Fungal Diversity 33:1-45 ((http://www.fungaldiversity.org/fdp/sfdp/33-1.pdf)); Tedersoo L, et al. 2010. Mycorrhiza 20:217-263 ((https://doi.org/10.1007/s00572-009-0274-x)); http://mycorrhizas.info/ecmf.html ((http://mycorrhizas.info/ecmf.html))
c3625a80e042567dd2ee77f6a769ece1	Fungi	Ascomycota	Sordariomycetes	Hypocreales	Nectriaceae	Fusarium	Fusarium_chlamydosporum	Fusarium	13	Pathotroph-Saprotroph-Symbiotroph	Animal Pathogen-Endophyte-Lichen Parasite-Plant Pathogen-Soil Saprotroph-Wood Saprotroph	NULL	Microfungus	Possible	Likely opportunistic human pathogen (Irinyi et al. 2015)	Duncan CG, Eslyn WE. 1966. Mycologia 58:642-664 ((https://doi.org/10.2307/3757045)); Seehann G, et al. 1975. List of Fungi in Soft-Rot Tissue Tests. Institute fur Holzbiologie und Holzschutz, Bundesforschungsanstalt fur Forst - und Holzwirtshaft, Hamburg - Lohbrugge, Germany; Costa IPMW, et al. 2012. Mycotaxon 119:e26 ((http://mycotaxon.com/resources/checklists/costa_v119_checklist.pdf)); Tederso…
078c215196496a53b5b3d0fbdab33708	Fungi	Ascomycota	Leotiomycetes	Helotiales	Helotiaceae	Hymenoscyphus	Hymenoscyphus_sp	Hymenoscyphus	13	Pathotroph-Saprotroph-Symbiotroph	Bryophyte Parasite-Ectomycorrhizal-Ericoid Mycorrhizal-Undefined Saprotroph	NULL	Microfungus	Possible	Dark Septate Microfungus; Syn. Pezoloma among other (see e.g., Pezoloma ericae)	Baral HO, Krieglsteiner L. 2006. Acta Mycologica 41:11-20 ((https://doi.org/10.5586/am.2006.003)) (as a bryophyte parasite); Huhtinen S, et al. 2010. Nova Hedwigia 90:413-431 ((https://doi.org/10.1127/0029-5035/2010/0090-0413)); Bent E, et al. 2011. Applied and Environmental Microbiology 77:3351-3359 ((https://doi.org/10.1128/AEM.02575-10)) (as ectomycorrhizae); Tedersoo L, et al. 2014. Science 3…
a5097828d3eb2cabdf9c23f6ebfa0bfc	Fungi	Ascomycota	Lecanoromycetes	na	na	na	na	na	na	na	na	na	na	na	na	na
720513e12336972ab8ada250ad9e9752	Fungi	Ascomycota	Leotiomycetes	Thelebolales	Pseudeurotiaceae	Pseudeurotium	Pseudeurotium_sp	Pseudeurotium	13	Saprotroph	Undefined Saprotroph	NULL	NULL	Probable	NULL	Tedersoo L, et al. 2014. Science 346:e1256688 ((https://doi.org/10.1126/science.1256688))
08e2cdbd9f751b74b0690fdb30bf10f7	Fungi	Ascomycota	Dothideomycetes	Capnodiales	na	na	na	na	na	na	na	na	na	na	na	na
73a46ec26ddd8cd7a4e1409842ab0db8	Fungi	na	na	na	na	na	na	na	na	na	na	na	na	na	na	na
65082c5481280af53285fde4fe99fae4	Fungi	na	na	na	na	na	na	na	na	na	na	na	na	na	na	na
0ebf0d317c1ce2c99708bc913253b37b	Fungi	Basidiomycota	Agaricomycetes	Agaricales	Omphalotaceae	Gymnopus	Gymnopus_androsaceus	Omphalotaceae	9	Saprotroph	Wood Saprotroph	White Rot	Agaricoid	Probable	Saprobic, causing white rots of dead wood (Cannon & Kirk 2007)	Cannon PF, Kirk PM. 2007. Fungal Families of the World. CAB International, Cambridge (ISBN: 978-0851998275)
de8157dc990c85a3d9aff18e9182c5a4	Fungi	na	na	na	na	na	na	na	na	na	na	na	na	na	na	na
8bfb4943ec9144b6e53ddc12a896ad11	Fungi	Ascomycota	Dothideomycetes	Pleosporales	Didymellaceae	Boeremia	na	Boeremia	13	Pathotroph	Endophyte-Plant Pathogen	NULL	NULL	Possible	Host - Asteraceae	Costa IPMW, et al. 2012. Mycotaxon 119:e26 ((http://mycotaxon.com/resources/checklists/costa_v119_checklist.pdf))
eb2542cf0a88fddaf35beae84ec56787	Fungi	na	na	na	na	na	na	na	na	na	na	na	na	na	na	na
f7128678fbe1e44584551290ffd29f8c	Fungi	Ascomycota	Dothideomycetes	Capnodiales	na	na	na	na	na	na	na	na	na	na	na	na
fec958f9a08c11b676119a5e17444aa7	Fungi	Basidiomycota	Agaricomycetes	Polyporales	Ganodermataceae	Perenniporia	Perenniporia_subacida	Perenniporia	13	Saprotroph	Wood Saprotroph	White Rot	Corticioid	Highly Probable	NULL	Gilbertson RL, Ryvarden L. 1987-1987. North American Polypores. Fungiflora, Oslo (ISBN: 978-0945345060); Tedersoo L, et al. 2014. Science 346:e1256688 ((https://doi.org/10.1126/science.1256688))
39c41ba309b9cbc22ebded3ddf5ed9de	Fungi	Basidiomycota	Agaricomycetes	Agaricales	Psathyrellaceae	Coprinellus	Coprinellus_pellucidus	Coprinellus	13	Saprotroph	Undefined Saprotroph	NULL	Agaricoid	Probable	NULL	Tedersoo L, et al. 2014. Science 346:e1256688 ((https://doi.org/10.1126/science.1256688))
2a72500bd26e0759df0e32d4968d0461	Fungi	na	na	na	na	na	na	na	na	na	na	na	na	na	na	na
215ec4f8324c23e0b56014e6fe3097fd	Fungi	Ascomycota	Lecanoromycetes	Lecanorales	Parmeliaceae	Sulcaria	Sulcaria_sulcata	Sulcaria	13	Symbiotroph	Lichenized	NULL	Thallus	Highly Probable	NULL	Esslinger TL. 2014. North Dakota State University ((http://www.ndsu.edu/pubweb/~esslinge/chcklst/chcklst7.htm))
36c1486a5031b055395c83d9ca689925	Fungi	Ascomycota	Eurotiomycetes	Eurotiales	na	na	na	na	na	na	na	na	na	na	na	na
9e2f721fb74da9d9edc3fea8c080982b	Fungi	Basidiomycota	Tremellomycetes	Tremellales	Rhynchogastremataceae	Papiliotrema	Papiliotrema_sp	na	na	na	na	na	na	na	na	na
b39ab43afff3b8e468ef487a436a91e5	Fungi	Ascomycota	Pezizomycetes	Pezizales	Tuberaceae	Choiromyces	Choiromyces_sp	Choiromyces	13	Symbiotroph	Ectomycorrhizal	Hypogeous	Gasteroid	Highly Probable	Common name - false truffle	The American Phytopathological Society Common Names of Plant Diseases ((http://www.apsnet.org/publications/commonnames/Pages/default.aspx))
7a9a7a2cde8a456ddaa7c3add2d8dbaa	Fungi	Ascomycota	Dothideomycetes	Capnodiales	na	na	na	na	na	na	na	na	na	na	na	na
bae02ed32560e67611d89186aa18803d	Fungi	Basidiomycota	Agaricomycetes	Hymenochaetales	Hymenochaetales_fam_Incertae_sedis	Peniophorella	Peniophorella_pubera	Peniophorella	13	Saprotroph	Undefined Saprotroph	White Rot	Corticioid	Probable	NULL	Tedersoo L, et al. 2014. Science 346:e1256688 ((https://doi.org/10.1126/science.1256688))
524be98a4fc2417688810459fb9cba9c	Fungi	Ascomycota	Eurotiomycetes	Chaetothyriales	na	na	na	na	na	na	na	na	na	na	na	na
93f5c8e75b0d58b19b4fe92f6caed2ff	Fungi	na	na	na	na	na	na	na	na	na	na	na	na	na	na	na
41e16a2dda6212f1ba60dd9dc4eaf9fc	Fungi	Ascomycota	Saccharomycetes	Saccharomycetales	Dipodascaceae	na	na	na	na	na	na	na	na	na	na	na
859207e6e980dbf465fbb68887b08113	Fungi	Ascomycota	Dothideomycetes	Pleosporales	Didymellaceae	Ascochyta	na	Ascochyta	13	Pathotroph	Plant Pathogen	NULL	Microfungus	Probable	NULL	Tedersoo L, et al. 2014. Science 346:e1256688 ((https://doi.org/10.1126/science.1256688))
792029452506eea3a3aebdb739c510ef	Fungi	Basidiomycota	Agaricomycetes	Agaricales	Strophariaceae	Pholiota	Pholiota_sp	Pholiota	13	Saprotroph	Undefined Saprotroph	White Rot	Agaricoid	Probable	NULL	Tedersoo L, et al. 2014. Science 346:e1256688 ((https://doi.org/10.1126/science.1256688))
f13a124b7e1a0238079453f93fcc340e	Fungi	Ascomycota	Leotiomycetes	Helotiales	Sclerotiniaceae	Botrytis	Botrytis_sp	Botrytis	13	Pathotroph	Plant Pathogen	NULL	Microfungus	Probable	NULL	The American Phytopathological Society Common Names of Plant Diseases ((https://www.apsnet.org/edcenter/resources/commonnames/Pages/default.aspx))
330d42795af5c5a699deef19642ff9b7	Fungi	Basidiomycota	Agaricomycetes	Agaricales	Strophariaceae	Pholiota	Pholiota_multicingulata	Pholiota	13	Saprotroph	Undefined Saprotroph	White Rot	Agaricoid	Probable	NULL	Tedersoo L, et al. 2014. Science 346:e1256688 ((https://doi.org/10.1126/science.1256688))
a0ac8e6572313c0c67e25b82384b88b3	Fungi	Basidiomycota	na	na	na	na	na	na	na	na	na	na	na	na	na	na
95ae496a7bb5aced860e2f973e94f2ff	Fungi	Basidiomycota	Agaricomycetes	Thelephorales	Thelephoraceae	Tomentella	Tomentella_sp	Tomentella	13	Symbiotroph	Ectomycorrhizal	NULL	Corticioid	Highly Probable	NULL	Rinaldi AC, et al. 2008. Fungal Diversity 33:1-45 ((http://www.fungaldiversity.org/fdp/sfdp/33-1.pdf)); Tedersoo L, et al. 2010. Mycorrhiza 20:217-263 ((https://doi.org/10.1007/s00572-009-0274-x)); http://mycorrhizas.info/ecmf.html ((http://mycorrhizas.info/ecmf.html))
4564fbec96ba27ee24bbf62fbfaa2e5b	Fungi	na	na	na	na	na	na	na	na	na	na	na	na	na	na	na
b717102bdff17756b091d5eccede8a72	Fungi	Basidiomycota	Cystobasidiomycetes	Cystobasidiomycetes_ord_Incertae_sedis	Symmetrosporaceae	Symmetrospora	Symmetrospora_sp	na	na	na	na	na	na	na	na	na
0c8e2b06ea1a6715d7bc88634c1cbaf0	Fungi	Basidiomycota	Tremellomycetes	Trichosporonales	Trichosporonaceae	Apiotrichum	Apiotrichum_loubieri	Apiotrichum	13	Saprotroph	Soil Saprotroph	NULL	Microfungus	Possible	From forest soil (Calduch et al. 2002)	Calduch M, et al. 2002. Mycologia 94:355-361 ((https://doi.org/10.1080/15572536.2003.11833241))
e81768bf4960f37e32f816ff5e6fd3f8	Fungi	na	na	na	na	na	na	na	na	na	na	na	na	na	na	na
c3599cbb3f6fcdcedee585b090a23eb2	Fungi	Ascomycota	Eurotiomycetes	Chaetothyriales	Herpotrichiellaceae	Exophiala	Exophiala_sp	Herpotrichiellaceae	9	Pathotroph-Saprotroph	Animal Pathogen-Fungal Parasite-Undefined Saprotroph	NULL	Facultative Yeast-Microfungus	Probable	Mostly saprobic on plants or other fungi, isolated from soil etc., and from medical sources (Cannon & Kirk 2007)	Cannon PF, Kirk PM. 2007. Fungal Families of the World. CAB International, Cambridge (ISBN: 978-0851998275)
4740ac8556d9433dff14c37d15ca1fda	Fungi	na	na	na	na	na	na	na	na	na	na	na	na	na	na	na
a827f28f4f94ea4bdbe719ec647b00b0	Fungi	Ascomycota	Eurotiomycetes	Chaetothyriales	Herpotrichiellaceae	na	na	Herpotrichiellaceae	9	Pathotroph-Saprotroph	Animal Pathogen-Fungal Parasite-Undefined Saprotroph	NULL	Facultative Yeast-Microfungus	Probable	Mostly saprobic on plants or other fungi, isolated from soil etc., and from medical sources (Cannon & Kirk 2007)	Cannon PF, Kirk PM. 2007. Fungal Families of the World. CAB International, Cambridge (ISBN: 978-0851998275)
a07b4828505b1bccc224f060b41dcbe0	Fungi	na	na	na	na	na	na	na	na	na	na	na	na	na	na	na
74653710c40dc588b36cda1dc8b2948f	Fungi	Basidiomycota	Agaricomycetes	Agaricales	Typhulaceae	Tygervalleyomyces	Tygervalleyomyces_podocarpi	Agaricales	7	Pathotroph-Saprotroph-Symbiotroph	Bryophyte Parasite-Dung Saprotroph-Ectomycorrhizal-Fungal Parasite-Leaf Saprotroph-Plant Parasite-Undefined Saprotroph-Wood Saprotroph	NULL	Agaricoid-Gasteroid-Microfungus-Secotioid-Yeast	Possible	Mushrooms and toadstools, Gill fungi, Agarics... lignicolous, sometimes muscicolous or fungicolous, saprobic, mycorrhizal, rarely parasitic on plants or fungi (Kirk et al. 2008)	Kirk PM et al. 2008. Dictionary of the Fungi. Tenth Edition. CAB International, Wallingford (ISBN: 978-0851998268)
229f537c046fc730e7946c52ee1595f7	Fungi	Ascomycota	Sordariomycetes	Hypocreales	Hypocreaceae	Lichenobarya	Lichenobarya_usneae	na	na	na	na	na	na	na	na	na
de660711c18ef1441be2ca6114dcc0c9	Fungi	na	na	na	na	na	na	na	na	na	na	na	na	na	na	na
9ce02b775ac53ee02e6cea799d7305bc	Fungi	Ascomycota	Eurotiomycetes	Chaetothyriales	na	na	na	na	na	na	na	na	na	na	na	na
eaf718f90130a36ff863093189968166	Fungi	Ascomycota	Dothideomycetes	Capnodiales	na	na	na	na	na	na	na	na	na	na	na	na
c29c8e9374efa5ae73d11bcde95d126d	Fungi	Basidiomycota	Agaricomycetes	Thelephorales	Thelephoraceae	Tomentella	Tomentella_sp	Tomentella	13	Symbiotroph	Ectomycorrhizal	NULL	Corticioid	Highly Probable	NULL	Rinaldi AC, et al. 2008. Fungal Diversity 33:1-45 ((http://www.fungaldiversity.org/fdp/sfdp/33-1.pdf)); Tedersoo L, et al. 2010. Mycorrhiza 20:217-263 ((https://doi.org/10.1007/s00572-009-0274-x)); http://mycorrhizas.info/ecmf.html ((http://mycorrhizas.info/ecmf.html))
338a25c1ad9377f3c64512e8f2643215	Fungi	Ascomycota	Leotiomycetes	Phacidiales	Phacidiaceae	Phacidium	Phacidium_sp	Phacidium	13	Pathotroph	Plant Pathogen	NULL	NULL	Probable	NULL	Tedersoo L, et al. 2014. Science 346:e1256688 ((https://doi.org/10.1126/science.1256688))
4fe4c9239a341db069bed7c7b6e13995	Fungi	na	na	na	na	na	na	na	na	na	na	na	na	na	na	na
dfa6bf33ae04fac0b6c9869a148ce4c4	Fungi	Ascomycota	Dothideomycetes	Pleosporales	na	na	na	na	na	na	na	na	na	na	na	na
3e2789091f49b8752ae890a83299332e	Fungi	Ascomycota	Eurotiomycetes	Chaetothyriales	na	na	na	na	na	na	na	na	na	na	na	na
c8370d0964a09966a4d133bd35c8155c	Fungi	Basidiomycota	Tremellomycetes	Tremellales	Bulleribasidiaceae	Vishniacozyma	Vishniacozyma_sp	na	na	na	na	na	na	na	na	na
42072afc3285b753c267df6209e36053	Fungi	Ascomycota	Lecanoromycetes	Lecanorales	Parmeliaceae	Lethariella	Lethariella_sp	Lethariella	13	Symbiotroph	Lichenized	NULL	Thallus	Probable	NULL	Tedersoo L, et al. 2014. Science 346:e1256688 ((https://doi.org/10.1126/science.1256688))
81a4692f51eabb4c26dede8bf330dd58	Fungi	Ascomycota	Dothideomycetes	Capnodiales	na	na	na	na	na	na	na	na	na	na	na	na
71faf89cd26170f3c08eeaf5c7cfc9fe	Fungi	Ascomycota	Dothideomycetes	Capnodiales	na	na	na	na	na	na	na	na	na	na	na	na
7f30e88fb87dd58cfe637eaf33b81ba3	Fungi	Ascomycota	Eurotiomycetes	Chaetothyriales	na	na	na	na	na	na	na	na	na	na	na	na
fbce17ae1dac6960a8a1263cacb127d0	Fungi	na	na	na	na	na	na	na	na	na	na	na	na	na	na	na
9d1a7f01c36e374b671a68d09f4e0d77	Fungi	na	na	na	na	na	na	na	na	na	na	na	na	na	na	na
28c16e1e1d7b96b12ca2427732527d4d	Fungi	Basidiomycota	Tremellomycetes	Cystofilobasidiales	Cystofilobasidiaceae	Cystofilobasidium	Cystofilobasidium_sp	Cystofilobasidium	13	Saprotroph	Leaf Saprotroph	NULL	Yeast	Possible	NULL	Oberwinkler F, et al. 1983. Systematic and Applied Microbiology 41:14-122 ((https://doi.org/10.1016/S0723-2020((83))80039-3))
78991b2de6939f374facbfd9086c6766	Fungi	na	na	na	na	na	na	na	na	na	na	na	na	na	na	na
4bfd6c3f31d434b41aeeb9fc86e42250	Fungi	Ascomycota	Eurotiomycetes	Chaetothyriales	na	na	na	na	na	na	na	na	na	na	na	na
b5dc5c53056ae2a9ba7f3fdae62f6073	Fungi	Ascomycota	Dothideomycetes	Mytilinidiales	Mytilinidiaceae	Lophium	Lophium_zalerioides	Lophium	13	Saprotroph	Undefined Saprotroph	NULL	NULL	Probable	NULL	Tedersoo L, et al. 2014. Science 346:e1256688 ((https://doi.org/10.1126/science.1256688))
094b0ae80ee04bf6c12610a4a9b93c38	Fungi	Basidiomycota	Tremellomycetes	Tremellales	Bulleribasidiaceae	Vishniacozyma	Vishniacozyma_sp	na	na	na	na	na	na	na	na	na
a36d38e54062489dbe6ede219ce4af42	Fungi	Ascomycota	Sordariomycetes	Hypocreales	Hypocreaceae	Trichoderma	Trichoderma_polysporum	Trichoderma	13	Pathotroph-Saprotroph-Symbiotroph	Animal Pathogen-Endophyte-Epiphyte-Fungal Parasite-Plant Pathogen-Wood Saprotroph	Soft Rot	Microfungus	Probable	Cause of soft-rot (Seehann et al. 1975); Likely opportunistic human pathogen (Irinyi et al. 2015); Endophyte detection method-culture (Busby et al. 2016)	Seehann G, et al. 1975. List of Fungi in Soft-Rot Tissue Tests. Institute fur Holzbiologie und Holzschutz, Bundesforschungsanstalt fur Forst - und Holzwirtshaft, Hamburg - Lohbrugge, Germany; Andrews JH, et al. 1983. Phytopathology 73228-234; Hanada RE, et al. 2010. Fungal Biology 114:901-910 ((https://doi.org/10.1016/j.funbio.2010.08.006)); Costa IPMW, et al. 2012. Mycotaxon 119:e26 ((http://myc…
a5cfda2b35b5bf2a153b1d68af2f2b4a	Fungi	Ascomycota	Dothideomycetes	Venturiales	Sympoventuriaceae	Ochroconis	Ochroconis_sp	Ochroconis	13	Saprotroph	Undefined Saprotroph	NULL	NULL	Probable	NULL	Tedersoo L, et al. 2014. Science 346:e1256688 ((https://doi.org/10.1126/science.1256688))
361d995692c1eba30b0038422a763fb0	Fungi	Basidiomycota	Tremellomycetes	Cystofilobasidiales	Mrakiaceae	Udeniomyces	Udeniomyces_pyricola	na	na	na	na	na	na	na	na	na
cd842519e17d974da0994acd184a311e	Fungi	Ascomycota	Leotiomycetes	Helotiales	Hyaloscyphaceae	Gyoerffyella	Gyoerffyella_entomobryoides	Gyoerffyella	13	Saprotroph	Undefined Saprotroph	NULL	NULL	Probable	NULL	Tedersoo L, et al. 2014. Science 346:e1256688 ((https://doi.org/10.1126/science.1256688))
5e1d257c6967f02b92b89a0e13deb387	Fungi	Basidiomycota	Agaricomycetes	Agaricales	Schizophyllaceae	Schizophyllum	Schizophyllum_commune	Schizophyllum	13	Saprotroph	Wood Saprotroph	White Rot	NULL	Highly Probable	NULL	Ahmada SS, Miles PG. 1970. Genetical Research 15:19-28 ((https://doi.org/10.1017/S0016672300001336))
edf86825fb1e57f509d941bc4a91217a	Fungi	Ascomycota	Dothideomycetes	Botryosphaeriales	Aplosporellaceae	Aplosporella	Aplosporella_sp	Aplosporella	13	Pathotroph	Plant Pathogen	NULL	NULL	Probable	NULL	Tedersoo L, et al. 2014. Science 346:e1256688 ((https://doi.org/10.1126/science.1256688))
2a655cb91f315453e9ef81f38eb8320a	Fungi	Basidiomycota	Agaricomycetes	Agaricales	Inocybaceae	Inocybe	Inocybe_geophylla	Inocybe	13	Symbiotroph	Ectomycorrhizal	NULL	Agaricoid	Highly Probable	Sensu stricto (Matheny 2009).	Rinaldi AC, et al. 2008. Fungal Diversity 33:1-45 ((http://www.fungaldiversity.org/fdp/sfdp/33-1.pdf)); Matheny PB. 2009. McIlvainea 18:11-21 ((https://namyco.org/docs/3_Matheny.pdf)); Tedersoo L, et al. 2010. Mycorrhiza 20:217-263 ((https://doi.org/10.1007/s00572-009-0274-x)); http://mycorrhizas.info/ecmf.html ((http://mycorrhizas.info/ecmf.html))
c486554496b97ed2323dd4e7969a135b	Fungi	Ascomycota	Eurotiomycetes	Chaetothyriales	na	na	na	na	na	na	na	na	na	na	na	na
3abba76eae22be7f436abeb06cef3130	Fungi	Ascomycota	Dothideomycetes	Capnodiales	na	na	na	na	na	na	na	na	na	na	na	na
8990cf2a7dc5266e62f828088e91f607	Fungi	na	na	na	na	na	na	na	na	na	na	na	na	na	na	na
dd176d6bf27ffdb306e7395625bf48cf	Fungi	Basidiomycota	Tremellomycetes	Tremellales	Tremellaceae	Tremella	Tremella_roseotincta	na	na	na	na	na	na	na	na	na
115fc3e18d503b066bb5974cf5a67e27	Fungi	Ascomycota	Eurotiomycetes	Chaetothyriales	Herpotrichiellaceae	na	na	Herpotrichiellaceae	9	Pathotroph-Saprotroph	Animal Pathogen-Fungal Parasite-Undefined Saprotroph	NULL	Facultative Yeast-Microfungus	Probable	Mostly saprobic on plants or other fungi, isolated from soil etc., and from medical sources (Cannon & Kirk 2007)	Cannon PF, Kirk PM. 2007. Fungal Families of the World. CAB International, Cambridge (ISBN: 978-0851998275)
23ba696534677d2cb8b1dce9a1331a45	Fungi	Basidiomycota	Agaricomycetes	Agaricales	Psathyrellaceae	Coprinopsis	Coprinopsis_stercorea	Psathyrellaceae	9	Saprotroph	Dung Saprotroph-Plant Saprotroph-Wood Saprotroph	NULL	Agaricoid	Probable	Saprobic, in grass, on dung, rotten wood and similar substrata (Cannon & Kirk 2007)	Cannon PF, Kirk PM. 2007. Fungal Families of the World. CAB International, Cambridge (ISBN: 978-0851998275)
eb04e27462cde1535f38046c11d86e02	Fungi	Ascomycota	Dothideomycetes	Capnodiales	Mycosphaerellaceae	Ramularia	Ramularia_sp	Mycosphaerellaceae	9	Pathotroph-Saprotroph	Plant Pathogen-Undefined Saprotroph	NULL	Microfungus	Probable	Biotrophic, necrotrophic or saprobic on various plant tissues (Cannon & Kirk 2007)	Cannon PF, Kirk PM. 2007. Fungal Families of the World. CAB International, Cambridge (ISBN: 978-0851998275)
71109664d76d9d56b458f262f753f32c	Fungi	Ascomycota	Lecanoromycetes	Lecanorales	Ramalinaceae	Bacidina	Bacidina_mendax	Bacidina	13	Symbiotroph	Lichenized	NULL	Thallus	Highly Probable	NULL	Esslinger TL. 2014. North Dakota State University ((http://www.ndsu.edu/pubweb/~esslinge/chcklst/chcklst7.htm))
bfe30876a9b1415b8c2fc4ae1729c9d5	Fungi	Basidiomycota	Agaricomycetes	Agaricales	Bolbitiaceae	Panaeolus	Panaeolus_rickenii	Panaeolus	13	Saprotroph	Dung Saprotroph	NULL	Agaricoid	Probable	NULL	Grgurinovic CA, Simpson JA. 2001. Fungal Diversity 8:97-127 ((http://www.fungaldiversity.org/fdp/sfdp/FD_8_97-127.pdf))
d473e7170b9dc38b62c59776643685b4	Fungi	Basidiomycota	Agaricomycetes	Agaricales	Inocybaceae	Inocybe	Inocybe_inodora	Inocybe	13	Symbiotroph	Ectomycorrhizal	NULL	Agaricoid	Highly Probable	Sensu stricto (Matheny 2009).	Rinaldi AC, et al. 2008. Fungal Diversity 33:1-45 ((http://www.fungaldiversity.org/fdp/sfdp/33-1.pdf)); Matheny PB. 2009. McIlvainea 18:11-21 ((https://namyco.org/docs/3_Matheny.pdf)); Tedersoo L, et al. 2010. Mycorrhiza 20:217-263 ((https://doi.org/10.1007/s00572-009-0274-x)); http://mycorrhizas.info/ecmf.html ((http://mycorrhizas.info/ecmf.html))
ecb31995c57a7e179bd64f8220f30bd0	Fungi	Ascomycota	Leotiomycetes	Helotiales	na	na	na	na	na	na	na	na	na	na	na	na
8ed880585b1d87884413e861ad082dee	Fungi	Ascomycota	Lecanoromycetes	Lecanorales	Parmeliaceae	Cetrelia	Cetrelia_olivetorum	Cetrelia	13	Symbiotroph	Lichenized	NULL	Thallus	Highly Probable	NULL	Redecker D, et al. 2013. Mycorrhiza 23:515-531 ((https://doi.org/10.1007/s00572-013-0486-y))
cafcd97236d902b054eb7a7cb0d0c6bf	Fungi	na	na	na	na	na	na	na	na	na	na	na	na	na	na	na
fdaae4ded2fc47a33b62ff91893c9be3	Fungi	Basidiomycota	Tremellomycetes	Tremellales	Rhynchogastremataceae	Papiliotrema	Papiliotrema_sp	na	na	na	na	na	na	na	na	na
9c0e6772fa6652c10c91402bd0e5d66b	Fungi	Ascomycota	Lecanoromycetes	Lecanorales	Parmeliaceae	Usnea	Usnea_sp	Usnea	13	Symbiotroph	Lichenized	NULL	Thallus	Highly Probable	NULL	Esslinger TL. 2014. North Dakota State University ((http://www.ndsu.edu/pubweb/~esslinge/chcklst/chcklst7.htm))
5569d3e8c447b496e6001c6c879c9198	Fungi	Ascomycota	Dothideomycetes	Capnodiales	Teratosphaeriaceae	Friedmanniomyces	Friedmanniomyces_sp	Teratosphaeriaceae	9	Pathotroph-Saprotroph	Animal Pathogen-Plant Pathogen-Undefined Saprotroph	NULL	NULL	Probable	Includes numerous saprobic, extremophilic, human opportunistic, and plant pathogenic fungi (Quaedvlieg et al. 2014)	Quaedvlieg W, et al. 2014. Persoonia 3:31-40 ((https://doi.org/10.3767/003158514X681981))
180ea4177e8650d45b4b4208f3df6029	Fungi	Basidiomycota	Agaricomycetes	Thelephorales	Thelephoraceae	na	na	Thelephoraceae	9	Saprotroph-Symbiotroph	Ectomycorrhizal-Undefined Saprotroph	NULL	Clavarioid	Probable	On the ground, on soil, a few on wood. At least some speices ectomycorrhizal (Cannon & Kirk 2007)	Cannon PF, Kirk PM. 2007. Fungal Families of the World. CAB International, Cambridge (ISBN: 978-0851998275)
65fa052b15dd146549eefbe46406e585	Fungi	Ascomycota	Dothideomycetes	Asterinales	Morenoinaceae	Morenoina	Morenoina_calamicola	Morenoina	13	Symbiotroph	Endophyte	NULL	NULL	Probable	NULL	Tedersoo L, et al. 2014. Science 346:e1256688 ((https://doi.org/10.1126/science.1256688))
224dda0d2a8454cb29af3df582d403e3	Fungi	Ascomycota	Pezizomycetes	Pezizales	Pyronemataceae	na	na	Pyronemataceae	9	Saprotroph-Symbiotroph	Dung Saprotroph-Ectomycorrhizal-Soil Saprotroph-Wood Saprotroph	NULL	Gasteroid-Pezizoid	Possible	Saprobic on soil, dung or rotten wood or mycorrhizal, some species hypogeous, others associated with fire sites (Cannon & Kirk 2007)	Cannon PF, Kirk PM. 2007. Fungal Families of the World. CAB International, Cambridge (ISBN: 978-0851998275)
b63f861860af7c72421cf27de328e7b5	Fungi	Ascomycota	Leotiomycetes	Helotiales	na	na	na	na	na	na	na	na	na	na	na	na
9b762eafbdf92f634dd37314433f445d	Fungi	Basidiomycota	Tremellomycetes	Tremellales	Bulleribasidiaceae	Vishniacozyma	Vishniacozyma_sp	na	na	na	na	na	na	na	na	na
4d4cefd9d87f15874fd4c13d5b188dd5	Fungi	Basidiomycota	Atractiellomycetes	Atractiellales	Phleogenaceae	Bourdotigloea	Bourdotigloea_cerea	na	na	na	na	na	na	na	na	na
3657f5fc69997f3ecd454d709543201b	Fungi	Ascomycota	Pezizomycetes	Pezizales	Pyronemataceae	Trichophaea	Trichophaea_sp	Trichophaea	13	Saprotroph-Symbiotroph	Dung Saprotroph-Ectomycorrhizal	NULL	Microfungus	Probable	NULL	Rinaldi AC, et al. 2008. Fungal Diversity 33:1-45 ((http://www.fungaldiversity.org/fdp/sfdp/33-1.pdf)); Tedersoo L, et al. 2010. Mycorrhiza 20:217-263 ((https://doi.org/10.1007/s00572-009-0274-x)); Bills GF, et al. 2013. Current Opinion in Microbiology 16:549-565 ((https://doi.org/10.1016/j.mib.2013.08.001)); Tedersoo L, et al. 2014. Science 346:e1256688 ((https://doi.org/10.1126/science.1256688))
931185bcacd007350e81c174d5eaded2	Fungi	Ascomycota	Dothideomycetes	Pleosporales	Melanommataceae	na	na	Melanommataceae	9	Saprotroph	Wood Saprotroph	NULL	Microfungus	Probable	Saprobic on wood and bark (Cannon & Kirk 2007)	Cannon PF, Kirk PM. 2007. Fungal Families of the World. CAB International, Cambridge (ISBN: 978-0851998275)
3096486aa96a04ceb412b92f48815e74	Fungi	Basidiomycota	Agaricostilbomycetes	Agaricostilbales	Kondoaceae	Kondoa	Kondoa_thailandica	na	na	na	na	na	na	na	na	na
68982a12eda007d7c6b16df05ca07e6f	Fungi	na	na	na	na	na	na	na	na	na	na	na	na	na	na	na
f8bd2111fd2b78dc1aa55e38530adf87	Fungi	Basidiomycota	Tremellomycetes	Trichosporonales	Trichosporonaceae	Cutaneotrichosporon	Cutaneotrichosporon_curvatum	Cutaneotrichosporon	13	Pathotroph	Animal Pathogen	NULL	Yeast	Possible	Pathogenic to humans	Nath R, et al. 2018. Mycopathologia 183:585-590 ((https://doi.org/10.1007/s11046-017-0231-8))
814b01f9295131de35b27565c2741f7a	Fungi	na	na	na	na	na	na	na	na	na	na	na	na	na	na	na
0832f006c68cff55efa01e7b733c5ddd	Fungi	Basidiomycota	Agaricomycetes	Thelephorales	Thelephoraceae	Tomentella	Tomentella_sp	Tomentella	13	Symbiotroph	Ectomycorrhizal	NULL	Corticioid	Highly Probable	NULL	Rinaldi AC, et al. 2008. Fungal Diversity 33:1-45 ((http://www.fungaldiversity.org/fdp/sfdp/33-1.pdf)); Tedersoo L, et al. 2010. Mycorrhiza 20:217-263 ((https://doi.org/10.1007/s00572-009-0274-x)); http://mycorrhizas.info/ecmf.html ((http://mycorrhizas.info/ecmf.html))
f64ee2f8f72dff9c34fecfd1de6312c6	Fungi	Ascomycota	Lecanoromycetes	Lecanorales	Parmeliaceae	na	na	Parmeliaceae	9	Symbiotroph	Lichenized	NULL	Thallus	Highly Probable	Lichenized with green algae, mostly growing on tree bark and rocks (Cannon & Kirk 2007)	Cannon PF, Kirk PM. 2007. Fungal Families of the World. CAB International, Cambridge (ISBN: 978-0851998275)
56f7c516ab5f50033508da51ff5bb4bc	Fungi	Ascomycota	Dothideomycetes	Capnodiales	na	na	na	na	na	na	na	na	na	na	na	na
35473f00d7b2bf3508c1da49092a94d2	Fungi	Ascomycota	na	na	na	na	na	na	na	na	na	na	na	na	na	na
e99023912a0eb5964b6da5b24bc9aeae	Fungi	Basidiomycota	Tremellomycetes	Tremellales	Bulleribasidiaceae	Vishniacozyma	Vishniacozyma_sp	na	na	na	na	na	na	na	na	na
47b94aaddf20e4650dd7f103b891bb5f	Fungi	Basidiomycota	Agaricomycetes	Agaricales	Strophariaceae	Hypholoma	na	Hypholoma	13	Saprotroph	Undefined Saprotroph	White Rot	Agaricoid	Probable	NULL	Tedersoo L, et al. 2014. Science 346:e1256688 ((https://doi.org/10.1126/science.1256688))
e26b913510a676469ef91ba70fe6a35a	Fungi	Ascomycota	Sordariomycetes	Glomerellales	Glomerellaceae	Colletotrichum	Colletotrichum_truncatum	Colletotrichum	13	Pathotroph-Symbiotroph	Endophyte-Plant Pathogen	NULL	Microfungus	Probable	NULL	Costa IPMW, et al. 2012. Mycotaxon 119:e26 ((http://mycotaxon.com/resources/checklists/costa_v119_checklist.pdf)); Tedersoo L, et al. 2014. Science 346:e1256688 ((https://doi.org/10.1126/science.1256688)); The American Phytopathological Society Common Names of Plant Diseases ((http://www.apsnet.org/publications/commonnames/Pages/default.aspx))
d1301625d46fff8bf5e88dad4298dfb0	Fungi	Ascomycota	Lecanoromycetes	Baeomycetales	Baeomycetaceae	Baeomyces	Baeomyces_rufus	Baeomyces	13	Symbiotroph	Lichenized	NULL	Thallus	Highly Probable	NULL	Esslinger TL. 2014. North Dakota State University ((http://www.ndsu.edu/pubweb/~esslinge/chcklst/chcklst7.htm))
74227459a93623ee5047b007b09ba26c	Fungi	Ascomycota	Dothideomycetes	Pleosporales	Didymosphaeriaceae	na	na	Didymosphaeriaceae	9	Pathotroph-Saprotroph-Symbiotroph	Endophyte-Lichen Parasite-Plant Pathogen-Undefined Saprotroph	NULL	Microfungus	Probable	Saprobes in both woody and herbaceous material, also parasitic on other fungi (Cannon & Kirk 2007)	Cannon PF, Kirk PM. 2007. Fungal Families of the World. CAB International, Cambridge (ISBN: 978-0851998275); Massimo NC, et al. 2015. Microbial Ecology 70:61-76 ((https://doi.org/10.1007/s00248-014-0563-6))
5b842a5b794d698783f8845dabe4df9c	Fungi	Ascomycota	Lecanoromycetes	Lecanorales	Parmeliaceae	Usnea	Usnea_glabrescens	Usnea	13	Symbiotroph	Lichenized	NULL	Thallus	Highly Probable	NULL	Esslinger TL. 2014. North Dakota State University ((http://www.ndsu.edu/pubweb/~esslinge/chcklst/chcklst7.htm))
b8b8bed251958e3294437c5bb2408025	Fungi	Basidiomycota	Agaricomycetes	Agaricales	Physalacriaceae	Armillaria	na	Armillaria	13	Saprotroph	Undefined Saprotroph	White Rot	Agaricoid	Probable	NULL	Tedersoo L, et al. 2014. Science 346:e1256688 ((https://doi.org/10.1126/science.1256688))
271af64dd20a514312b84d3f24e1be26	Fungi	na	na	na	na	na	na	na	na	na	na	na	na	na	na	na
962841378f78407c2220d6b84051ff84	Fungi	Basidiomycota	na	na	na	na	na	na	na	na	na	na	na	na	na	na
d33807f694ae474362a666e7bc40e2c3	Fungi	Ascomycota	Sordariomycetes	Xylariales	Amphisphaeriaceae	Synnemapestaloides	Synnemapestaloides_sp	Amphisphaeriaceae	9	Saprotroph	Undefined Saprotroph	NULL	NULL	Possible	Saprobes or weak parasites of leaves, stems, etc., often appearing as secondary colonizers following damage to plants by other agents (Cannon & Kirk 2007)	Cannon PF, Kirk PM. 2007. Fungal Families of the World. CAB International, Cambridge (ISBN: 978-0851998275)
54a119eb0398bc732b0a458596c70e4c	Fungi	Ascomycota	Sordariomycetes	Sordariales	Lasiosphaeriaceae	na	na	Lasiosphaeriaceae	9	Saprotroph	Undefined Saprotroph	NULL	Microfungus	Probable	Saprobes found dung, soil and rotting vegetation (Cannon & Kirk 2007)	Cannon PF, Kirk PM. 2007. Fungal Families of the World. CAB International, Cambridge (ISBN: 978-0851998275)
9768e24001ca46cab50b69616bf55810	Fungi	Ascomycota	Sordariomycetes	na	na	na	na	na	na	na	na	na	na	na	na	na
00693e17432278c9b8d59e1133a001c3	Fungi	na	na	na	na	na	na	na	na	na	na	na	na	na	na	na
87b0e5069b5ce6c830e95177fe7d45f6	Fungi	Basidiomycota	Agaricomycetes	Agaricales	Physalacriaceae	Armillaria	Armillaria_mellea	Armillaria	13	Saprotroph	Undefined Saprotroph	White Rot	Agaricoid	Probable	NULL	Tedersoo L, et al. 2014. Science 346:e1256688 ((https://doi.org/10.1126/science.1256688))
71c2b333e674d708dfa4aa8500628e5a	Fungi	Ascomycota	Pezizomycetes	Pezizales	Pyronemataceae	Trichophaea	Trichophaea_sp	Trichophaea	13	Saprotroph-Symbiotroph	Dung Saprotroph-Ectomycorrhizal	NULL	Microfungus	Probable	NULL	Rinaldi AC, et al. 2008. Fungal Diversity 33:1-45 ((http://www.fungaldiversity.org/fdp/sfdp/33-1.pdf)); Tedersoo L, et al. 2010. Mycorrhiza 20:217-263 ((https://doi.org/10.1007/s00572-009-0274-x)); Bills GF, et al. 2013. Current Opinion in Microbiology 16:549-565 ((https://doi.org/10.1016/j.mib.2013.08.001)); Tedersoo L, et al. 2014. Science 346:e1256688 ((https://doi.org/10.1126/science.1256688))
24febe320dfed30ec12873dff02dbfa2	Fungi	Ascomycota	Dothideomycetes	Dothideales	Dothioraceae	Sydowia	Sydowia_polyspora	Sydowia	13	Saprotroph	Undefined Saprotroph	NULL	NULL	Probable	NULL	Tedersoo L, et al. 2014. Science 346:e1256688 ((https://doi.org/10.1126/science.1256688))
fc86e241f085b8b12e42e2916d76db90	Fungi	Ascomycota	Lecanoromycetes	Lecanorales	Parmeliaceae	Bryoria	Bryoria_sp	Bryoria	13	Symbiotroph	Lichenized	NULL	Thallus	Highly Probable	NULL	Esslinger TL. 2014. North Dakota State University ((http://www.ndsu.edu/pubweb/~esslinge/chcklst/chcklst7.htm))
57e04f447c16a252b023fb5010ca98bb	Fungi	Basidiomycota	Agaricomycetes	Thelephorales	Thelephoraceae	Tomentella	Tomentella_sp	Tomentella	13	Symbiotroph	Ectomycorrhizal	NULL	Corticioid	Highly Probable	NULL	Rinaldi AC, et al. 2008. Fungal Diversity 33:1-45 ((http://www.fungaldiversity.org/fdp/sfdp/33-1.pdf)); Tedersoo L, et al. 2010. Mycorrhiza 20:217-263 ((https://doi.org/10.1007/s00572-009-0274-x)); http://mycorrhizas.info/ecmf.html ((http://mycorrhizas.info/ecmf.html))
ff88f83c8455c711ea215d7899bce39b	Fungi	Basidiomycota	Agaricomycetes	Russulales	Bondarzewiaceae	Heterobasidion	Heterobasidion_sp	Heterobasidion	13	Saprotroph	Wood Saprotroph	White Rot	Polyporoid	Highly Probable	NULL	Gilbertson RL, Ryvarden L. 1987-1987. North American Polypores. Fungiflora, Oslo (ISBN: 978-0945345060)
85702102366d64aa791187aaa481224c	Fungi	Basidiomycota	Microbotryomycetes	Leucosporidiales	Leucosporidiaceae	Leucosporidium	Leucosporidium_sp	Leucosporidium	13	Saprotroph	Soil Saprotroph-Undefined Saprotroph	NULL	Yeast	Probable	A yeast from fruit (Barnett & Buhagiar 1971; Syn. Candida-Leucosporidiella-Rhodotorula-Torulopsis-Vanrijia spp.);Isolated from permafrost soil (Golubev 1998; Syn. Leucosporidium/Rhodotorula spp.)	Barnett JA, Buhagiar RWM. 1971. Journal of General Microbiology 67:233-238 ((https://doi.org/10.1099/00221287-67-2-233)); Golubev WI. 1998. Mikologiya i Fitopatologiya 32:8-13 ((https://www.binran.ru/files/journals/MiF/MiF_1998_32_3.pdf))
c50415d4fb5cacfc92917a51570b88e3	Fungi	Basidiomycota	Agaricomycetes	Thelephorales	Thelephoraceae	na	na	Thelephoraceae	9	Saprotroph-Symbiotroph	Ectomycorrhizal-Undefined Saprotroph	NULL	Clavarioid	Probable	On the ground, on soil, a few on wood. At least some speices ectomycorrhizal (Cannon & Kirk 2007)	Cannon PF, Kirk PM. 2007. Fungal Families of the World. CAB International, Cambridge (ISBN: 978-0851998275)
da010d48c885da4011b4cb85d09f5975	Fungi	Basidiomycota	Agaricomycetes	Cantharellales	Botryobasidiaceae	Botryobasidium	Botryobasidium_sp	Botryobasidiaceae	9	Saprotroph	Undefined Saprotroph-Wood Saprotroph	NULL	Corticioid	Probable	Saprobic, typically on rotten wood (Cannon & Kirk 2007)	Cannon PF, Kirk PM. 2007. Fungal Families of the World. CAB International, Cambridge (ISBN: 978-0851998275)
9e137c91a15ab6562aa8e832acd735c4	Fungi	na	na	na	na	na	na	na	na	na	na	na	na	na	na	na
0cfeb7a502863ec1c598b3a950e3b5db	Fungi	Basidiomycota	Tremellomycetes	Tremellales	Bulleribasidiaceae	Dioszegia	Dioszegia_xingshanensis	na	na	na	na	na	na	na	na	na
353db4af484cd0ba86598c3316593338	Fungi	Ascomycota	Eurotiomycetes	Chaetothyriales	na	na	na	na	na	na	na	na	na	na	na	na
05334e688041f441e2782c71c11f05d5	Fungi	Ascomycota	Dothideomycetes	Capnodiales	na	na	na	na	na	na	na	na	na	na	na	na
27323c1604a8e86e713974c536915f6d	Fungi	Basidiomycota	Tremellomycetes	Tremellales	Bulleribasidiaceae	Vishniacozyma	Vishniacozyma_sp	na	na	na	na	na	na	na	na	na
56743b7dfe397170e7db04c865cfdf21	Fungi	na	na	na	na	na	na	na	na	na	na	na	na	na	na	na
740010ed4348cbe90f39162fa344117e	Fungi	Basidiomycota	Agaricomycetes	Agaricales	Lycoperdaceae	Bovista	Bovista_sp	Bovista	13	Saprotroph	Soil Saprotroph	NULL	Gasteroid	Probable	Common name - puffball	Grgurinovic CA, Simpson JA. 2001. Fungal Diversity 8:97-127 ((http://www.fungaldiversity.org/fdp/sfdp/FD_8_97-127.pdf)); Tedersoo L, et al. 2014. Science 346:e1256688 ((https://doi.org/10.1126/science.1256688))
50a901999e9d21231dde98be5057f678	Fungi	Ascomycota	Dothideomycetes	Capnodiales	na	na	na	na	na	na	na	na	na	na	na	na
427edb56cc6dd8dc1fb034b773b30dad	Fungi	Ascomycota	Sordariomycetes	Xylariales	Xylariaceae	Nemania	Nemania_diffusa	Nemania	13	Saprotroph	Undefined Saprotroph	NULL	NULL	Probable	NULL	Tedersoo L, et al. 2014. Science 346:e1256688 ((https://doi.org/10.1126/science.1256688))
b2ebcb5b923e35e3803265fb80a49e90	Fungi	na	na	na	na	na	na	na	na	na	na	na	na	na	na	na
6c78706f38e4bf57ab3914c4e62ba67f	Fungi	Basidiomycota	Agaricomycetes	Thelephorales	Thelephoraceae	Tomentella	Tomentella_sp	Tomentella	13	Symbiotroph	Ectomycorrhizal	NULL	Corticioid	Highly Probable	NULL	Rinaldi AC, et al. 2008. Fungal Diversity 33:1-45 ((http://www.fungaldiversity.org/fdp/sfdp/33-1.pdf)); Tedersoo L, et al. 2010. Mycorrhiza 20:217-263 ((https://doi.org/10.1007/s00572-009-0274-x)); http://mycorrhizas.info/ecmf.html ((http://mycorrhizas.info/ecmf.html))
[truncated: 10,004 more rows]

## Sheet: trophic_mode_abundance
2. Supplementary Table S6. Relative abundance of trophic mode and mean relative abundance of each speacies.
[truncated: 17 more rows]
[truncated: 13 more columns]

[truncated: 2 more sheets: dunn_test_guild, guild_abundance]
